# Supplementary material for: The temporal balance between self-renewal and differentiation of human neural stem cells requires the amyloid precursor protein
Source: Sci Adv. 2023 Jun 16;9(24):eadd5002. doi: 10.1126/sciadv.add5002 (PMC10275593; doi:10.1126/sciadv.add5002)
Supplement: Supplementary file 2 — Tables S2 and S3 [file sciadv.add5002_tables_s2_and_s3.zip]

Archive with 2 entries (2 files):
- add5002_Table_S2.xlsx
- add5002_Table_S3.xlsx
