# Supplementary material for: The temporal balance between self-renewal and differentiation of human neural stem cells requires the amyloid precursor protein
Source: Sci Adv. 2023 Jun 16;9(24):eadd5002. doi: 10.1126/sciadv.add5002 (PMC10275593; doi:10.1126/sciadv.add5002)
Supplement: Supplementary file 2 — Tables S2 and S3 [file sciadv.add5002_tables_s2_and_s3.zip › add5002_Table_S2.xlsx]

## Sheet: KO_markers
ID	p_val	avg_logFC	pct.1	pct.2	p_val_adj	cluster	gene
HIST1H4C	3.83668e-59	0.972357	0.414	0.157	9.52956e-55	RGC	HIST1H4C
RANBP1	5.26744e-51	0.593199	0.681	0.436	1.30833e-46	RGC	RANBP1
NASP	9.84381e-51	0.537225	0.77	0.535	2.44501e-46	RGC	NASP
PCLAF	4.80552e-45	0.731972	0.415	0.188	1.19359e-40	RGC	PCLAF
DEK	1.03575e-43	0.536355	0.663	0.425	2.5726e-39	RGC	DEK
PTMA	1.25772e-38	0.296228	0.965	0.899	3.12392e-34	RGC	PTMA
HELLS	1.61725e-38	0.669066	0.36	0.156	4.01694e-34	RGC	HELLS
HMGN2	2.14243e-35	0.397496	0.842	0.648	5.32136e-31	RGC	HMGN2
HNRNPD	3.66935e-34	0.492984	0.707	0.509	9.11394e-30	RGC	HNRNPD
CLSPN	3.19366e-30	0.619966	0.266	0.108	7.93241e-26	RGC	CLSPN
H2AFZ	9.80849e-30	0.344665	0.818	0.623	2.43623e-25	RGC	H2AFZ
HMGB2	5.02941e-27	0.279911	0.711	0.451	1.24921e-22	RGC	HMGB2
NCL	6.44338e-27	0.378857	0.786	0.638	1.60041e-22	RGC	NCL
HMGB1	2.50721e-26	0.340698	0.783	0.597	6.22741e-22	RGC	HMGB1
NOP56	2.56305e-26	0.467058	0.542	0.362	6.36611e-22	RGC	NOP56
DNMT1	1.35608e-23	0.466332	0.432	0.256	3.36823e-19	RGC	DNMT1
HMGB1P5	1.9727e-23	0.336698	0.735	0.559	4.8998e-19	RGC	HMGB1P5
NUCKS1	2.00339e-23	0.257779	0.923	0.782	4.97603e-19	RGC	NUCKS1
CENPU	2.40521e-23	0.514483	0.296	0.148	5.97405e-19	RGC	CENPU
FUS	6.48611e-23	0.318635	0.809	0.684	1.61102e-18	RGC	FUS
AC097263.1	1.33449e-21	0.486113	0.359	0.21	3.31461e-17	RGC	AC097263.1
SSRP1	6.53758e-21	0.354408	0.686	0.535	1.6238e-16	RGC	SSRP1
HMGN2P5	1.20959e-20	0.366919	0.639	0.467	3.00439e-16	RGC	HMGN2P5
HMGA1	1.25568e-19	0.441564	0.463	0.311	3.11886e-15	RGC	HMGA1
SNRPB	1.45631e-19	0.392831	0.481	0.325	3.61719e-15	RGC	SNRPB
PCNA	5.35393e-19	0.468631	0.355	0.213	1.32981e-14	RGC	PCNA
SNRPD1	6.08781e-19	0.321752	0.655	0.505	1.51209e-14	RGC	SNRPD1
HNRNPU	6.63277e-18	0.378659	0.662	0.513	1.64745e-13	RGC	HNRNPU
SRSF2	1.40031e-16	0.401074	0.444	0.317	3.4781e-12	RGC	SRSF2
C19orf48	2.36338e-16	0.362988	0.291	0.161	5.87015e-12	RGC	C19orf48
HMGB1P6	4.89579e-16	0.349714	0.564	0.425	1.21602e-11	RGC	HMGB1P6
DUT	8.97089e-16	0.417445	0.289	0.168	2.22819e-11	RGC	DUT
PAICS	1.22978e-15	0.276697	0.74	0.63	3.05452e-11	RGC	PAICS
GMNN	1.85772e-15	0.437035	0.263	0.148	4.61419e-11	RGC	GMNN
SERBP1	2.14771e-14	0.252733	0.748	0.648	5.33447e-10	RGC	SERBP1
PTMAP5	3.16427e-14	0.265154	0.715	0.604	7.85941e-10	RGC	PTMAP5
HNRNPA2B1	4.88643e-14	0.253069	0.866	0.761	1.21369e-09	RGC	HNRNPA2B1
ANP32E	5.13097e-14	0.304699	0.547	0.406	1.27443e-09	RGC	ANP32E
AC022182.3	1.65693e-13	0.399288	0.256	0.149	4.11549e-09	RGC	AC022182.3
SOX3	1.85829e-13	0.310259	0.486	0.35	4.61562e-09	RGC	SOX3
ERH	2.98987e-13	0.264176	0.695	0.576	7.42623e-09	RGC	ERH
TMPO	3.02376e-13	0.350178	0.398	0.276	7.51042e-09	RGC	TMPO
ANP32B	1.80624e-12	0.250101	0.655	0.527	4.48634e-08	RGC	ANP32B
PARP1	2.00506e-12	0.323787	0.447	0.326	4.98018e-08	RGC	PARP1
CBX5	5.54246e-12	0.26298	0.61	0.5	1.37664e-07	RGC	CBX5
SUPT16H	1.31741e-11	0.338719	0.404	0.289	3.27218e-07	RGC	SUPT16H
TMSB15A	2.23802e-11	0.291148	0.462	0.345	5.5588e-07	RGC	TMSB15A
ANP32A	3.67157e-11	0.314373	0.431	0.315	9.11943e-07	RGC	ANP32A
RFC1	5.43492e-11	0.347673	0.259	0.161	1.34993e-06	RGC	RFC1
TMEM97	8.01144e-11	0.262157	0.486	0.366	1.98988e-06	RGC	TMEM97
HMGB1P1	1.71961e-10	0.330686	0.433	0.326	4.27116e-06	RGC	HMGB1P1
SRSF7	2.66169e-10	0.329307	0.352	0.247	6.61111e-06	RGC	SRSF7
PRKDC	4.47376e-10	0.320356	0.35	0.246	1.11119e-05	RGC	PRKDC
EZH2	2.18621e-09	0.294943	0.287	0.194	5.43011e-05	RGC	EZH2
EIF4A3	2.98158e-09	0.305319	0.289	0.197	7.40565e-05	RGC	EIF4A3
HNRNPA3	3.53119e-09	0.266894	0.425	0.316	8.77077e-05	RGC	HNRNPA3
SNHG6	3.96537e-09	0.252513	0.479	0.385	9.84918e-05	RGC	SNHG6
CNBP	5.11095e-09	0.267458	0.398	0.301	0.000126946	RGC	CNBP
AL356653.1	6.08819e-09	0.276393	0.367	0.269	0.000151219	RGC	AL356653.1
SERBP1P1	7.36743e-09	0.281862	0.362	0.266	0.000182992	RGC	SERBP1P1
SNRPG	8.97947e-09	0.299256	0.355	0.263	0.000223032	RGC	SNRPG
PPM1G	1.22114e-08	0.290727	0.314	0.222	0.000303307	RGC	PPM1G
SMC3	2.7048e-08	0.254217	0.387	0.287	0.000671819	RGC	SMC3
HNRNPH3	4.0629e-08	0.313752	0.557	0.463	0.00100914	RGC	HNRNPH3
NOP58	7.32725e-08	0.267695	0.324	0.233	0.00181994	RGC	NOP58
FAM98B	1.35986e-07	0.252761	0.317	0.233	0.00337762	RGC	FAM98B
PA2G4	1.41016e-07	0.267376	0.303	0.22	0.00350256	RGC	PA2G4
TRMT5	1.53047e-07	0.266218	0.331	0.244	0.00380137	RGC	TRMT5
H2AFV	5.06895e-07	0.268368	0.405	0.326	0.0125903	RGC	H2AFV
EXOSC8	7.01989e-07	0.251371	0.252	0.176	0.017436	RGC	EXOSC8
DHX9	1.14576e-05	0.260694	0.279	0.215	0.284583	RGC	DHX9
FBL	2.06806e-05	0.265856	0.334	0.267	0.513664	RGC	FBL
RPL13A	7.16455e-20	0.287783	0.875	0.865	1.77953e-15	CP2	RPL13A
RPL13AP5	2.35509e-15	0.283625	0.878	0.868	5.84957e-11	CP2	RPL13AP5
PABPC1P3	5.63749e-09	0.288898	0.618	0.596	0.000140024	CP2	PABPC1P3
CCND2	1.16498e-07	0.394816	0.392	0.329	0.00289357	CP2	CCND2
RPS15AP1	3.40615e-06	0.27745	0.548	0.545	0.084602	CP2	RPS15AP1
GAS5	0.000182188	0.290886	0.497	0.507	1	CP2	GAS5
UBE2C	2.18618e-215	1.64935	0.812	0.172	5.43003e-211	CP1	UBE2C
TOP2A	1.23879e-204	1.54732	0.848	0.211	3.07691e-200	CP1	TOP2A
CDC20	2.46372e-191	1.48847	0.699	0.117	6.11939e-187	CP1	CDC20
PTTG1	1.98868e-186	1.34778	0.896	0.257	4.93949e-182	CP1	PTTG1
CENPF	1.08687e-164	1.30385	0.898	0.316	2.69956e-160	CP1	CENPF
ARL6IP1	7.10069e-161	1.37192	0.854	0.304	1.76367e-156	CP1	ARL6IP1
CCNB1	3.40319e-135	1.11532	0.536	0.085	8.45285e-131	CP1	CCNB1
HMGB21	1.76192e-132	1.05956	0.933	0.462	4.37627e-128	CP1	HMGB2
MKI67	3.20887e-122	1.18181	0.739	0.225	7.97019e-118	CP1	MKI67
BUB1	7.39797e-121	1.11874	0.409	0.049	1.83751e-116	CP1	BUB1
DLGAP5	2.42315e-115	1.06997	0.455	0.069	6.01863e-111	CP1	DLGAP5
TPX2	5.50621e-115	1.11658	0.555	0.114	1.36763e-110	CP1	TPX2
ARL6IP1P3	4.22547e-110	1.09082	0.58	0.138	1.04952e-105	CP1	ARL6IP1P3
AURKB	5.54819e-109	1.06473	0.56	0.127	1.37806e-104	CP1	AURKB
NUF2	2.57102e-107	1.08493	0.453	0.077	6.3859e-103	CP1	NUF2
KPNA2	6.17082e-104	1.12627	0.57	0.143	1.53271e-99	CP1	KPNA2
CDCA3	6.42522e-98	1.01319	0.34	0.042	1.5959e-93	CP1	CDCA3
SGO2	4.75179e-94	0.922215	0.334	0.041	1.18025e-89	CP1	SGO2
GTSE1	2.34124e-93	1.00185	0.413	0.073	5.81518e-89	CP1	GTSE1
TUBB4B	1.83092e-90	0.975693	0.614	0.186	4.54765e-86	CP1	TUBB4B
ASPM	3.36241e-90	0.938687	0.347	0.049	8.35156e-86	CP1	ASPM
TTK	7.55053e-88	0.967158	0.359	0.056	1.8754e-83	CP1	TTK
ARL6IP1P2	4.63296e-87	0.917365	0.418	0.08	1.15074e-82	CP1	ARL6IP1P2
BIRC5	7.15048e-84	0.903132	0.537	0.142	1.77604e-79	CP1	BIRC5
TACC3	4.3366e-82	0.915001	0.39	0.073	1.07712e-77	CP1	TACC3
CENPE	9.66295e-79	0.883643	0.33	0.052	2.40008e-74	CP1	CENPE
CDCA8	4.363e-77	0.847162	0.317	0.048	1.08368e-72	CP1	CDCA8
PLK1	5.00769e-76	0.836008	0.261	0.03	1.24381e-71	CP1	PLK1
KNSTRN	9.54036e-72	0.807618	0.334	0.06	2.36963e-67	CP1	KNSTRN
SMC4	1.12698e-71	0.79035	0.693	0.271	2.79919e-67	CP1	SMC4
CCNB2	1.2246e-70	0.816785	0.359	0.072	3.04165e-66	CP1	CCNB2
AURKA	2.48441e-70	0.784166	0.255	0.032	6.17079e-66	CP1	AURKA
TROAP	1.09811e-69	0.752072	0.257	0.033	2.72748e-65	CP1	TROAP
NUSAP1	1.39188e-69	0.836759	0.428	0.106	3.45715e-65	CP1	NUSAP1
PSRC1	2.42545e-68	0.873963	0.428	0.109	6.02433e-64	CP1	PSRC1
PIMREG	5.83849e-67	0.815792	0.378	0.086	1.45016e-62	CP1	PIMREG
CDK1	1.27268e-66	0.804445	0.382	0.087	3.16107e-62	CP1	CDK1
CKAP2L	4.34505e-66	0.794357	0.286	0.046	1.07922e-61	CP1	CKAP2L
CKAP2	8.01638e-65	0.776507	0.512	0.16	1.99111e-60	CP1	CKAP2
BUB1B	3.41692e-58	0.727288	0.334	0.074	8.48694e-54	CP1	BUB1B
SGO1	3.55638e-58	0.724805	0.278	0.051	8.83334e-54	CP1	SGO1
NUCKS11	9.3156e-57	0.521452	0.979	0.802	2.31381e-52	CP1	NUCKS1
KIF2C	6.9196e-55	0.767702	0.319	0.073	1.71869e-50	CP1	KIF2C
CKS1B	2.57584e-54	0.76253	0.463	0.15	6.39787e-50	CP1	CKS1B
KIF11	2.73896e-54	0.732971	0.315	0.071	6.80304e-50	CP1	KIF11
NDC80	3.30102e-52	0.76729	0.284	0.062	8.19908e-48	CP1	NDC80
SPDL1	4.09994e-52	0.726002	0.493	0.17	1.01834e-47	CP1	SPDL1
HMMR	1.7763e-50	0.673429	0.269	0.055	4.41198e-46	CP1	HMMR
CKAP5	5.88848e-50	0.712503	0.488	0.176	1.46258e-45	CP1	CKAP5
CKS2	5.52504e-49	0.717651	0.539	0.215	1.37231e-44	CP1	CKS2
MIS18BP1	9.05307e-48	0.645724	0.322	0.083	2.2486e-43	CP1	MIS18BP1
BUB3	3.90058e-46	0.677865	0.478	0.177	9.68825e-42	CP1	BUB3
PRR11	8.2392e-45	0.722455	0.338	0.098	2.04645e-40	CP1	PRR11
PBK	1.39262e-43	0.664094	0.257	0.059	3.45899e-39	CP1	PBK
KIAA1524	1.1157e-32	0.547384	0.273	0.083	2.77118e-28	CP1	KIAA1524
NCAPH	6.35808e-32	0.52265	0.269	0.081	1.57922e-27	CP1	NCAPH
HMGB1P51	5.23059e-31	0.41747	0.845	0.576	1.29917e-26	CP1	HMGB1P5
TMPO1	7.55757e-31	0.506398	0.551	0.271	1.87715e-26	CP1	TMPO
HMGN21	3.98688e-30	0.363071	0.944	0.67	9.90261e-26	CP1	HMGN2
ANP32E1	1.28647e-29	0.492141	0.71	0.403	3.19533e-25	CP1	ANP32E
H2AFZ1	1.30766e-28	0.386414	0.871	0.656	3.24796e-24	CP1	H2AFZ
HMGB3	1.09846e-27	0.530787	0.547	0.286	2.72836e-23	CP1	HMGB3
HMGB11	3.02161e-27	0.377123	0.869	0.621	7.50507e-23	CP1	HMGB1
NUDCD2	2.33151e-26	0.500098	0.299	0.111	5.79101e-22	CP1	NUDCD2
DTYMK	3.64523e-26	0.494892	0.451	0.208	9.05403e-22	CP1	DTYMK
TUBB	7.10689e-24	0.282492	0.935	0.785	1.76521e-19	CP1	TUBB
JPT1	3.43489e-23	0.45435	0.618	0.356	8.53158e-19	CP1	JPT1
SKA2	8.12532e-23	0.376134	0.608	0.337	2.01817e-18	CP1	SKA2
HMGB1P61	2.24975e-22	0.351849	0.712	0.424	5.58793e-18	CP1	HMGB1P6
RAD21	5.81706e-22	0.432595	0.631	0.38	1.44484e-17	CP1	RAD21
CCDC34	3.56766e-21	0.411637	0.33	0.143	8.86134e-17	CP1	CCDC34
LBR	4.08054e-21	0.387771	0.438	0.215	1.01352e-16	CP1	LBR
HNRNPA2B11	5.7698e-20	0.321448	0.923	0.773	1.4331e-15	CP1	HNRNPA2B1
HMGN2P51	1.26662e-18	0.299567	0.745	0.483	3.14603e-14	CP1	HMGN2P5
DCAF7	4.08661e-18	0.390861	0.407	0.21	1.01503e-13	CP1	DCAF7
HP1BP3	4.46321e-18	0.365466	0.641	0.404	1.10857e-13	CP1	HP1BP3
HSP90B1	1.50853e-17	0.363147	0.683	0.443	3.74688e-13	CP1	HSP90B1
DDAH2	7.93985e-17	0.327936	0.57	0.346	1.9721e-12	CP1	DDAH2
BRD8	1.07467e-16	0.368956	0.33	0.16	2.66926e-12	CP1	BRD8
CENPH	3.33554e-16	0.323445	0.282	0.128	8.28481e-12	CP1	CENPH
KIF5B	3.5622e-15	0.303888	0.511	0.294	8.84778e-11	CP1	KIF5B
HMGB1P11	1.10756e-14	0.2758	0.543	0.327	2.75095e-10	CP1	HMGB1P1
RBMX	5.67672e-14	0.308568	0.716	0.496	1.40998e-09	CP1	RBMX
PHF6	1.13252e-12	0.301002	0.353	0.194	2.81296e-08	CP1	PHF6
BANF1	1.21162e-12	0.313312	0.572	0.37	3.00942e-08	CP1	BANF1
H2AFV1	7.11166e-12	0.278603	0.514	0.321	1.76639e-07	CP1	H2AFV
HNRNPH31	1.46669e-11	0.250141	0.664	0.461	3.64296e-07	CP1	HNRNPH3
SFPQ	3.00569e-11	0.281336	0.522	0.334	7.46554e-07	CP1	SFPQ
TRMT51	7.52375e-11	0.280488	0.409	0.247	1.86875e-06	CP1	TRMT5
MYEF2	3.80104e-10	0.277175	0.253	0.135	9.44102e-06	CP1	MYEF2
DCTN3	9.65777e-09	0.272666	0.276	0.161	0.00023988	CP1	DCTN3
ANXA2	2.48971e-121	1.43982	0.593	0.112	6.18394e-117	NP	ANXA2
FABP7	3.68053e-98	1.66377	0.843	0.42	9.14169e-94	NP	FABP7
A2M	9.74727e-90	1.3713	0.42	0.07	2.42103e-85	NP	A2M
SORBS2	1.66424e-72	1.1577	0.524	0.147	4.13364e-68	NP	SORBS2
VIM	1.10069e-67	0.647794	1	0.949	2.7339e-63	NP	VIM
ANXA2P2	1.52801e-64	0.922825	0.253	0.031	3.79528e-60	NP	ANXA2P2
SPARC	1.58716e-64	0.936402	0.739	0.351	3.94218e-60	NP	SPARC
GPM6B	1.76667e-60	1.02572	0.763	0.381	4.38805e-56	NP	GPM6B
PTN	1.41678e-48	1.28447	0.809	0.537	3.51901e-44	NP	PTN
TPM1	3.30383e-47	0.949378	0.457	0.153	8.20605e-43	NP	TPM1
TMSB10	1.98316e-44	0.460072	0.995	0.95	4.92578e-40	NP	TMSB10
TMSB4X	3.8846e-41	0.442285	0.989	0.963	9.64857e-37	NP	TMSB4X
CLU	1.42423e-37	0.860237	0.255	0.06	3.5375e-33	NP	CLU
NEFL	8.00358e-33	0.813505	0.473	0.202	1.98793e-28	NP	NEFL
ITM2C	1.6316e-31	0.770575	0.434	0.178	4.05257e-27	NP	ITM2C
LIMCH1	2.7449e-31	0.739093	0.471	0.205	6.81778e-27	NP	LIMCH1
C1orf61	2.86878e-30	1.19867	0.271	0.083	7.12548e-26	NP	C1orf61
PEA15	1.85791e-29	0.925797	0.314	0.108	4.61468e-25	NP	PEA15
2011-09-01	4.86701e-28	0.51982	0.816	0.568	1.20887e-23	NP	2011-09-01
SDC2	1.77022e-27	0.61209	0.293	0.095	4.39688e-23	NP	SDC2
SEMA6A	7.39491e-27	0.627021	0.293	0.097	1.83675e-22	NP	SEMA6A
HSPB1	7.77052e-26	0.582355	0.524	0.259	1.93004e-21	NP	HSPB1
PLD3	7.98972e-26	0.714021	0.415	0.184	1.98449e-21	NP	PLD3
FNBP1	3.23874e-25	0.672641	0.274	0.091	8.04437e-21	NP	FNBP1
PSAP	9.45374e-25	0.666298	0.452	0.212	2.34812e-20	NP	PSAP
LHFPL6	1.01243e-24	0.676743	0.367	0.154	2.51468e-20	NP	LHFPL6
SH3BGRL3	4.92349e-24	0.624268	0.428	0.197	1.2229e-19	NP	SH3BGRL3
RAB31	6.29756e-24	0.622659	0.311	0.116	1.56419e-19	NP	RAB31
FTH1	4.21639e-23	0.857598	0.577	0.351	1.04727e-18	NP	FTH1
TUBB2A	2.01428e-22	0.628939	0.535	0.298	5.00306e-18	NP	TUBB2A
CD99	3.04225e-22	0.573717	0.625	0.389	7.55635e-18	NP	CD99
MYL6	6.46654e-22	0.442243	0.875	0.739	1.60616e-17	NP	MYL6
CNN3	5.08709e-21	0.515362	0.59	0.343	1.26353e-16	NP	CNN3
VMP1	8.50342e-21	0.658964	0.332	0.142	2.11208e-16	NP	VMP1
CALD1	1.98851e-19	0.435694	0.492	0.262	4.93905e-15	NP	CALD1
GNG11	2.31075e-18	0.533082	0.322	0.142	5.73943e-14	NP	GNG11
UCHL1	4.1709e-17	0.509243	0.574	0.356	1.03597e-12	NP	UCHL1
WLS	5.09448e-17	0.504373	0.29	0.126	1.26537e-12	NP	WLS
MYL12A	1.79499e-16	0.454384	0.338	0.156	4.4584e-12	NP	MYL12A
NFE2L1	5.30545e-16	0.491313	0.343	0.166	1.31777e-11	NP	NFE2L1
YWHAZ	5.51469e-16	0.440624	0.598	0.372	1.36974e-11	NP	YWHAZ
CD63	2.75496e-15	0.457646	0.551	0.345	6.84278e-11	NP	CD63
PPP1CB	3.51278e-15	0.455458	0.33	0.159	8.72503e-11	NP	PPP1CB
FTL	6.05931e-15	0.488393	0.907	0.802	1.50501e-10	NP	FTL
CSRP2	3.86112e-14	0.502105	0.362	0.194	9.59024e-10	NP	CSRP2
PTTG1IP	9.58942e-14	0.411124	0.492	0.295	2.38182e-09	NP	PTTG1IP
FTLP3	9.76535e-14	0.512015	0.617	0.425	2.42552e-09	NP	FTLP3
TTYH1	2.20011e-13	0.508936	0.431	0.257	5.46463e-09	NP	TTYH1
CXXC5	2.69022e-13	0.501091	0.293	0.144	6.68197e-09	NP	CXXC5
MALAT1	3.49481e-13	0.340759	1	1	8.68041e-09	NP	MALAT1
APLP2	4.77781e-13	0.462079	0.279	0.134	1.18671e-08	NP	APLP2
PDLIM7	6.20639e-13	0.416142	0.455	0.271	1.54154e-08	NP	PDLIM7
CCND1	1.21308e-12	0.395788	0.473	0.287	3.01304e-08	NP	CCND1
PPIB	1.50687e-12	0.44601	0.394	0.219	3.74277e-08	NP	PPIB
OST4	1.74235e-12	0.36464	0.574	0.394	4.32764e-08	NP	OST4
CANX	2.09861e-12	0.399355	0.497	0.315	5.21252e-08	NP	CANX
NPC2	2.15284e-12	0.437368	0.327	0.171	5.34724e-08	NP	NPC2
SEC61B	2.46471e-12	0.345686	0.471	0.281	6.12184e-08	NP	SEC61B
CALR	2.95981e-12	0.411366	0.535	0.362	7.35157e-08	NP	CALR
TMSB4XP8	1.11745e-11	0.394532	0.356	0.197	2.77552e-07	NP	TMSB4XP8
ATP5E	1.29768e-11	0.318586	0.747	0.581	3.22318e-07	NP	ATP5E
PREX1	2.12215e-11	0.421039	0.263	0.132	5.271e-07	NP	PREX1
PRMT2	2.40002e-11	0.418753	0.335	0.186	5.96118e-07	NP	PRMT2
PTPRZ1	2.64866e-11	0.428567	0.394	0.232	6.57874e-07	NP	PTPRZ1
ITSN1	2.88472e-11	0.411974	0.378	0.216	7.16508e-07	NP	ITSN1
ATOX1	3.78363e-11	0.406055	0.309	0.164	9.39777e-07	NP	ATOX1
PON2	6.25656e-11	0.3996	0.391	0.231	1.554e-06	NP	PON2
C1orf122	9.8135e-11	0.358116	0.282	0.145	2.43748e-06	NP	C1orf122
MAP4	2.77151e-10	0.472927	0.348	0.205	6.88389e-06	NP	MAP4
PFN1	5.72253e-10	0.311439	0.819	0.731	1.42136e-05	NP	PFN1
ARL6IP5	7.78219e-10	0.372942	0.263	0.138	1.93294e-05	NP	ARL6IP5
ANXA5	1.04724e-09	0.405703	0.295	0.165	2.60115e-05	NP	ANXA5
MGST3	1.23241e-09	0.366355	0.319	0.183	3.06106e-05	NP	MGST3
HSPA5	2.70511e-09	0.383788	0.309	0.174	6.71895e-05	NP	HSPA5
TPM3	5.18991e-09	0.326068	0.54	0.391	0.000128907	NP	TPM3
ITGB1	6.98799e-09	0.263086	0.346	0.203	0.000173568	NP	ITGB1
GOLGB1	9.0624e-09	0.340155	0.266	0.146	0.000225092	NP	GOLGB1
CALM1	1.60507e-08	0.253043	0.875	0.761	0.000398668	NP	CALM1
POLR2L	1.71554e-08	0.31622	0.492	0.333	0.000426105	NP	POLR2L
ATP5EP2	2.14703e-08	0.3223	0.386	0.244	0.000533278	NP	ATP5EP2
USMG5	2.70035e-08	0.330703	0.457	0.304	0.000670714	NP	USMG5
CETN2	5.13924e-08	0.315492	0.266	0.151	0.00127648	NP	CETN2
NES	8.55803e-08	0.348339	0.574	0.425	0.00212564	NP	NES
CRIP2	8.75207e-08	0.33019	0.354	0.222	0.00217384	NP	CRIP2
PDIA4	1.22173e-07	0.274287	0.316	0.191	0.00303453	NP	PDIA4
TMED9	2.26461e-07	0.330755	0.314	0.197	0.00562483	NP	TMED9
AKAP12	5.11403e-07	0.332228	0.255	0.151	0.0127022	NP	AKAP12
TBCB	5.186e-07	0.29912	0.585	0.461	0.012881	NP	TBCB
TCEAL4	5.86429e-07	0.267818	0.423	0.284	0.0145657	NP	TCEAL4
AC243960.2	8.89343e-07	0.29177	0.343	0.222	0.0220895	NP	AC243960.2
ZNF706	1.08993e-06	0.328951	0.279	0.173	0.0270718	NP	ZNF706
CNP	1.13828e-06	0.309366	0.293	0.182	0.0282727	NP	CNP
CCND21	1.37776e-06	0.292816	0.455	0.327	0.0342208	NP	CCND2
TRAPPC1	3.0154e-06	0.279017	0.327	0.214	0.0748965	NP	TRAPPC1
2007-09-01	3.81321e-06	0.27134	0.513	0.384	0.0947125	NP	2007-09-01
MINOS1	3.90741e-06	0.279568	0.41	0.288	0.0970523	NP	MINOS1
SPRY1	5.41613e-06	0.27236	0.285	0.182	0.134526	NP	SPRY1
RTL8C	6.33619e-06	0.271999	0.468	0.346	0.157378	NP	RTL8C
SCD	2.40181e-05	0.262816	0.487	0.362	0.596561	NP	SCD
TAX1BP1	3.41075e-05	0.295122	0.359	0.255	0.847162	NP	TAX1BP1
DYNLRB1	4.72899e-05	0.260195	0.394	0.289	1	NP	DYNLRB1
PRAF2	5.36912e-05	0.273173	0.42	0.312	1	NP	PRAF2
BEX1	0.000276259	0.26424	0.367	0.272	1	NP	BEX1
GADD45G	1.79969e-150	2.30117	0.703	0.042	4.47007e-146	IP	GADD45G
HES6	1.05517e-88	2.03737	0.593	0.057	2.62084e-84	IP	HES6
NHLH1	4.2405e-83	1.47883	0.286	0.01	1.05325e-78	IP	NHLH1
CDKN1C	3.77905e-57	1.33488	0.33	0.024	9.38641e-53	IP	CDKN1C
MIAT	7.0279e-50	1.86354	0.758	0.199	1.74559e-45	IP	MIAT
TAGLN3	1.67669e-41	1.49164	0.505	0.09	4.16457e-37	IP	TAGLN3
BTG2	5.06733e-28	1.14055	0.319	0.05	1.25862e-23	IP	BTG2
SOX4	2.12887e-26	0.949099	0.967	0.701	5.28769e-22	IP	SOX4
FBXW7	1.7826e-22	1.18382	0.374	0.084	4.42762e-18	IP	FBXW7
PCBP4	1.90039e-21	1.01265	0.253	0.041	4.72018e-17	IP	PCBP4
CCND11	2.65146e-19	1.36903	0.637	0.3	6.5857e-15	IP	CCND1
PHLDA1	5.44026e-19	0.919636	0.308	0.065	1.35125e-14	IP	PHLDA1
SOX11	2.46411e-18	1.07686	0.604	0.251	6.12035e-14	IP	SOX11
MYO1B	1.31218e-17	1.00194	0.33	0.081	3.25919e-13	IP	MYO1B
DCX	1.8431e-14	0.955792	0.385	0.123	4.5779e-10	IP	DCX
TFDP2	3.48804e-14	0.928645	0.56	0.251	8.66359e-10	IP	TFDP2
MIB1	1.05327e-13	0.928394	0.516	0.22	2.61611e-09	IP	MIB1
CCND22	4.00337e-12	1.12063	0.593	0.335	9.94356e-08	IP	CCND2
CKB	5.82401e-12	0.632113	0.89	0.793	1.44657e-07	IP	CKB
IGFBPL1	8.27449e-11	0.723135	0.286	0.088	2.05522e-06	IP	IGFBPL1
TCF12	2.56948e-09	0.794851	0.593	0.364	6.38207e-05	IP	TCF12
GPC2	3.4493e-09	0.7739	0.286	0.101	8.56738e-05	IP	GPC2
H3F3B	1.14052e-08	0.539611	0.835	0.674	0.000283282	IP	H3F3B
ZEB1	3.23018e-08	0.769589	0.385	0.182	0.000802313	IP	ZEB1
UBE2L6	7.63361e-08	0.740645	0.308	0.126	0.00189604	IP	UBE2L6
DST	1.51285e-07	0.733397	0.286	0.112	0.00375763	IP	DST
EPB41L4A-AS1	3.95971e-07	0.640668	0.286	0.115	0.00983512	IP	EPB41L4A-AS1
IVNS1ABP	4.03995e-07	0.657229	0.264	0.104	0.0100344	IP	IVNS1ABP
NKAIN4	5.67551e-07	0.652343	0.286	0.118	0.0140968	IP	NKAIN4
BCL7A	6.74897e-07	0.808134	0.418	0.227	0.0167631	IP	BCL7A
TERF2IP	2.84027e-06	0.653772	0.33	0.158	0.0705465	IP	TERF2IP
RCN2	9.40056e-06	0.584851	0.253	0.108	0.233491	IP	RCN2
KDM5B	1.90492e-05	0.592576	0.341	0.179	0.473143	IP	KDM5B
ATP6V1G1	3.31046e-05	0.494919	0.516	0.356	0.822251	IP	ATP6V1G1
RBPJ	3.59533e-05	0.59103	0.341	0.183	0.893009	IP	RBPJ
POU3F2	5.89807e-05	0.515311	0.396	0.229	1	IP	POU3F2
AGO1	6.47215e-05	0.472878	0.363	0.199	1	IP	AGO1
NREP	7.02623e-05	0.383961	0.769	0.661	1	IP	NREP
HNRNPA1	0.000158604	0.332164	0.89	0.797	1	IP	HNRNPA1
MLLT11	0.000174305	0.560336	0.363	0.217	1	IP	MLLT11
CHD7	0.000176425	0.579143	0.308	0.169	1	IP	CHD7
NOVA1	0.00018655	0.382609	0.352	0.198	1	IP	NOVA1
MAP2	0.000203703	0.51808	0.429	0.275	1	IP	MAP2
KMT2E	0.000219308	0.45071	0.571	0.408	1	IP	KMT2E
RPL35A	0.000237084	0.256144	0.934	0.894	1	IP	RPL35A
NOL4L	0.000277773	0.462961	0.253	0.125	1	IP	NOL4L
UBXN1	0.000288753	0.431835	0.407	0.26	1	IP	UBXN1
RBFOX2	0.00038013	0.398201	0.308	0.168	1	IP	RBFOX2
CD24	0.000388194	0.461815	0.418	0.263	1	IP	CD24
PTOV1	0.000510327	0.488445	0.352	0.21	1	IP	PTOV1
TIMM50	0.00051486	0.441074	0.264	0.138	1	IP	TIMM50
RPL24	0.000547703	0.318039	0.791	0.706	1	IP	RPL24
RPL37P6	0.000674482	0.351822	0.626	0.497	1	IP	RPL37P6
NOP53	0.000803119	0.449582	0.341	0.206	1	IP	NOP53
AC144530.1	0.000842758	0.306475	0.802	0.739	1	IP	AC144530.1
IP6K2	0.000868086	0.413853	0.407	0.263	1	IP	IP6K2
HSP90AB1	0.00110239	0.288316	0.813	0.715	1	IP	HSP90AB1
MIR99AHG	0.00139182	0.419654	0.275	0.158	1	IP	MIR99AHG
POU3F3	0.00144889	0.402316	0.484	0.342	1	IP	POU3F3
BAZ2B	0.0014913	0.451964	0.264	0.147	1	IP	BAZ2B
LUC7L	0.00158492	0.464759	0.319	0.199	1	IP	LUC7L
SRSF5	0.00161992	0.343655	0.582	0.423	1	IP	SRSF5
ACIN1	0.00169204	0.422096	0.516	0.391	1	IP	ACIN1
RPL10P6	0.00173584	0.314237	0.626	0.528	1	IP	RPL10P6
LINC01158	0.00183468	0.378275	0.495	0.352	1	IP	LINC01158
AC068724.1	0.00212729	0.384284	0.538	0.433	1	IP	AC068724.1
SEC61B1	0.0031018	0.402189	0.407	0.302	1	IP	SEC61B
RPL24P2	0.00352172	0.423503	0.297	0.183	1	IP	RPL24P2
TLE4	0.00613473	0.422478	0.363	0.255	1	IP	TLE4
AC113935.1	0.0067904	0.277446	0.451	0.329	1	IP	AC113935.1
SAT2	0.00767819	0.374077	0.253	0.153	1	IP	SAT2
RPL9P9	0.00873979	0.276883	0.681	0.572	1	IP	RPL9P9
PSMD4	0.00895023	0.390353	0.352	0.248	1	IP	PSMD4
STMN2	0	3.09316	0.883	0.031	0	N	STMN2
POU2F2	2.95448e-203	2.03878	0.511	0.013	7.33834e-199	N	POU2F2
RTN1	4.5383e-113	1.33325	0.292	0.008	1.12722e-108	N	RTN1
GAP43	3.14998e-112	2.05236	0.664	0.082	7.82391e-108	N	GAP43
NEFM	1.24291e-107	2.43908	0.599	0.068	3.08713e-103	N	NEFM
STMN4	1.06345e-103	1.66089	0.409	0.026	2.6414e-99	N	STMN4
DCX1	2.89475e-102	1.79745	0.701	0.103	7.18999e-98	N	DCX
ANK2	2.10961e-66	1.35797	0.358	0.035	5.23984e-62	N	ANK2
EBF1	3.25395e-60	1.32087	0.409	0.053	8.08216e-56	N	EBF1
MAP21	1.79716e-59	1.65603	0.781	0.255	4.46379e-55	N	MAP2
ROBO3	1.82988e-55	1.49904	0.255	0.02	4.54506e-51	N	ROBO3
TUBA1A	5.56129e-53	1.05423	0.993	0.919	1.38131e-48	N	TUBA1A
TUBB2B	2.19554e-51	1.27168	0.956	0.637	5.45328e-47	N	TUBB2B
SOX41	1.40373e-46	1.23615	0.956	0.697	3.48658e-42	N	SOX4
KIF5C	6.25734e-45	1.54711	0.489	0.111	1.5542e-40	N	KIF5C
MAP1B	1.13511e-43	1.15902	0.942	0.764	2.81939e-39	N	MAP1B
MALAT11	4.92542e-38	0.561205	1	1	1.22338e-33	N	MALAT1
GDAP1L1	5.32624e-38	1.17176	0.285	0.04	1.32293e-33	N	GDAP1L1
CRABP1	1.75823e-34	2.45726	0.35	0.07	4.3671e-30	N	CRABP1
MIAT1	3.2314e-34	1.1671	0.599	0.197	8.02615e-30	N	MIAT
NEFL1	6.39204e-34	1.34944	0.613	0.218	1.58765e-29	N	NEFL
TMSB101	9.96917e-33	0.686903	1	0.953	2.47614e-28	N	TMSB10
TAGLN31	6.22507e-30	1.03362	0.38	0.089	1.54618e-25	N	TAGLN3
NREP1	8.81633e-28	0.884801	0.912	0.653	2.1898e-23	N	NREP
NCAM1	1.47404e-25	0.92135	0.263	0.05	3.66123e-21	N	NCAM1
SCG3	1.51178e-25	1.04887	0.292	0.062	3.75497e-21	N	SCG3
ZC2HC1A	1.88793e-25	1.00412	0.314	0.071	4.68923e-21	N	ZC2HC1A
TERF2IP1	3.47141e-25	1.18792	0.453	0.149	8.62228e-21	N	TERF2IP
TUBB2A1	3.35731e-23	0.988482	0.642	0.313	8.33889e-19	N	TUBB2A
MLLT111	1.12706e-22	1.14152	0.511	0.208	2.7994e-18	N	MLLT11
EPB41	1.09804e-21	1.14298	0.474	0.185	2.72732e-17	N	EPB41
SOX111	2.68248e-21	0.926244	0.562	0.248	6.66275e-17	N	SOX11
STMN1	5.65956e-21	0.716867	0.898	0.743	1.40572e-16	N	STMN1
GDI1	1.46785e-20	1.06767	0.409	0.141	3.64585e-16	N	GDI1
APLP1	1.79851e-20	0.928543	0.46	0.173	4.46714e-16	N	APLP1
H3F3B1	2.97518e-20	0.693736	0.854	0.67	7.38976e-16	N	H3F3B
GABRB3	7.59181e-20	0.916421	0.285	0.073	1.88565e-15	N	GABRB3
ADGRG1	5.49666e-19	1.01586	0.321	0.095	1.36526e-14	N	ADGRG1
ZFHX3	1.19039e-18	1.01121	0.394	0.142	2.9567e-14	N	ZFHX3
GPC21	3.86293e-18	0.845695	0.321	0.096	9.59476e-14	N	GPC2
RBFOX21	8.2661e-18	1.07576	0.416	0.16	2.05313e-13	N	RBFOX2
TUBB1	1.09862e-16	0.5408	0.891	0.808	2.72875e-12	N	TUBB
DPYSL3	2.2135e-16	0.920771	0.489	0.223	5.4979e-12	N	DPYSL3
NOVA11	7.403e-16	0.976926	0.438	0.191	1.83876e-11	N	NOVA1
VAMP2	1.3606e-15	0.826924	0.416	0.17	3.37945e-11	N	VAMP2
CALM2	2.15233e-14	0.694434	0.839	0.694	5.34596e-10	N	CALM2
ACTG1	7.67305e-14	0.470892	0.993	0.916	1.90583e-09	N	ACTG1
KIF1A	9.88427e-13	0.825052	0.27	0.092	2.45506e-08	N	KIF1A
CCNI	1.43904e-12	0.736776	0.672	0.479	3.57428e-08	N	CCNI
POU3F31	1.02886e-11	0.624936	0.569	0.335	2.55548e-07	N	POU3F3
AKAP9	1.50395e-11	0.829402	0.387	0.183	3.73552e-07	N	AKAP9
BASP1	1.98826e-11	0.866397	0.27	0.1	4.93843e-07	N	BASP1
DPYSL2	2.80057e-11	0.638954	0.672	0.506	6.95605e-07	N	DPYSL2
FNBP1L	4.50931e-11	0.865425	0.453	0.245	1.12002e-06	N	FNBP1L
DST1	7.26212e-11	0.69681	0.285	0.109	1.80377e-06	N	DST
DYNC1I2	1.646e-10	0.745359	0.511	0.311	4.08833e-06	N	DYNC1I2
RTL8C1	2.24539e-10	0.636943	0.562	0.352	5.57709e-06	N	RTL8C
GPM6A	7.48779e-10	0.76433	0.394	0.2	1.85982e-05	N	GPM6A
RAB11B	1.83824e-08	0.552916	0.387	0.201	0.000456583	N	RAB11B
CD241	5.80705e-08	0.712062	0.431	0.26	0.00144236	N	CD24
EIF1B	6.98953e-08	0.603171	0.504	0.319	0.00173606	N	EIF1B
UCHL11	7.63975e-08	0.633865	0.533	0.377	0.00189756	N	UCHL1
DYNC1H1	3.59518e-07	0.584152	0.445	0.281	0.00892971	N	DYNC1H1
KMT2E1	4.80376e-07	0.543494	0.555	0.406	0.0119316	N	KMT2E
BEX11	8.73069e-07	0.64234	0.431	0.277	0.0216853	N	BEX1
CRIP21	1.0796e-06	0.588059	0.38	0.232	0.026815	N	CRIP2
RNF5	1.35015e-06	0.550065	0.314	0.169	0.033535	N	RNF5
PBX1	3.87027e-06	0.564495	0.314	0.173	0.0961299	N	PBX1
DYNC1I2P1	6.20919e-06	0.557819	0.314	0.178	0.154224	N	DYNC1I2P1
RERE	1.47413e-05	0.567767	0.27	0.145	0.366145	N	RERE
NARF	2.06004e-05	0.571974	0.27	0.148	0.511672	N	NARF
ATP6V1G11	2.14298e-05	0.47404	0.482	0.355	0.532274	N	ATP6V1G1
PLD31	2.28327e-05	0.455842	0.343	0.208	0.567119	N	PLD3
DDAH21	3.92394e-05	0.546916	0.504	0.381	0.974628	N	DDAH2
MT-ND6	6.15653e-05	0.282727	0.847	0.808	1	N	MT-ND6
TTC3P1	0.000107302	0.546477	0.372	0.258	1	N	TTC3P1
TIA1	0.000271421	0.371402	0.365	0.237	1	N	TIA1
R3HDM2	0.00030138	0.419173	0.285	0.17	1	N	R3HDM2
RTN3	0.00034426	0.321035	0.642	0.509	1	N	RTN3
PAFAH1B1	0.000345928	0.456944	0.321	0.21	1	N	PAFAH1B1
TTC3	0.000417818	0.450065	0.496	0.387	1	N	TTC3
RBM5	0.000516585	0.414548	0.263	0.156	1	N	RBM5
DLGAP4	0.00102812	0.421986	0.255	0.162	1	N	DLGAP4
CALM2P2	0.00130209	0.400364	0.394	0.296	1	N	CALM2P2
DYNLT1	0.00135133	0.387028	0.35	0.254	1	N	DYNLT1
SMARCA4	0.00152158	0.422134	0.416	0.325	1	N	SMARCA4
SKP1	0.00163594	0.362633	0.533	0.452	1	N	SKP1
ZNF428	0.00171838	0.426195	0.467	0.375	1	N	ZNF428
CDC42	0.0018553	0.361271	0.533	0.432	1	N	CDC42
BEX4	0.0021548	0.333563	0.277	0.182	1	N	BEX4
TPGS2	0.00323551	0.342459	0.277	0.185	1	N	TPGS2
ENAH	0.00380428	0.38387	0.358	0.268	1	N	ENAH
GABARAPL2	0.0047859	0.332358	0.277	0.19	1	N	GABARAPL2
TLE41	0.00509447	0.416299	0.336	0.255	1	N	TLE4
COMMD6	0.00615974	0.400794	0.358	0.281	1	N	COMMD6
SNRPN	0.00793737	0.433117	0.277	0.205	1	N	SNRPN
SF3B1	0.00864059	0.293972	0.438	0.368	1	N	SF3B1
COL1A1	0	3.68463	0.986	0.02	0	Other	COL1A1
COL3A1	0	2.7449	0.757	0.01	0	Other	COL3A1
BGN	0	2.72089	0.865	0.003	0	Other	BGN
COL6A2	0	2.36994	0.676	0.006	0	Other	COL6A2
PRRX1	3.5679e-299	2.08746	0.622	0.005	8.86196e-295	Other	PRRX1
DCN	4.59363e-299	2.1371	0.595	0.004	1.14097e-294	Other	DCN
COL5A1	2.14856e-295	2.476	0.676	0.008	5.3366e-291	Other	COL5A1
INHBA	4.10932e-264	2.1376	0.554	0.005	1.02067e-259	Other	INHBA
COL1A2	7.97698e-253	3.26135	0.892	0.03	1.98132e-248	Other	COL1A2
CAVIN1	1.9071e-234	2.64409	0.784	0.022	4.73685e-230	Other	CAVIN1
DSP	2.56443e-231	1.66711	0.405	0.001	6.36953e-227	Other	DSP
S100A11	1.104e-229	3.32356	0.973	0.046	2.74213e-225	Other	S100A11
FN1	1.95836e-227	2.95763	0.797	0.025	4.86418e-223	Other	FN1
S100A10	2.3403e-209	2.08024	0.622	0.014	5.81284e-205	Other	S100A10
PDGFRB	5.72589e-192	1.58625	0.392	0.003	1.4222e-187	Other	PDGFRB
LAMA4	4.80381e-191	1.96513	0.595	0.014	1.19317e-186	Other	LAMA4
LGALS1	1.10152e-189	3.03302	0.905	0.05	2.73594e-185	Other	LGALS1
NNMT	3.07494e-174	1.3096	0.324	0.001	7.63754e-170	Other	NNMT
CDH11	2.39977e-172	1.67132	0.446	0.007	5.96054e-168	Other	CDH11
TNFAIP6	2.37935e-170	1.39159	0.338	0.002	5.90984e-166	Other	TNFAIP6
CAV1	8.78966e-158	2.02763	0.473	0.011	2.18318e-153	Other	CAV1
ITGA1	9.93254e-155	1.37347	0.338	0.003	2.46704e-150	Other	ITGA1
COL12A1	2.28714e-154	1.20864	0.27	0.001	5.68081e-150	Other	COL12A1
COL5A3	2.60519e-154	1.35821	0.311	0.002	6.47076e-150	Other	COL5A3
IGFBP7	1.33121e-151	1.43207	0.324	0.003	3.30645e-147	Other	IGFBP7
LUM	1.98431e-145	1.53522	0.365	0.005	4.92864e-141	Other	LUM
NTM	1.72106e-132	1.73964	0.554	0.022	4.27477e-128	Other	NTM
SUGCT	8.15964e-124	1.67525	0.459	0.015	2.02669e-119	Other	SUGCT
COL4A1	1.77551e-119	2.07837	0.486	0.019	4.41002e-115	Other	COL4A1
TPM2	3.0194e-119	2.20579	0.703	0.049	7.49958e-115	Other	TPM2
IGFBP4	1.26359e-113	1.3683	0.392	0.011	3.13851e-109	Other	IGFBP4
HEY2	1.67459e-108	1.15533	0.257	0.003	4.15936e-104	Other	HEY2
FRZB	1.85761e-100	0.981484	0.257	0.004	4.61393e-96	Other	FRZB
EMP1	1.1167e-89	1.59655	0.419	0.02	2.77367e-85	Other	EMP1
LAMC1	1.19386e-89	1.56736	0.419	0.02	2.96531e-85	Other	LAMC1
APCDD1	8.14868e-87	1.52975	0.351	0.013	2.02397e-82	Other	APCDD1
COL6A1	1.23529e-86	1.96047	0.541	0.039	3.06823e-82	Other	COL6A1
LAMB1	5.15832e-83	1.37545	0.297	0.009	1.28122e-78	Other	LAMB1
AEBP1	2.00748e-75	1.16345	0.324	0.013	4.98619e-71	Other	AEBP1
PRSS23	4.38292e-75	1.55424	0.554	0.049	1.08863e-70	Other	PRSS23
IFITM3	7.58421e-73	1.65121	0.432	0.028	1.88377e-68	Other	IFITM3
VCAN	3.75464e-72	2.095	0.865	0.155	9.32577e-68	Other	VCAN
FAM114A1	3.03549e-70	1.37148	0.338	0.017	7.53956e-66	Other	FAM114A1
CALD11	7.97413e-68	2.732	0.986	0.273	1.98062e-63	Other	CALD1
MYL9	2.252e-65	1.68299	0.405	0.028	5.59353e-61	Other	MYL9
SERPINF1	2.97183e-62	1.12229	0.257	0.01	7.38143e-58	Other	SERPINF1
ANXA21	3.24033e-62	1.94261	0.838	0.157	8.04833e-58	Other	ANXA2
CYTOR	1.44777e-57	1.54919	0.5	0.052	3.59597e-53	Other	CYTOR
OLFM2	4.62795e-57	1.12149	0.284	0.014	1.14949e-52	Other	OLFM2
MYH9	2.8762e-56	1.37462	0.351	0.024	7.1439e-52	Other	MYH9
ACTA2	6.54162e-53	1.56148	0.324	0.022	1.62481e-48	Other	ACTA2
COL6A3	6.92697e-52	1.92744	0.824	0.202	1.72052e-47	Other	COL6A3
SEMA5A	1.18409e-51	1.25848	0.284	0.017	2.94104e-47	Other	SEMA5A
MIR4435-2HG	3.67591e-51	1.07087	0.297	0.019	9.13021e-47	Other	MIR4435-2HG
GSN	1.37476e-50	1.18239	0.284	0.017	3.41464e-46	Other	GSN
THY1	1.71983e-49	1.35036	0.473	0.054	4.27171e-45	Other	THY1
COL4A2	6.25636e-48	1.42177	0.378	0.035	1.55395e-43	Other	COL4A2
SPARC1	9.77384e-47	1.90296	0.946	0.387	2.42763e-42	Other	SPARC
TIMP1	1.77095e-45	2.07471	0.73	0.167	4.39868e-41	Other	TIMP1
COL5A2	7.91916e-45	1.60054	0.419	0.047	1.96696e-40	Other	COL5A2
ACTN1	2.34699e-39	1.34133	0.351	0.037	5.82945e-35	Other	ACTN1
HSPB11	2.42525e-39	1.57246	0.878	0.278	6.02384e-35	Other	HSPB1
ITGB11	4.66585e-39	1.71552	0.757	0.208	1.15891e-34	Other	ITGB1
TPM4	4.83151e-37	1.62183	0.959	0.535	1.20005e-32	Other	TPM4
RRBP1	3.5633e-36	1.40849	0.432	0.062	8.85052e-32	Other	RRBP1
SVIL	6.04968e-36	1.33123	0.351	0.04	1.50262e-31	Other	SVIL
TPM11	1.35148e-35	1.55882	0.703	0.178	3.35682e-31	Other	TPM1
SPATS2L	1.62043e-35	1.60924	0.581	0.118	4.02482e-31	Other	SPATS2L
LMNA	4.07322e-35	1.36158	0.432	0.063	1.01171e-30	Other	LMNA
FBN2	1.2919e-32	1.12705	0.419	0.062	3.20882e-28	Other	FBN2
MYO1B1	1.50694e-32	1.57706	0.459	0.079	3.74295e-28	Other	MYO1B
ITM2C1	1.78001e-32	1.38133	0.716	0.197	4.42119e-28	Other	ITM2C
ANXA1	1.20835e-31	1.02082	0.257	0.024	3.00131e-27	Other	ANXA1
PHLDA11	8.49921e-30	1.12539	0.405	0.064	2.11103e-25	Other	PHLDA1
SERPINH1	5.11183e-29	1.28743	0.473	0.092	1.26968e-24	Other	SERPINH1
LAPTM4A	7.95546e-28	1.26536	0.473	0.096	1.97598e-23	Other	LAPTM4A
CCDC80	8.22124e-28	1.19678	0.257	0.028	2.04199e-23	Other	CCDC80
MYL12A1	4.65061e-26	1.26469	0.608	0.168	1.15512e-21	Other	MYL12A
B2M	1.19079e-25	1.31469	0.554	0.141	2.95769e-21	Other	B2M
TRIO	1.31393e-25	1.08051	0.297	0.04	3.26355e-21	Other	TRIO
FSTL1	3.85771e-25	1.13371	0.378	0.066	9.58178e-21	Other	FSTL1
AC098614.4	8.14719e-25	1.12337	0.311	0.045	2.0236e-20	Other	AC098614.4
NREP2	1.80993e-24	1.14027	0.946	0.657	4.4955e-20	Other	NREP
KLF6	4.60281e-24	1.25362	0.473	0.106	1.14325e-19	Other	KLF6
ANXA2P21	2.53963e-23	1.14833	0.324	0.053	6.30793e-19	Other	ANXA2P2
VIM1	4.78417e-23	0.744909	1	0.955	1.18829e-18	Other	VIM
PALLD	3.24214e-22	1.14397	0.351	0.064	8.05284e-18	Other	PALLD
EPS8	9.97923e-22	0.896876	0.297	0.046	2.47864e-17	Other	EPS8
CAST	3.1089e-21	1.08549	0.351	0.067	7.72189e-17	Other	CAST
CALR1	5.46859e-20	1.13801	0.784	0.374	1.35829e-15	Other	CALR
RSU1	1.15878e-19	1.00761	0.27	0.044	2.87819e-15	Other	RSU1
TMSB102	5.9e-16	0.56012	0.973	0.955	1.46544e-11	Other	TMSB10
FLNA	1.12361e-15	0.992917	0.419	0.117	2.79082e-11	Other	FLNA
DSTN	1.14028e-15	1.03747	0.514	0.173	2.83222e-11	Other	DSTN
CALM11	1.2996e-15	0.751993	0.932	0.772	3.22795e-11	Other	CALM1
PPFIBP1	2.69664e-15	0.920343	0.257	0.049	6.69792e-11	Other	PPFIBP1
PEA151	5.89141e-14	0.818007	0.419	0.127	1.46331e-09	Other	PEA15
FERMT2	7.62191e-14	1.08721	0.284	0.065	1.89313e-09	Other	FERMT2
ARPC2	8.43224e-14	0.901057	0.743	0.377	2.0944e-09	Other	ARPC2
TLN1	8.58009e-14	0.931716	0.311	0.077	2.13112e-09	Other	TLN1
RHOC	1.22595e-13	0.954681	0.378	0.108	3.04502e-09	Other	RHOC
ANTXR1	1.43347e-13	0.988215	0.405	0.127	3.56046e-09	Other	ANTXR1
PCDH18	6.18671e-13	0.876779	0.311	0.08	1.53665e-08	Other	PCDH18
SH3KBP1	1.15604e-12	0.922415	0.365	0.11	2.87137e-08	Other	SH3KBP1
HSP90B11	2.22961e-12	0.810549	0.784	0.478	5.53792e-08	Other	HSP90B1
REXO2	7.79831e-12	0.852529	0.27	0.067	1.93694e-07	Other	REXO2
MYL12B	6.65333e-11	0.895714	0.514	0.211	1.65255e-06	Other	MYL12B
RAB311	8.20147e-11	0.771255	0.392	0.134	2.03708e-06	Other	RAB31
VCL	1.38937e-10	0.836667	0.284	0.079	3.45091e-06	Other	VCL
SH3BGRL31	3.51622e-10	1.001	0.5	0.219	8.73358e-06	Other	SH3BGRL3
TUBB6	6.42162e-10	0.657504	0.297	0.088	1.595e-05	Other	TUBB6
LIMA1	1.84043e-09	0.6794	0.284	0.083	4.57126e-05	Other	LIMA1
MT-CYB	1.86095e-09	0.366954	1	0.985	4.62223e-05	Other	MT-CYB
TIMP2	2.02833e-09	0.764815	0.257	0.072	5.03797e-05	Other	TIMP2
HSPA51	2.78378e-09	0.843761	0.432	0.185	6.91436e-05	Other	HSPA5
RAB13	3.82175e-09	0.71767	0.581	0.294	9.49246e-05	Other	RAB13
AC079780.1	4.60354e-09	0.7465	0.297	0.093	0.000114343	Other	AC079780.1
VMP11	5.61888e-09	0.719632	0.405	0.16	0.000139562	Other	VMP1
AKAP121	7.63029e-09	1.02092	0.392	0.158	0.000189521	Other	AKAP12
PDIA3	8.63004e-09	0.704923	0.635	0.345	0.000214353	Other	PDIA3
COPB1	9.65869e-09	0.692511	0.378	0.142	0.000239903	Other	COPB1
CD991	1.33702e-08	0.592752	0.689	0.413	0.000332089	Other	CD99
MT-ND61	1.38301e-08	0.459082	0.919	0.807	0.000343513	Other	MT-ND6
SBDS	1.75204e-08	0.690147	0.257	0.078	0.000435171	Other	SBDS
EIF1	2.32447e-08	0.530755	0.892	0.69	0.000577353	Other	EIF1
CD631	2.44861e-08	0.736184	0.608	0.365	0.000608185	Other	CD63
NPC21	2.92505e-08	0.571795	0.446	0.185	0.000726523	Other	NPC2
MT-CO1	4.18289e-08	0.345735	1	0.991	0.00103895	Other	MT-CO1
MT2A	8.2375e-08	1.02107	0.27	0.091	0.00204603	Other	MT2A
CLIC4	2.7141e-07	0.601064	0.284	0.099	0.00674129	Other	CLIC4
CALU	3.23847e-07	0.719272	0.311	0.119	0.0080437	Other	CALU
HDLBP	4.22899e-07	0.720525	0.378	0.17	0.010504	Other	HDLBP
GOLGA2	4.42049e-07	0.662968	0.257	0.088	0.0109796	Other	GOLGA2
TMSB4X1	7.48002e-07	0.352189	0.959	0.967	0.0185789	Other	TMSB4X
MYL61	8.781e-07	0.462074	0.878	0.754	0.0218103	Other	MYL6
SEC31A	1.00755e-06	0.630102	0.365	0.161	0.0250255	Other	SEC31A
CYB5R3	1.0855e-06	0.735426	0.392	0.182	0.0269616	Other	CYB5R3
PPIB1	1.31308e-06	0.710132	0.473	0.236	0.0326143	Other	PPIB
ITM2B	1.3423e-06	0.683483	0.365	0.163	0.0333401	Other	ITM2B
CXXC51	1.40073e-06	0.633065	0.365	0.158	0.0347913	Other	CXXC5
HSP90B2P	1.8647e-06	0.48141	0.351	0.145	0.0463153	Other	HSP90B2P
ACTB	2.45621e-06	0.416738	0.973	0.926	0.0610073	Other	ACTB
CLIC1	2.91978e-06	0.672884	0.432	0.213	0.0725215	Other	CLIC1
ACTR2	3.16527e-06	0.659921	0.446	0.233	0.0786191	Other	ACTR2
TMED91	3.33885e-06	0.600033	0.419	0.206	0.0829303	Other	TMED9
SDC21	4.59474e-06	0.65801	0.284	0.116	0.114124	Other	SDC2
CAPNS1	1.11543e-05	0.573327	0.257	0.103	0.27705	Other	CAPNS1
SPTBN1	1.14262e-05	0.680947	0.27	0.113	0.283804	Other	SPTBN1
CAPZB	1.29942e-05	0.576914	0.527	0.311	0.32275	Other	CAPZB
AC034102.1	1.74789e-05	0.599182	0.338	0.156	0.434141	Other	AC034102.1
RPL10	1.99943e-05	0.320907	0.905	0.895	0.496619	Other	RPL10
VKORC1	2.6394e-05	0.436251	0.27	0.11	0.655573	Other	VKORC1
RTL8A	3.13245e-05	0.564017	0.27	0.113	0.778038	Other	RTL8A
DDX5	3.38112e-05	0.490638	0.581	0.376	0.839802	Other	DDX5
ZFP36L1	3.66106e-05	0.51824	0.635	0.414	0.909334	Other	ZFP36L1
AP2M1	4.2782e-05	0.617051	0.405	0.221	1	Other	AP2M1
MYDGF	5.29396e-05	0.556224	0.284	0.125	1	Other	MYDGF
CALM1P1	7.18075e-05	0.602316	0.284	0.131	1	Other	CALM1P1
DYNC1I21	8.363e-05	0.472789	0.514	0.315	1	Other	DYNC1I2
OSTC	8.98081e-05	0.689505	0.324	0.165	1	Other	OSTC
TCEAL41	0.000105953	0.45275	0.486	0.297	1	Other	TCEAL4
SSR3	0.000114705	0.592278	0.338	0.175	1	Other	SSR3
AP2S1	0.000121882	0.527003	0.405	0.223	1	Other	AP2S1
PFN11	0.000126964	0.402481	0.865	0.739	1	Other	PFN1
ANXA51	0.00013509	0.580247	0.338	0.177	1	Other	ANXA5
PDIA6	0.000268308	0.389489	0.419	0.232	1	Other	PDIA6
1971-09-01	0.000287416	0.380621	0.581	0.396	1	Other	2007-09-01
SEC61G	0.000304115	0.405444	0.419	0.234	1	Other	SEC61G
CTNNB1	0.000323776	0.487278	0.378	0.214	1	Other	CTNNB1
SEC13	0.000372735	0.50955	0.419	0.252	1	Other	SEC13
TPT1	0.00043011	0.337553	0.838	0.757	1	Other	TPT1
MPZL1	0.000474182	0.480548	0.297	0.155	1	Other	MPZL1
SEC63	0.000562253	0.494613	0.284	0.143	1	Other	SEC63
RAB2A	0.000598931	0.560704	0.311	0.164	1	Other	RAB2A
CST3	0.000621846	0.498834	0.311	0.165	1	Other	CST3
MANF	0.000657926	0.541597	0.27	0.14	1	Other	MANF
ARF1	0.000677376	0.515904	0.392	0.243	1	Other	ARF1
MALAT12	0.000704518	0.335921	1	1	1	Other	MALAT1
PDIA3P1	0.000988904	0.47839	0.405	0.253	1	Other	PDIA3P1
TCEAL9	0.00102826	0.454475	0.351	0.196	1	Other	TCEAL9
GRB2	0.00111299	0.29664	0.351	0.19	1	Other	GRB2
RHOA	0.00142812	0.403873	0.446	0.294	1	Other	RHOA
RAB7A	0.00145173	0.479823	0.297	0.167	1	Other	RAB7A
NDUFA1	0.00208556	0.446836	0.486	0.362	1	Other	NDUFA1
MAP1LC3B	0.0027208	0.442929	0.297	0.16	1	Other	MAP1LC3B
MAGED2	0.00301606	0.295397	0.338	0.192	1	Other	MAGED2
RTL8C2	0.00396339	0.285193	0.527	0.358	1	Other	RTL8C
NORAD	0.00400283	0.361836	0.351	0.205	1	Other	NORAD
SLC3A2	0.00432896	0.391685	0.257	0.139	1	Other	SLC3A2
RPL10P16	0.00458414	0.308789	0.649	0.508	1	Other	RPL10P16
ZEB11	0.00656405	0.531422	0.297	0.186	1	Other	ZEB1
EIF4G2	0.00733801	0.276276	0.568	0.385	1	Other	EIF4G2
MAP41	0.00773824	0.290341	0.351	0.22	1	Other	MAP4
ADH5	0.00817057	0.336509	0.311	0.188	1	Other	ADH5
CDC421	0.00866813	0.311867	0.581	0.433	1	Other	CDC42
SH3BGRL	0.00925157	0.364632	0.311	0.188	1	Other	SH3BGRL

## Sheet: CT_markers
ID	p_val	avg_logFC	pct.1	pct.2	p_val_adj	cluster	gene
VIM	1.05207e-20	0.294967	0.994	0.977	1.73128e-16	CP2	VIM
RPS11	2.48262e-15	0.27541	0.948	0.967	4.0854e-11	CP2	RPS11
RPS9	1.13324e-10	0.256414	0.87	0.924	1.86486e-06	CP2	RPS9
MIR219A2	0.000128968	0.487267	0.348	0.287	1	CP2	MIR219A2
ZFP36L1	0.000140269	0.402094	0.553	0.545	1	CP2	ZFP36L1
CCND2	0.00603631	0.3671	0.385	0.379	1	CP2	CCND2
CDH2	0.00734561	0.257642	0.491	0.512	1	CP2	CDH2
PCLAF	9.21819e-52	0.871433	0.638	0.227	1.51695e-47	RGC	PCLAF
MCM4	2.3233e-41	0.821699	0.468	0.13	3.82321e-37	RGC	MCM4
HELLS	7.83001e-36	0.72594	0.573	0.221	1.28851e-31	RGC	HELLS
PCNA	3.89625e-35	0.689721	0.651	0.297	6.41167e-31	RGC	PCNA
HIST1H4C	6.71035e-33	0.820546	0.521	0.201	1.10425e-28	RGC	HIST1H4C
CLSPN	2.25274e-30	0.646869	0.425	0.135	3.70711e-26	RGC	CLSPN
DNMT1	3.72599e-29	0.566607	0.644	0.318	6.1315e-25	RGC	DNMT1
FEN1	2.54432e-26	0.588595	0.26	0.054	4.18694e-22	RGC	FEN1
DUT	6.06817e-26	0.648979	0.479	0.201	9.98578e-22	RGC	DUT
CENPU	5.54944e-24	0.611972	0.481	0.215	9.13216e-20	RGC	CENPU
ATAD2	1.38434e-23	0.611944	0.315	0.095	2.27806e-19	RGC	ATAD2
GINS2	2.30078e-23	0.512291	0.412	0.154	3.78616e-19	RGC	GINS2
SRSF2	2.93669e-23	0.501365	0.734	0.458	4.83261e-19	RGC	SRSF2
RANBP1	5.19166e-22	0.444408	0.83	0.591	8.5434e-18	RGC	RANBP1
H2AFZ	3.02471e-21	0.3631	0.933	0.679	4.97746e-17	RGC	H2AFZ
RRM2	1.03967e-19	0.594569	0.291	0.1	1.71088e-15	RGC	RRM2
DEK	1.19517e-19	0.413824	0.803	0.558	1.96677e-15	RGC	DEK
FAM111B	1.41207e-18	0.499444	0.257	0.078	2.32371e-14	RGC	FAM111B
AC097263.1	2.23354e-18	0.427865	0.568	0.316	3.67552e-14	RGC	AC097263.1
RAD51AP1	3.41457e-18	0.451857	0.284	0.094	5.61902e-14	RGC	RAD51AP1
PTN	4.19735e-18	0.38686	0.781	0.501	6.90716e-14	RGC	PTN
PTMA	4.02062e-17	0.272338	0.982	0.899	6.61633e-13	RGC	PTMA
NASP	1.23831e-16	0.378247	0.864	0.655	2.03776e-12	RGC	NASP
NOP56	4.48808e-16	0.40231	0.729	0.484	7.38559e-12	RGC	NOP56
PAICS	5.78016e-16	0.345143	0.866	0.711	9.51183e-12	RGC	PAICS
RFC4	9.06268e-15	0.412184	0.318	0.135	1.49135e-10	RGC	RFC4
GMNN	1.33257e-14	0.42516	0.468	0.254	2.19288e-10	RGC	GMNN
POLD3	8.48558e-14	0.362303	0.28	0.112	1.39639e-09	RGC	POLD3
C19orf48	2.63445e-13	0.393816	0.407	0.212	4.33524e-09	RGC	C19orf48
MCM7	2.89723e-13	0.391742	0.378	0.186	4.76768e-09	RGC	MCM7
HMGB1P1	5.71296e-13	0.353692	0.508	0.295	9.40125e-09	RGC	HMGB1P1
ENO1	1.57527e-12	0.301581	0.734	0.519	2.59227e-08	RGC	ENO1
RFC1	1.73883e-12	0.400713	0.414	0.219	2.86141e-08	RGC	RFC1
HNRNPD	1.82104e-12	0.365432	0.783	0.582	2.99671e-08	RGC	HNRNPD
SUPT16H	3.04441e-12	0.337992	0.553	0.338	5.00989e-08	RGC	SUPT16H
SMC2	3.83779e-12	0.410766	0.266	0.116	6.31547e-08	RGC	SMC2
SNRPD1	5.14391e-12	0.270144	0.83	0.631	8.46481e-08	RGC	SNRPD1
SLF2	1.01333e-11	0.334906	0.257	0.108	1.66753e-07	RGC	SLF2
ORC6	1.0453e-11	0.357024	0.387	0.204	1.72015e-07	RGC	ORC6
MEA1	1.83066e-11	0.349201	0.251	0.107	3.01254e-07	RGC	MEA1
EIF4A3	2.52421e-11	0.299799	0.519	0.316	4.15384e-07	RGC	EIF4A3
CNTNAP2	2.58675e-11	0.347653	0.324	0.16	4.25675e-07	RGC	CNTNAP2
EGR1	2.81362e-11	0.296524	0.416	0.223	4.6301e-07	RGC	EGR1
TIMELESS	2.81472e-11	0.358802	0.409	0.223	4.6319e-07	RGC	TIMELESS
EIF4EBP1	4.0293e-11	0.368227	0.356	0.186	6.63061e-07	RGC	EIF4EBP1
SNRPB	4.64587e-11	0.320861	0.629	0.416	7.64524e-07	RGC	SNRPB
USP1	5.16153e-11	0.420691	0.349	0.189	8.49381e-07	RGC	USP1
VRK1	5.66476e-11	0.391081	0.268	0.123	9.32193e-07	RGC	VRK1
PTMAP2	5.67089e-11	0.284741	0.568	0.353	9.33201e-07	RGC	PTMAP2
HSPB11	5.86091e-11	0.342338	0.336	0.172	9.64471e-07	RGC	HSPB11
HMGB1P5	6.25418e-11	0.255324	0.837	0.609	1.02919e-06	RGC	HMGB1P5
UBE2T	7.00299e-11	0.375183	0.253	0.112	1.15241e-06	RGC	UBE2T
CHEK1	7.53852e-11	0.362043	0.266	0.121	1.24054e-06	RGC	CHEK1
HMGN2P5	7.80914e-11	0.305705	0.756	0.538	1.28507e-06	RGC	HMGN2P5
SRSF7	8.05377e-11	0.253166	0.553	0.336	1.32533e-06	RGC	SRSF7
SMC4	8.44908e-11	0.284979	0.564	0.343	1.39038e-06	RGC	SMC4
WDR34	1.04977e-10	0.296639	0.3	0.141	1.72751e-06	RGC	WDR34
CACYBP	1.09503e-10	0.318256	0.423	0.241	1.80198e-06	RGC	CACYBP
FBL	1.10737e-10	0.321144	0.537	0.336	1.82228e-06	RGC	FBL
HMGB1P6	1.45242e-10	0.288357	0.638	0.411	2.3901e-06	RGC	HMGB1P6
EXOSC8	3.40457e-10	0.327395	0.434	0.259	5.60256e-06	RGC	EXOSC8
SIVA1	5.83052e-10	0.267827	0.394	0.216	9.5947e-06	RGC	SIVA1
PHGDH	6.22156e-10	0.280392	0.515	0.31	1.02382e-05	RGC	PHGDH
HMGN2	7.82713e-10	0.273134	0.897	0.689	1.28803e-05	RGC	HMGN2
MSH2	9.58618e-10	0.28021	0.282	0.137	1.5775e-05	RGC	MSH2
TMEM106C	1.09107e-09	0.31115	0.289	0.145	1.79546e-05	RGC	TMEM106C
C21orf58	1.40791e-09	0.32656	0.291	0.148	2.31686e-05	RGC	C21orf58
CALR	1.79595e-09	0.340647	0.584	0.401	2.95541e-05	RGC	CALR
AC008155.1	3.8367e-09	0.27541	0.568	0.368	6.31368e-05	RGC	AC008155.1
CBX5	3.95789e-09	0.254249	0.765	0.566	6.5131e-05	RGC	CBX5
PKM	4.63244e-09	0.289218	0.501	0.32	7.62314e-05	RGC	PKM
HMGA1	9.00321e-09	0.279683	0.792	0.616	0.000148157	RGC	HMGA1
PDIA4	1.36959e-08	0.280458	0.385	0.222	0.00022538	RGC	PDIA4
PTMAP5	1.42939e-08	0.250182	0.801	0.635	0.00023522	RGC	PTMAP5
SUPT16HP1	2.0316e-08	0.276791	0.302	0.16	0.00033432	RGC	SUPT16HP1
DUSP6	2.05651e-08	0.282028	0.275	0.141	0.000338419	RGC	DUSP6
PA2G4P4	2.16739e-08	0.285749	0.275	0.142	0.000356665	RGC	PA2G4P4
CMC2	2.72675e-08	0.27867	0.251	0.125	0.000448714	RGC	CMC2
HSPD1	2.83105e-08	0.250738	0.698	0.516	0.000465878	RGC	HSPD1
PA2G4	5.10863e-08	0.30017	0.412	0.261	0.000840676	RGC	PA2G4
SNRPA1	6.18495e-08	0.278173	0.32	0.183	0.0010178	RGC	SNRPA1
TPM4	7.38614e-08	0.287045	0.779	0.604	0.00121546	RGC	TPM4
NMU	9.31326e-08	0.294133	0.333	0.197	0.00153259	RGC	NMU
IDH2	9.76719e-08	0.253387	0.309	0.174	0.00160729	RGC	IDH2
TCTEX1D2	1.6561e-07	0.271832	0.273	0.149	0.00272528	RGC	TCTEX1D2
HAUS1	3.06947e-07	0.271404	0.398	0.253	0.00505113	RGC	HAUS1
KIAA1524	8.87331e-07	0.274116	0.251	0.141	0.0146019	RGC	KIAA1524
CHCHD2	1.30148e-06	0.251779	0.515	0.358	0.0214171	RGC	CHCHD2
LSM3	1.53095e-06	0.252385	0.365	0.235	0.0251933	RGC	LSM3
HNRNPAB	7.93867e-06	0.266193	0.3	0.187	0.130639	RGC	HNRNPAB
SPRY1	9.06558e-06	0.298412	0.255	0.153	0.149183	RGC	SPRY1
UBE2C	5.70469e-117	1.71429	0.831	0.176	9.38764e-113	CP1	UBE2C
CDC20	8.61627e-110	1.49417	0.79	0.148	1.41789e-105	CP1	CDC20
PTTG1	8.66552e-104	1.47205	0.883	0.276	1.426e-99	CP1	PTTG1
TOP2A	9.55199e-98	1.53529	0.841	0.243	1.57187e-93	CP1	TOP2A
CENPF	6.81185e-96	1.35288	0.917	0.352	1.12096e-91	CP1	CENPF
ARL6IP1	5.34792e-91	1.45766	0.903	0.403	8.80054e-87	CP1	ARL6IP1
CCNB1	1.03259e-89	1.32485	0.631	0.09	1.69922e-85	CP1	CCNB1
TPX2	2.62759e-71	1.17933	0.645	0.141	4.32397e-67	CP1	TPX2
PSRC1	4.97247e-71	1.08077	0.472	0.054	8.18269e-67	CP1	PSRC1
HMGB2	8.2416e-70	0.972734	0.959	0.589	1.35624e-65	CP1	HMGB2
ARL6IP1P3	9.64702e-68	1.17518	0.707	0.203	1.58751e-63	CP1	ARL6IP1P3
DLGAP5	6.58906e-65	1.12526	0.566	0.106	1.0843e-60	CP1	DLGAP5
SGO2	9.7045e-63	0.984036	0.445	0.056	1.59697e-58	CP1	SGO2
MKI67	3.49463e-61	1.12701	0.731	0.241	5.75076e-57	CP1	MKI67
KPNA2	4.35508e-59	1.07797	0.697	0.228	7.16672e-55	CP1	KPNA2
ASPM	1.83783e-58	1.00981	0.428	0.056	3.02433e-54	CP1	ASPM
AURKB	4.12008e-57	1.02987	0.631	0.166	6.78001e-53	CP1	AURKB
AURKA	4.4385e-56	0.894084	0.359	0.034	7.30399e-52	CP1	AURKA
CCNB2	3.71896e-54	0.97028	0.507	0.101	6.11992e-50	CP1	CCNB2
PLK1	1.32957e-53	0.847486	0.338	0.03	2.18794e-49	CP1	PLK1
TACC3	1.06944e-52	0.921886	0.462	0.082	1.75987e-48	CP1	TACC3
KIF4A	1.21676e-52	0.798761	0.341	0.033	2.00231e-48	CP1	KIF4A
CKAP2L	2.61653e-52	0.855416	0.397	0.053	4.30577e-48	CP1	CKAP2L
NUF2	2.91307e-52	0.961723	0.521	0.114	4.79375e-48	CP1	NUF2
TTK	4.45935e-51	0.930595	0.414	0.064	7.33831e-47	CP1	TTK
BUB1	1.22025e-49	0.91005	0.428	0.073	2.00804e-45	CP1	BUB1
CENPE	1.45419e-49	0.930297	0.428	0.073	2.39302e-45	CP1	CENPE
ARL6IP1P2	1.23418e-48	0.901468	0.479	0.099	2.03097e-44	CP1	ARL6IP1P2
BIRC5	1.80645e-48	0.830514	0.59	0.158	2.9727e-44	CP1	BIRC5
BUB1B	3.35627e-47	0.9056	0.472	0.099	5.52308e-43	CP1	BUB1B
HMMR	3.8402e-47	0.933023	0.455	0.092	6.31943e-43	CP1	HMMR
GTSE1	6.34831e-46	0.836298	0.417	0.074	1.04468e-41	CP1	GTSE1
TUBB4B	1.553e-45	0.970881	0.669	0.252	2.55562e-41	CP1	TUBB4B
CDCA8	9.5756e-44	0.88047	0.366	0.059	1.57576e-39	CP1	CDCA8
CDCA3	1.22364e-43	0.7753	0.321	0.04	2.01362e-39	CP1	CDCA3
MXD3	1.12344e-42	0.716367	0.314	0.039	1.84874e-38	CP1	MXD3
CDC20P1	4.70422e-42	0.706082	0.279	0.028	7.74126e-38	CP1	CDC20P1
KNSTRN	2.17858e-41	0.780113	0.379	0.067	3.58507e-37	CP1	KNSTRN
KIF2C	6.21171e-40	0.758207	0.393	0.076	1.0222e-35	CP1	KIF2C
CDK1	7.57883e-40	0.795464	0.476	0.122	1.24717e-35	CP1	CDK1
SPDL1	8.2498e-40	0.859184	0.652	0.243	1.35759e-35	CP1	SPDL1
NUSAP1	4.57395e-39	0.782843	0.424	0.095	7.52689e-35	CP1	NUSAP1
NDC80	2.36118e-38	0.782534	0.383	0.078	3.88555e-34	CP1	NDC80
NUCKS1	7.31119e-38	0.510139	0.979	0.857	1.20313e-33	CP1	NUCKS1
CKAP2	8.17504e-38	0.773339	0.652	0.241	1.34529e-33	CP1	CKAP2
TROAP	8.77351e-37	0.544609	0.266	0.03	1.44377e-32	CP1	TROAP
CKS2	1.72153e-36	0.827561	0.693	0.299	2.83294e-32	CP1	CKS2
PIMREG	1.9252e-36	0.783713	0.445	0.114	3.16811e-32	CP1	PIMREG
MIS18BP1	4.47432e-35	0.737005	0.428	0.107	7.36294e-31	CP1	MIS18BP1
KIF14	1.47591e-34	0.656249	0.266	0.035	2.42876e-30	CP1	KIF14
SMC41	9.26642e-31	0.671891	0.714	0.334	1.52488e-26	CP1	SMC4
PRR11	2.51215e-30	0.581572	0.441	0.127	4.134e-26	CP1	PRR11
ECT2	4.59751e-29	0.599624	0.293	0.058	7.56567e-25	CP1	ECT2
KIF23	7.17056e-29	0.627316	0.303	0.063	1.17999e-24	CP1	KIF23
CEP55	4.78378e-26	0.56823	0.259	0.05	7.87219e-22	CP1	CEP55
BUB3	1.08212e-25	0.646844	0.576	0.245	1.78073e-21	CP1	BUB3
SPC25	2.7788e-24	0.585114	0.331	0.09	4.57279e-20	CP1	SPC25
RAD21	6.34366e-24	0.52148	0.831	0.523	1.04391e-19	CP1	RAD21
DTYMK	2.43994e-23	0.590523	0.593	0.269	4.01517e-19	CP1	DTYMK
KIF20B	3.17812e-22	0.502919	0.276	0.066	5.22991e-18	CP1	KIF20B
CCNA2	3.58606e-22	0.54035	0.297	0.08	5.90123e-18	CP1	CCNA2
CKAP5	5.36382e-22	0.638179	0.493	0.211	8.8267e-18	CP1	CKAP5
CKS1B	7.33346e-22	0.57299	0.555	0.246	1.20679e-17	CP1	CKS1B
H2AFZ1	2.48079e-20	0.436557	0.928	0.72	4.08239e-16	CP1	H2AFZ
SGO1	2.69423e-20	0.457126	0.269	0.069	4.43362e-16	CP1	SGO1
KIF11	2.69633e-20	0.518492	0.331	0.104	4.43707e-16	CP1	KIF11
STMN1	2.56552e-19	0.353187	0.945	0.822	4.22182e-15	CP1	STMN1
HP1BP3	4.86522e-19	0.517138	0.752	0.471	8.00621e-15	CP1	HP1BP3
H2AFX	1.38168e-18	0.557296	0.293	0.09	2.2737e-14	CP1	H2AFX
G2E3	1.66968e-18	0.462696	0.255	0.068	2.74763e-14	CP1	G2E3
NCAPG	1.89803e-18	0.47856	0.29	0.086	3.1234e-14	CP1	NCAPG
DBF4	2.78613e-18	0.471506	0.331	0.112	4.58485e-14	CP1	DBF4
MAD2L1	5.38338e-18	0.531756	0.359	0.133	8.8589e-14	CP1	MAD2L1
TUBB6	2.53937e-17	0.446996	0.3	0.098	4.17879e-13	CP1	TUBB6
ZMYM1	4.3546e-17	0.45664	0.262	0.076	7.16592e-13	CP1	ZMYM1
MZT1	1.73861e-16	0.489182	0.279	0.09	2.86106e-12	CP1	MZT1
PBK	6.54747e-16	0.417629	0.283	0.092	1.07745e-11	CP1	PBK
HMGB1	7.4063e-16	0.354339	0.893	0.662	1.21878e-11	CP1	HMGB1
NCAPH	2.39335e-15	0.428365	0.321	0.118	3.93849e-11	CP1	NCAPH
CALM2	3.26534e-15	0.357024	0.914	0.755	5.37344e-11	CP1	CALM2
LBR	4.21249e-15	0.479572	0.548	0.288	6.93207e-11	CP1	LBR
SKA2	1.23428e-14	0.4133	0.69	0.421	2.03113e-10	CP1	SKA2
NUDCD2	2.41586e-14	0.427267	0.417	0.188	3.97554e-10	CP1	NUDCD2
HSP90B1	8.99778e-14	0.34592	0.838	0.599	1.48068e-09	CP1	HSP90B1
KIF22	1.61247e-13	0.440999	0.252	0.087	2.65348e-09	CP1	KIF22
TMPO	1.71037e-13	0.415476	0.586	0.324	2.81458e-09	CP1	TMPO
JPT1	2.019e-13	0.365189	0.683	0.42	3.32247e-09	CP1	JPT1
ISCA2	2.14961e-13	0.301392	0.262	0.089	3.5374e-09	CP1	ISCA2
HMGN21	6.63424e-13	0.292234	0.917	0.715	1.09173e-08	CP1	HMGN2
HMGB1P51	1.85321e-12	0.336426	0.848	0.641	3.04964e-08	CP1	HMGB1P5
ANP32E	2.50733e-12	0.37079	0.714	0.464	4.12606e-08	CP1	ANP32E
PPP2R5C	2.67935e-12	0.417058	0.352	0.158	4.40914e-08	CP1	PPP2R5C
RAN	3.9777e-12	0.303523	0.914	0.782	6.5457e-08	CP1	RAN
RNF5	4.00074e-12	0.352002	0.41	0.19	6.58361e-08	CP1	RNF5
HMGB3	5.12684e-12	0.385171	0.6	0.349	8.43673e-08	CP1	HMGB3
KIAA15241	6.62178e-12	0.388939	0.324	0.137	1.08968e-07	CP1	KIAA1524
DCAF7	4.55751e-11	0.375766	0.486	0.265	7.49984e-07	CP1	DCAF7
C21orf581	1.32392e-10	0.361171	0.334	0.158	2.17863e-06	CP1	C21orf58
Z95327.2	1.48886e-10	0.33231	0.262	0.107	2.45008e-06	CP1	Z95327.2
PHF6	1.57241e-10	0.33893	0.438	0.236	2.58755e-06	CP1	PHF6
BRD8	2.52805e-10	0.280244	0.383	0.18	4.16015e-06	CP1	BRD8
RBMX	2.84994e-10	0.30183	0.834	0.652	4.68986e-06	CP1	RBMX
H2AFV	3.93954e-10	0.331401	0.648	0.418	6.48292e-06	CP1	H2AFV
NUP37	4.06135e-10	0.310161	0.286	0.124	6.68336e-06	CP1	NUP37
MYEF2	4.45513e-10	0.297658	0.328	0.151	7.33137e-06	CP1	MYEF2
MDH1	5.8174e-10	0.319938	0.452	0.243	9.57311e-06	CP1	MDH1
SFPQ	8.71364e-10	0.324312	0.697	0.473	1.43392e-05	CP1	SFPQ
CCDC34	8.83843e-10	0.339155	0.376	0.193	1.45445e-05	CP1	CCDC34
HDGF	8.89511e-10	0.284692	0.434	0.232	1.46378e-05	CP1	HDGF
CDK5RAP2	9.47534e-10	0.30168	0.317	0.147	1.55926e-05	CP1	CDK5RAP2
MRPL51	1.57401e-09	0.309503	0.555	0.328	2.5902e-05	CP1	MRPL51
LSM5	2.01795e-09	0.268795	0.469	0.251	3.32074e-05	CP1	LSM5
RBM8A	2.43883e-09	0.28574	0.676	0.419	4.01333e-05	CP1	RBM8A
SKA2P1	7.51805e-09	0.251073	0.272	0.122	0.000123717	CP1	SKA2P1
CENPH	9.67478e-09	0.290007	0.383	0.2	0.000159208	CP1	CENPH
DDAH2	1.0881e-08	0.273374	0.662	0.439	0.000179059	CP1	DDAH2
CENPW	1.30944e-08	0.32889	0.283	0.137	0.000215482	CP1	CENPW
MARCKS	1.92578e-08	0.25418	0.655	0.425	0.000316906	CP1	MARCKS
SLK	2.17915e-08	0.263013	0.259	0.116	0.000358601	CP1	SLK
GOT1	6.4976e-08	0.268589	0.266	0.126	0.00106925	CP1	GOT1
LMNB1	6.89844e-08	0.302205	0.272	0.132	0.00113521	CP1	LMNB1
NDUFB4	1.03281e-07	0.260618	0.59	0.366	0.0016996	CP1	NDUFB4
RBM8B	1.44679e-07	0.280859	0.314	0.165	0.00238084	CP1	RBM8B
CALM2P2	1.54578e-07	0.279299	0.579	0.386	0.00254373	CP1	CALM2P2
HMGB1P11	5.25003e-07	0.253078	0.524	0.323	0.00863946	CP1	HMGB1P1
TMEM256	2.29158e-06	0.251203	0.414	0.25	0.0377103	CP1	TMEM256
PHPT1	5.12711e-06	0.253532	0.662	0.479	0.0843717	CP1	PHPT1
NEUROD1	1.2482e-94	2.06424	0.633	0.021	2.05404e-90	IP	NEUROD1
NEUROG1	3.12362e-75	1.76907	0.408	0.008	5.14024e-71	IP	NEUROG1
RASD1	3.24474e-68	1.66835	0.429	0.012	5.33954e-64	IP	RASD1
DLL1	4.14594e-51	1.16956	0.327	0.01	6.82255e-47	IP	DLL1
GADD45G	1.49875e-48	1.95605	0.673	0.073	2.46634e-44	IP	GADD45G
ONECUT1	2.67239e-44	1.37771	0.49	0.037	4.39769e-40	IP	ONECUT1
NHLH1	1.24997e-32	1.14385	0.327	0.021	2.05694e-28	IP	NHLH1
HES6	1.66414e-28	1.43851	0.51	0.07	2.73851e-24	IP	HES6
PHLDA1	2.3259e-23	1.12561	0.429	0.058	3.8275e-19	IP	PHLDA1
CKB	1.15052e-18	1.03545	1	0.861	1.89329e-14	IP	CKB
CCND1	3.67629e-14	1.61599	0.673	0.279	6.0497e-10	IP	CCND1
TFDP2	1.65627e-13	1.04355	0.755	0.372	2.72555e-09	IP	TFDP2
STMN2	5.25979e-13	0.632194	0.265	0.038	8.6555e-09	IP	STMN2
DCX	1.61077e-12	0.922114	0.408	0.096	2.65068e-08	IP	DCX
PCBP4	8.62596e-12	0.913926	0.306	0.06	1.41949e-07	IP	PCBP4
MIAT	1.23101e-11	1.02195	0.612	0.241	2.02574e-07	IP	MIAT
BTG2	8.58264e-11	0.865672	0.347	0.082	1.41236e-06	IP	BTG2
SUSD6	9.94246e-10	0.75319	0.286	0.063	1.63613e-05	IP	SUSD6
MYO1B	2.15992e-09	0.887137	0.429	0.139	3.55437e-05	IP	MYO1B
TAGLN3	1.18515e-08	0.848947	0.408	0.136	0.000195028	IP	TAGLN3
NIN	1.62092e-08	0.78921	0.347	0.101	0.000266738	IP	NIN
MALAT1	7.45069e-08	0.439198	1	0.998	0.00122608	IP	MALAT1
COTL1	9.75594e-08	0.698092	0.51	0.207	0.00160544	IP	COTL1
UBE2L6	1.44343e-07	0.842145	0.449	0.183	0.00237531	IP	UBE2L6
SOX11	1.73043e-07	0.867124	0.612	0.323	0.0028476	IP	SOX11
CALM21	2.09846e-07	0.565276	0.878	0.787	0.00345322	IP	CALM2
ACTG1	3.33671e-07	0.475216	1	0.975	0.00549089	IP	ACTG1
GADD45A	3.42645e-06	0.840524	0.347	0.132	0.0563856	IP	GADD45A
AFDN	3.57226e-06	0.656721	0.286	0.091	0.058785	IP	AFDN
ELOVL6	9.48214e-06	0.659052	0.694	0.464	0.156038	IP	ELOVL6
CCND21	5.8702e-05	0.713001	0.592	0.373	0.966	IP	CCND2
MORF4L2	0.00011055	0.544978	0.551	0.33	1	IP	MORF4L2
SOX3	0.000154062	0.444411	0.694	0.508	1	IP	SOX3
TUBA1A	0.000385847	0.271281	1	0.958	1	IP	TUBA1A
CCNG2	0.000458951	0.654244	0.306	0.142	1	IP	CCNG2
MSI2	0.000552493	0.497392	0.469	0.269	1	IP	MSI2
IGDCC3	0.000568859	0.580665	0.449	0.267	1	IP	IGDCC3
IVNS1ABP	0.000595842	0.827858	0.286	0.13	1	IP	IVNS1ABP
MLLT11	0.000596513	0.456071	0.469	0.259	1	IP	MLLT11
IGFBP5	0.000813492	0.412827	0.388	0.197	1	IP	IGFBP5
VIM1	0.000901876	0.387771	0.98	0.983	1	IP	VIM
NREP	0.000981113	0.334211	0.816	0.69	1	IP	NREP
NKAIN4	0.00108763	0.443991	0.286	0.131	1	IP	NKAIN4
KMT2E	0.00117241	0.560967	0.633	0.474	1	IP	KMT2E
IGFBPL1	0.00127196	0.494184	0.429	0.253	1	IP	IGFBPL1
SH3BGRL3	0.00150776	0.673089	0.469	0.287	1	IP	SH3BGRL3
C8orf4	0.00204025	0.787148	0.347	0.195	1	IP	C8orf4
NUAK1	0.00218351	0.55513	0.286	0.143	1	IP	NUAK1
BCL7A	0.00259283	0.579843	0.429	0.28	1	IP	BCL7A
DAAM1	0.00271906	0.447729	0.327	0.175	1	IP	DAAM1
SCAND1	0.00303604	0.411527	0.469	0.296	1	IP	SCAND1
TXNRD1	0.00340978	0.410088	0.286	0.143	1	IP	TXNRD1
RPL24	0.00361594	0.284084	0.939	0.846	1	IP	RPL24
HNRNPA1	0.00374978	0.271774	0.918	0.92	1	IP	HNRNPA1
DDX5	0.00441441	0.377879	0.612	0.472	1	IP	DDX5
BTG1	0.00598798	0.546145	0.265	0.135	1	IP	BTG1
HSBP1	0.00626654	0.533526	0.551	0.501	1	IP	HSBP1
AC009245.1	0.0073351	0.449659	0.571	0.45	1	IP	AC009245.1
ARL4A	0.00746858	0.465904	0.449	0.293	1	IP	ARL4A
SYAP1	0.00780437	0.392076	0.306	0.173	1	IP	SYAP1
HNRNPA1P48	0.00796651	0.406394	0.653	0.54	1	IP	HNRNPA1P48
SUCLG1	0.00857606	0.439125	0.408	0.266	1	IP	SUCLG1
SNRPB2	0.00943858	0.440812	0.51	0.364	1	IP	SNRPB2
H3F3B	0.00975766	0.314069	0.796	0.785	1	IP	H3F3B
STMN21	1.41657e-138	3.23165	1	0.025	2.33111e-134	N	STMN2
ELAVL4	7.25458e-127	1.51276	0.448	0	1.19381e-122	N	ELAVL4
AC010247.2	4.91325e-117	2.09235	0.586	0.006	8.08525e-113	N	AC010247.2
GREM2	1.74159e-107	1.14457	0.379	0	2.86596e-103	N	GREM2
STMN4	1.14289e-90	1.49522	0.379	0.002	1.88075e-86	N	STMN4
NEFM	2.46228e-90	3.72838	0.862	0.035	4.05193e-86	N	NEFM
SRRM4	8.83176e-81	1.63031	0.517	0.009	1.45335e-76	N	SRRM4
NHLH11	9.01835e-74	1.81191	0.621	0.019	1.48406e-69	N	NHLH1
ONECUT2	6.89826e-54	1.21978	0.345	0.006	1.13518e-49	N	ONECUT2
ST18	1.83883e-52	1.35157	0.31	0.005	3.02597e-48	N	ST18
LINC00599	2.45704e-52	1.20338	0.31	0.005	4.04331e-48	N	LINC00599
DCX1	8.04679e-44	2.14241	0.862	0.091	1.32418e-39	N	DCX
GAP43	1.92379e-37	1.77851	0.552	0.039	3.16578e-33	N	GAP43
NEFL	6.23095e-34	2.56187	0.931	0.165	1.02536e-29	N	NEFL
RTN1	1.08162e-32	1.2502	0.276	0.009	1.77992e-28	N	RTN1
TAGLN31	7.85988e-27	1.62528	0.793	0.132	1.29342e-22	N	TAGLN3
PHLDA11	1.40611e-25	1.76174	0.552	0.061	2.31389e-21	N	PHLDA1
SHC2	1.65699e-24	1.2002	0.379	0.028	2.72674e-20	N	SHC2
ONECUT11	1.35619e-21	1.2039	0.448	0.045	2.23175e-17	N	ONECUT1
NCAM1	1.59482e-20	1.20861	0.448	0.05	2.62443e-16	N	NCAM1
KIF5C	3.88621e-20	1.58571	0.724	0.148	6.39514e-16	N	KIF5C
DCLK1	3.48075e-19	1.18777	0.345	0.031	5.72792e-15	N	DCLK1
MAP1B	6.52133e-19	1.6583	1	0.81	1.07315e-14	N	MAP1B
MIAT1	1.83789e-16	1.55057	0.828	0.242	3.02442e-12	N	MIAT
NEUROD11	1.13216e-15	1.21423	0.345	0.037	1.86308e-11	N	NEUROD1
TUBA1A1	3.27861e-15	1.07617	1	0.959	5.39528e-11	N	TUBA1A
SOX4	3.36476e-15	1.21426	1	0.687	5.53704e-11	N	SOX4
GLRX	7.38842e-15	1.10994	0.276	0.025	1.21584e-10	N	GLRX
CBFA2T2	1.54257e-14	0.87565	0.31	0.032	2.53846e-10	N	CBFA2T2
EBF1	3.62988e-14	1.16644	0.31	0.035	5.97333e-10	N	EBF1
INA	4.21614e-14	0.992371	0.345	0.043	6.93808e-10	N	INA
NKAIN41	6.32949e-14	1.33299	0.586	0.127	1.04158e-09	N	NKAIN4
ANK2	9.88969e-14	0.893939	0.31	0.035	1.62745e-09	N	ANK2
MLLT111	1.16664e-13	1.29155	0.759	0.255	1.91983e-09	N	MLLT11
OPTN	5.38838e-13	0.906511	0.276	0.029	8.86712e-09	N	OPTN
SDCCAG8	5.95377e-13	0.846425	0.31	0.037	9.79753e-09	N	SDCCAG8
RBFOX2	9.30458e-13	1.28536	0.655	0.18	1.53116e-08	N	RBFOX2
DST	1.87811e-12	1.38436	0.517	0.11	3.09061e-08	N	DST
GDAP1L1	2.28357e-12	1.00152	0.345	0.05	3.75785e-08	N	GDAP1L1
PCBP41	1.06517e-11	1.13973	0.379	0.062	1.75284e-07	N	PCBP4
TUBB2B	1.16911e-11	1.3505	0.897	0.72	1.92389e-07	N	TUBB2B
CRABP1	1.5034e-11	2.7529	0.793	0.422	2.47399e-07	N	CRABP1
GPC2	2.87545e-11	1.21738	0.586	0.158	4.73185e-07	N	GPC2
AL391807.1	6.27807e-11	0.97625	0.31	0.044	1.03312e-06	N	AL391807.1
KIF1A	6.3805e-11	0.866031	0.31	0.045	1.04998e-06	N	KIF1A
SCG3	7.90799e-11	1.38168	0.414	0.084	1.30134e-06	N	SCG3
PMEL	7.93895e-11	1.02947	0.276	0.036	1.30643e-06	N	PMEL
MAP2	8.16836e-11	1.15896	0.862	0.425	1.34418e-06	N	MAP2
MIB1	1.86999e-10	1.25353	0.724	0.278	3.07726e-06	N	MIB1
MAP6	3.07275e-10	0.878502	0.345	0.058	5.05652e-06	N	MAP6
STXBP1	4.30128e-10	0.867773	0.31	0.049	7.07819e-06	N	STXBP1
RBP1	4.79687e-10	1.27859	0.31	0.05	7.89373e-06	N	RBP1
SOX111	8.69223e-10	1.20192	0.759	0.324	1.43039e-05	N	SOX11
EPB41	2.24749e-09	1.35389	0.655	0.252	3.69847e-05	N	EPB41
NREP1	5.01701e-09	1.03366	0.931	0.69	8.25599e-05	N	NREP
MALAT11	1.62786e-08	0.693632	1	0.998	0.00026788	N	MALAT1
CALM22	3.97472e-08	0.6859	1	0.786	0.000654079	N	CALM2
DPYSL3	5.49212e-08	1.01313	0.586	0.206	0.000903784	N	DPYSL3
PBX3	6.33297e-08	1.06995	0.345	0.078	0.00104215	N	PBX3
EPS8L1	7.87834e-08	0.690073	0.31	0.061	0.00129646	N	EPS8L1
TMSB10	8.59408e-08	0.496602	1	0.979	0.00141424	N	TMSB10
SYT1	2.29797e-07	0.983593	0.448	0.13	0.00378154	N	SYT1
DYNC1LI2	2.98591e-07	0.980624	0.621	0.257	0.00491361	N	DYNC1LI2
MAP4K4	3.21293e-07	0.795529	0.517	0.172	0.00528719	N	MAP4K4
MAPK6	5.46203e-07	0.722167	0.345	0.082	0.00898831	N	MAPK6
CKB1	7.51012e-07	0.827066	1	0.864	0.0123587	N	CKB
FNBP1L	1.00457e-06	0.999329	0.655	0.298	0.0165313	N	FNBP1L
CAMK2N1	1.11193e-06	0.79654	0.31	0.073	0.0182979	N	CAMK2N1
C14orf132	1.21278e-06	0.76524	0.31	0.073	0.0199575	N	C14orf132
SENP7	1.38381e-06	0.717641	0.345	0.087	0.022772	N	SENP7
NOVA1	1.50568e-06	0.853429	0.621	0.254	0.0247775	N	NOVA1
STMN11	1.53066e-06	0.719253	1	0.846	0.0251886	N	STMN1
GABRB3	1.77662e-06	0.979301	0.448	0.153	0.0292361	N	GABRB3
AGO1	3.47669e-06	0.886167	0.448	0.147	0.0572124	N	AGO1
GADD45G1	3.68037e-06	0.785159	0.345	0.09	0.0605642	N	GADD45G
TCF12	4.80962e-06	0.6539	0.724	0.393	0.0791471	N	TCF12
CD24	7.17089e-06	0.853293	0.621	0.298	0.118004	N	CD24
RTL8C	8.00092e-06	0.955843	0.621	0.325	0.131663	N	RTL8C
UBE2L61	8.23142e-06	0.908355	0.483	0.187	0.135456	N	UBE2L6
DYNC1H1	9.05711e-06	0.855436	0.552	0.242	0.149044	N	DYNC1H1
BASP1	9.58815e-06	0.930853	0.448	0.154	0.157783	N	BASP1
PPFIBP1	1.24786e-05	0.568932	0.276	0.066	0.205348	N	PPFIBP1
CALM2P21	1.31747e-05	0.610467	0.759	0.422	0.216803	N	CALM2P2
BLCAP	2.19051e-05	0.758662	0.379	0.125	0.36047	N	BLCAP
SVBP	2.45291e-05	0.674811	0.448	0.164	0.403651	N	SVBP
FMC1	2.63014e-05	0.86776	0.448	0.18	0.432816	N	FMC1
TERF2IP	3.15806e-05	0.885193	0.448	0.183	0.51969	N	TERF2IP
PEG10	3.18336e-05	0.941934	0.621	0.351	0.523853	N	PEG10
TSG101	3.21501e-05	0.762814	0.379	0.128	0.529062	N	TSG101
C16orf45	3.67557e-05	0.68426	0.345	0.107	0.604852	N	C16orf45
CRCP	3.97104e-05	0.788472	0.345	0.112	0.653475	N	CRCP
ADGRG1	4.02217e-05	0.777708	0.379	0.132	0.661889	N	ADGRG1
H3F3B1	4.09112e-05	0.616789	0.897	0.783	0.673234	N	H3F3B
ANK3	4.25579e-05	0.919213	0.276	0.076	0.700333	N	ANK3
WBP2	4.78208e-05	0.825681	0.345	0.113	0.786939	N	WBP2
ETFB	5.79459e-05	0.557059	0.345	0.109	0.953558	N	ETFB
NDUFB8	7.35996e-05	0.762883	0.655	0.379	1	N	NDUFB8
ATP6V1G1	7.52909e-05	0.802965	0.69	0.441	1	N	ATP6V1G1
YWHAG	9.17331e-05	0.780081	0.448	0.186	1	N	YWHAG
C5orf51	9.87096e-05	0.680404	0.379	0.134	1	N	C5orf51
ZC2HC1A	0.000105045	0.734248	0.345	0.117	1	N	ZC2HC1A
SCAMP3	0.000141005	0.637778	0.379	0.139	1	N	SCAMP3
DPYSL2	0.000160045	0.692076	0.862	0.585	1	N	DPYSL2
BEX1	0.000198403	0.836671	0.552	0.297	1	N	BEX1
TTC37	0.000201844	0.580183	0.379	0.137	1	N	TTC37
DAAM11	0.000212445	0.990064	0.414	0.175	1	N	DAAM1
SNHG14	0.000256454	0.81049	0.414	0.177	1	N	SNHG14
CRIP2	0.000282332	0.690161	0.483	0.224	1	N	CRIP2
RAB2A	0.000315211	0.595992	0.483	0.216	1	N	RAB2A
ARPC2	0.000379523	0.494489	0.724	0.441	1	N	ARPC2
IVNS1ABP1	0.000493267	0.62669	0.345	0.131	1	N	IVNS1ABP
ENO2	0.000529135	1.04345	0.276	0.099	1	N	ENO2
CCNI	0.000565438	0.506567	0.862	0.599	1	N	CCNI
USP9Y	0.000592699	0.472259	0.276	0.087	1	N	USP9Y
VAMP2	0.000607278	0.867552	0.448	0.208	1	N	VAMP2
YTHDF3	0.000735622	0.648619	0.276	0.095	1	N	YTHDF3
KMT2E1	0.000775438	0.808481	0.655	0.476	1	N	KMT2E
MYO1B1	0.000825148	0.766567	0.345	0.146	1	N	MYO1B
TBL1XR1	0.000947339	0.795985	0.345	0.143	1	N	TBL1XR1
RTN4	0.00102894	0.646079	0.517	0.255	1	N	RTN4
MAPKAPK2	0.00110045	0.799029	0.276	0.098	1	N	MAPKAPK2
POU3F3	0.00114072	0.570012	0.586	0.35	1	N	POU3F3
ARF1	0.00116724	0.661967	0.586	0.346	1	N	ARF1
FAM60A	0.00126304	0.456812	0.586	0.333	1	N	FAM60A
GRB2	0.00150317	0.680886	0.448	0.236	1	N	GRB2
GPM6A	0.00184338	0.764065	0.483	0.27	1	N	GPM6A
BCL7A1	0.00191021	0.73806	0.483	0.281	1	N	BCL7A
TNRC6C	0.00198996	0.715098	0.345	0.153	1	N	TNRC6C
RBPJ	0.0021236	0.705764	0.483	0.272	1	N	RBPJ
VPS28	0.00221063	0.616434	0.414	0.211	1	N	VPS28
TNRC6B	0.00235922	0.640885	0.448	0.226	1	N	TNRC6B
PHF20L1	0.00275194	0.465675	0.276	0.102	1	N	PHF20L1
MYEF21	0.00276355	0.808344	0.379	0.186	1	N	MYEF2
AC024619.4	0.00301611	0.505224	0.31	0.125	1	N	AC024619.4
PSMD11	0.00324749	0.578339	0.586	0.352	1	N	PSMD11
ZEB1	0.0035789	0.581233	0.414	0.204	1	N	ZEB1
ACTG11	0.00390603	0.279795	1	0.976	1	N	ACTG1
VPS29	0.00406215	0.446491	0.414	0.21	1	N	VPS29
TUBB2A	0.0043875	0.574755	0.552	0.343	1	N	TUBB2A
DYNC1I2	0.00440538	0.689802	0.552	0.389	1	N	DYNC1I2
NKIRAS2	0.00451631	0.472071	0.379	0.181	1	N	NKIRAS2
CRIPT	0.00463903	0.541916	0.276	0.113	1	N	CRIPT
TUBB	0.00466153	0.326741	0.931	0.897	1	N	TUBB
DYNLT1	0.00508699	0.636163	0.517	0.322	1	N	DYNLT1
ACTR2	0.00561975	0.418793	0.552	0.329	1	N	ACTR2
MIEN1	0.00588729	0.40297	0.31	0.131	1	N	MIEN1
NARF	0.00600731	0.759301	0.345	0.164	1	N	NARF
SPOP	0.00616605	0.542759	0.276	0.118	1	N	SPOP
CPNE3	0.00773756	0.761122	0.276	0.13	1	N	CPNE3
UCHL1	0.00795125	0.60453	0.621	0.439	1	N	UCHL1
TRIR	0.00851677	0.332423	0.724	0.52	1	N	TRIR
KIAA1191	0.00855179	0.510675	0.345	0.166	1	N	KIAA1191
ARHGEF7	0.00864214	0.552415	0.276	0.118	1	N	ARHGEF7
H1F0	0.00911401	0.587473	0.379	0.193	1	N	H1F0
NDUFA3	0.0091328	0.420107	0.655	0.426	1	N	NDUFA3
CUTA	0.0091354	0.425831	0.621	0.48	1	N	CUTA

## Sheet: RGC_KOvsCT_markers
ID	p_val	avg_logFC	pct.1	pct.2	p_val_adj
SFRP2	6.89472e-117	-1.41081	0.081	0.64	1.12694e-112
PRTG	1.4301e-90	-1.17197	0.194	0.734	2.3375e-86
NR2F1	6.85005e-75	-1.00063	0.115	0.584	1.11964e-70
IFITM2	6.09264e-73	-1.02654	0.02	0.349	9.95842e-69
CRABP1	9.70188e-65	-1.22161	0.081	0.463	1.58577e-60
PRSS23	1.73538e-45	-0.786372	0.042	0.304	2.83648e-41
EGR1	3.1267e-42	-0.791024	0.1	0.416	5.1106e-38
MGST1	4.61257e-38	-0.641074	0.142	0.481	7.53924e-34
DUSP6	5.86367e-35	-0.576617	0.048	0.275	9.58417e-31
SDC2	1.41115e-34	-0.61011	0.087	0.358	2.30652e-30
SEMA3A	1.7563e-32	-0.547191	0.043	0.255	2.87067e-28
CRABP2	1.22001e-31	-0.553146	0.067	0.304	1.99411e-27
SPARC	1.79082e-28	-0.54486	0.353	0.72	2.92709e-24
SCD	1.36744e-27	-0.536877	0.38	0.734	2.23508e-23
JAM2	8.6932e-27	-0.47526	0.08	0.306	1.4209e-22
HMGA1	2.21826e-26	-0.531124	0.463	0.792	3.62574e-22
PTMA	1.07931e-23	0.343677	0.965	0.982	1.76413e-19
SERPINH1	1.54934e-23	-0.384759	0.077	0.282	2.5324e-19
CADM1	5.89068e-23	-0.408402	0.097	0.318	9.62832e-19
PTX3	9.05877e-23	-0.486493	0.072	0.266	1.48066e-18
NPC2	5.83219e-19	-0.406183	0.14	0.362	9.53271e-15
IGFBPL1	9.20056e-19	-0.397199	0.087	0.271	1.50383e-14
TMSB10	2.05015e-18	-0.276904	0.945	0.993	3.35098e-14
MYL12A	1.39359e-17	-0.417754	0.155	0.376	2.27782e-13
AL138799.3	3.05065e-17	-0.313317	0.163	0.396	4.98629e-13
SARS	7.81096e-17	-0.383944	0.181	0.412	1.2767e-12
ITM2B	2.55041e-16	-0.338629	0.143	0.349	4.16864e-12
MT-ND2	3.20103e-16	0.290643	0.979	0.987	5.23208e-12
HSPA5	5.87725e-16	-0.324476	0.162	0.38	9.60637e-12
NMU	7.50604e-16	-0.32019	0.136	0.333	1.22686e-11
NFE2L1	1.0567e-15	-0.327942	0.172	0.391	1.72718e-11
ITM2C	1.68549e-15	-0.347201	0.155	0.367	2.75493e-11
AC069213.3	1.74127e-15	-0.29072	0.156	0.369	2.84611e-11
PCNA	2.47636e-15	-0.301622	0.355	0.651	4.04762e-11
MAP2	2.58226e-15	-0.29364	0.206	0.452	4.22071e-11
FGFBP3	4.67583e-15	-0.265405	0.337	0.624	7.64264e-11
MT-ND5	6.25274e-15	0.294564	0.967	0.984	1.02201e-10
RPL37P6	6.27415e-15	-0.285278	0.48	0.785	1.02551e-10
IGFBP2	1.08818e-14	-0.287687	0.108	0.284	1.77864e-10
CD63	1.37932e-14	-0.352237	0.332	0.597	2.25449e-10
CLIC4	1.51671e-14	-0.291663	0.098	0.264	2.47906e-10
MCM4	1.53651e-14	-0.317439	0.23	0.468	2.51142e-10
AC144530.1	2.21418e-14	-0.258637	0.744	0.919	3.61907e-10
PRDX3	3.14609e-14	-0.301276	0.112	0.284	5.14229e-10
CDH2	5.06784e-14	-0.28672	0.256	0.515	8.28339e-10
APLP2	5.39865e-14	-0.290812	0.126	0.306	8.82409e-10
MYH10	9.91682e-14	-0.293745	0.258	0.512	1.6209e-09
ZNF706	9.91905e-14	-0.289571	0.172	0.378	1.62127e-09
RPS2P7	1.73229e-13	-0.27167	0.138	0.322	2.83142e-09
TCEAL9	2.21353e-13	-0.250084	0.198	0.418	3.61801e-09
EIF2S2P4	2.59146e-13	-0.278118	0.276	0.526	4.23573e-09
MT-ND1	4.6269e-13	0.262292	0.982	0.991	7.56267e-09
PDIA3P1	1.14194e-12	-0.253003	0.255	0.492	1.8665e-08
SRSF2	1.25437e-12	-0.274287	0.444	0.734	2.05027e-08
NBDY	1.33787e-12	-0.275987	0.13	0.302	2.18676e-08
EIF2S2	2.68781e-12	-0.280301	0.306	0.548	4.39323e-08
PTPRZ1	2.95949e-12	-0.261245	0.238	0.468	4.83729e-08
AC068724.1	4.571e-12	-0.25681	0.429	0.725	7.47129e-08
AL161787.1	5.04479e-12	-0.268052	0.341	0.602	8.24571e-08
SLC3A2	6.39221e-12	-0.26083	0.151	0.329	1.04481e-07
DNAJC1	7.16578e-12	-0.271689	0.127	0.289	1.17125e-07
MT-ND4L	9.0342e-12	0.329232	0.878	0.908	1.47664e-07
GNG11	2.46654e-11	-0.295088	0.126	0.282	4.03156e-07
RHOA	9.35699e-11	-0.251216	0.309	0.541	1.5294e-06
MTATP6P1	1.13926e-10	0.480225	0.659	0.644	1.86212e-06
SSR3	1.2739e-10	-0.266172	0.172	0.345	2.08218e-06
YARS	1.61819e-10	-0.269116	0.176	0.353	2.64493e-06
HSP90B1	3.0281e-10	-0.266855	0.453	0.707	4.94943e-06
HMGN2	1.63497e-09	0.330514	0.842	0.897	2.67236e-05
CHCHD2	4.40895e-09	0.45321	0.543	0.515	7.20643e-05
CALD1	6.85449e-09	-0.330002	0.222	0.412	0.000112037
SOX4	3.09793e-07	0.404403	0.653	0.669	0.00506356
HMGB1	4.45294e-07	0.270926	0.783	0.841	0.00727833
RTN3	1.0039e-05	0.433768	0.501	0.51	0.164087
ERH	1.61201e-05	0.281673	0.695	0.767	0.263483
RPL18A	3.36911e-05	0.440562	0.375	0.331	0.55068
GAPDH	7.24861e-05	0.349786	0.659	0.745	1
PTMAP5	8.10874e-05	0.2684	0.715	0.801	1
CENPF	0.000481971	0.458967	0.495	0.515	1
HMGB1P6	0.000868923	0.320086	0.564	0.638	1
MTND2P28	0.00176985	0.317772	0.536	0.568	1
AC026366.1	0.0032185	0.351265	0.516	0.593	1
HNRNPH1	0.00449649	0.279529	0.545	0.6	1
SYNCRIP	0.00631254	0.414638	0.358	0.36	1
ANP32E	0.00860644	0.27167	0.547	0.602	1
LINC01158	0.00923158	0.389477	0.351	0.345	1
FTH1	0.013211	0.372459	0.37	0.371	1
NME1	0.0138365	0.313266	0.467	0.515	1
RPLP0P6	0.0147449	0.29829	0.498	0.566	1
HIPK2	0.0158684	0.371022	0.323	0.309	1
SOX3	0.02379	0.267381	0.486	0.497	1
PLAGL1	0.0252655	0.363525	0.288	0.275	1
DYNC1H1	0.103859	0.338054	0.26	0.257	1
PTTG1	0.122241	0.404611	0.362	0.398	1
TCF12	0.1289	0.296745	0.367	0.398	1
RBM8A	0.165097	0.258067	0.438	0.51	1
RPL3P7	0.169008	0.319502	0.284	0.298	1
CD24	0.211692	0.308898	0.27	0.282	1
FABP7	0.221851	0.263633	0.42	0.481	1
DYNC1LI2	0.232029	0.327959	0.25	0.26	1
COPS6	0.240525	0.306423	0.292	0.32	1
HMGB1P1	0.25218	0.26143	0.433	0.508	1
PEG10	0.267224	0.272629	0.359	0.394	1
RTL8C	0.302963	0.266521	0.332	0.365	1
CCND1	0.443164	0.270355	0.286	0.315	1
NDUFS8	0.677661	0.255614	0.293	0.38	1
CCNK	0.689716	0.294112	0.244	0.277	1
UBE2C	0.771734	0.251091	0.261	0.293	1
H3F3A	0.87762	0.284857	0.24	0.282	1

## Sheet: CP1_KOvsCT_markers
ID	p_val	avg_logFC	pct.1	pct.2	p_val_adj
SFRP2	7.08778e-75	-1.5896	0.065	0.666	1.1585e-70
PRTG	2.34613e-48	-1.18576	0.209	0.703	3.83474e-44
NR2F1	6.23927e-46	-1.12477	0.14	0.628	1.01981e-41
CRABP1	4.77325e-39	-1.15653	0.086	0.486	7.80187e-35
IFITM2	1.21188e-32	-0.956806	0.025	0.317	1.98082e-28
PRSS23	6.38981e-29	-0.793878	0.069	0.393	1.04441e-24
SEMA3A	4.45967e-22	-0.627156	0.044	0.286	7.28933e-18
AC144530.1	1.32303e-19	-0.437935	0.787	0.952	2.16249e-15
CRABP2	1.90962e-19	-0.625902	0.058	0.293	3.12127e-15
HMGA1	2.95292e-18	-0.620452	0.443	0.734	4.82655e-14
PTMA	5.77321e-18	0.381833	0.981	0.955	9.43631e-14
MGST1	4.65439e-16	-0.447478	0.171	0.462	7.6076e-12
RPS6	1.67219e-15	-0.317265	0.925	0.997	2.73319e-11
RPS19P3	6.22307e-15	-0.31643	0.937	0.99	1.01716e-10
SP100	7.77617e-14	-0.382579	0.63	0.886	1.27102e-09
SCD	4.54907e-13	-0.415289	0.445	0.728	7.43545e-09
IGDCC3	1.71107e-12	-0.455571	0.094	0.29	2.79675e-08
VIM	7.26622e-12	0.295814	0.985	0.993	1.18766e-07
SPARC	8.65914e-12	-0.420559	0.422	0.697	1.41534e-07
JAM2	1.0795e-11	-0.417365	0.131	0.348	1.76445e-07
IGFBPL1	1.10023e-11	-0.37977	0.111	0.317	1.79832e-07
FBN2	1.38602e-11	-0.393568	0.083	0.266	2.26546e-07
CSDE1	2.403e-11	-0.358852	0.388	0.693	3.9277e-07
MT-TS2	3.52501e-11	-0.390124	0.134	0.341	5.76163e-07
EGR1	5.5527e-11	-0.565262	0.083	0.255	9.07589e-07
MT-ND2	1.27209e-10	0.28783	0.981	0.962	2.07923e-06
CHCHD2	1.42553e-10	0.545946	0.612	0.503	2.33002e-06
MTATP6P1	1.50823e-10	0.535802	0.743	0.659	2.46521e-06
FGFBP3	2.52282e-10	-0.339197	0.393	0.69	4.12354e-06
NAP1L1	2.59137e-10	-0.250204	0.854	0.966	4.2356e-06
SDC2	3.94106e-10	-0.409338	0.142	0.341	6.44166e-06
RPL9P9	7.60363e-10	-0.331153	0.58	0.8	1.24281e-05
MT-CYB	2.23056e-09	0.260617	0.998	0.979	3.64584e-05
MIR219A2	2.29639e-09	-0.568866	0.159	0.348	3.75344e-05
FABP7	3.5566e-09	0.817826	0.562	0.497	5.81326e-05
SCDP1	4.76466e-09	-0.277116	0.09	0.255	7.78783e-05
RPL39	4.80279e-09	-0.319729	0.537	0.766	7.85017e-05
SOX4	5.89581e-09	0.416122	0.795	0.745	9.63671e-05
NAP1L1P3	7.02831e-09	-0.348949	0.468	0.703	0.000114878
HMGN2	8.54176e-09	0.336843	0.944	0.917	0.000139615
HMGB1P6	9.7069e-09	0.39359	0.712	0.641	0.000158659
ITM2B	1.02333e-08	-0.359864	0.194	0.393	0.000167264
MT-ND4L	1.31794e-08	0.340255	0.914	0.893	0.000215417
KIF21A	1.66885e-08	-0.31474	0.184	0.383	0.000272773
AC079140.2	1.9227e-08	-0.291595	0.543	0.79	0.000314265
NPC2	2.36221e-08	-0.259435	0.251	0.476	0.000386104
RPS15AP1	2.82776e-08	-0.30043	0.582	0.831	0.000462197
RALGPS2	3.18528e-08	-0.258866	0.102	0.259	0.000520634
RPL37P6	3.26143e-08	-0.260903	0.543	0.81	0.00053308
MTF2	4.44057e-08	-0.310448	0.286	0.507	0.000725812
MRPS6	4.59881e-08	-0.252452	0.18	0.379	0.000751676
RPS29	4.89943e-08	-0.263787	0.902	0.962	0.000800812
KIAA1143	5.17051e-08	-0.30574	0.113	0.272	0.000845119
NMU	5.92462e-08	-0.295047	0.163	0.352	0.000968379
TAPT1-AS1	6.02483e-08	-0.265221	0.113	0.276	0.000984759
COTL1	6.41827e-08	-0.379284	0.104	0.255	0.00104907
IGFBP2	7.04205e-08	-0.257287	0.134	0.303	0.00115102
SEPT10	7.09124e-08	-0.348648	0.261	0.466	0.00115906
RPL26P6	7.75639e-08	-0.274835	0.463	0.71	0.00126778
AC246787.1	9.41501e-08	-0.25333	0.816	0.921	0.00153888
APLP2	9.92177e-08	-0.305519	0.167	0.348	0.00162171
RPL24	1.0274e-07	-0.311265	0.71	0.9	0.00167928
C12orf57	1.46916e-07	-0.290054	0.418	0.652	0.00240134
ADD3	1.46917e-07	-0.260004	0.102	0.252	0.00240135
ATRAID	1.5479e-07	-0.288196	0.107	0.259	0.00253004
RTN3	1.5962e-07	0.520661	0.583	0.534	0.00260899
RPL37P23	1.67402e-07	-0.289086	0.179	0.366	0.00273619
POU2F1	1.79965e-07	-0.29354	0.131	0.29	0.00294153
NOP53	2.24249e-07	-0.354247	0.238	0.428	0.00366535
C21orf59	2.48022e-07	-0.254027	0.167	0.355	0.00405393
HMGCR	2.49984e-07	-0.250549	0.198	0.397	0.00408599
AC068724.1	2.92492e-07	-0.287827	0.486	0.728	0.00478078
RPS19P1	3.63289e-07	-0.328699	0.432	0.652	0.00593796
AC005262.1	5.48537e-07	-0.282865	0.486	0.707	0.00896583
GMPS	6.33751e-07	-0.319078	0.115	0.259	0.0103587
RPL24P8	6.56741e-07	-0.302659	0.514	0.724	0.0107344
AL078595.1	6.71736e-07	-0.263746	0.438	0.669	0.0109795
AL161909.1	6.7623e-07	-0.263919	0.578	0.807	0.011053
AC079250.1	7.20893e-07	-0.256195	0.313	0.528	0.011783
TKT	1.03207e-06	-0.287482	0.276	0.469	0.0168693
RPL24P2	1.12178e-06	-0.30236	0.192	0.366	0.0183354
PFDN4	1.45654e-06	-0.284631	0.173	0.341	0.0238071
MAP1B	1.48519e-06	0.339519	0.845	0.841	0.0242754
MT-ND1	1.54698e-06	0.254886	0.992	0.976	0.0252854
TIA1	1.98636e-06	-0.278238	0.282	0.476	0.0324671
RPL17P36	2.1641e-06	-0.260765	0.301	0.507	0.0353723
FAM96A	2.2073e-06	-0.251533	0.113	0.252	0.0360784
DPPA4	2.35413e-06	-0.263207	0.267	0.466	0.0384783
CDH2	2.42862e-06	-0.277839	0.355	0.562	0.0396958
HMMR	2.43423e-06	-0.296618	0.269	0.455	0.0397875
RPS21	2.74311e-06	-0.26914	0.727	0.893	0.0448362
HMGB1P5	3.09239e-06	0.269866	0.845	0.848	0.0505451
AL355032.1	3.81246e-06	-0.282086	0.345	0.559	0.0623146
PCDH18	4.70293e-06	-0.255209	0.129	0.269	0.0768694
HMGB1	5.46287e-06	0.259739	0.869	0.893	0.0892907
AC131235.1	5.60479e-06	-0.256598	0.639	0.848	0.0916103
MTND2P28	6.5788e-06	0.465792	0.599	0.548	0.107531
AL161787.1	7.95479e-06	-0.296757	0.413	0.621	0.130021
PEG10	8.6986e-06	0.581241	0.472	0.39	0.142179
CETN3	8.74754e-06	-0.250007	0.159	0.31	0.142978
MAP2	9.63089e-06	-0.276752	0.324	0.51	0.157417
CKB	1.02605e-05	0.263379	0.881	0.876	0.167707
RPL35P5	1.41283e-05	-0.250549	0.532	0.748	0.230928
RCN2	1.56768e-05	-0.255191	0.129	0.259	0.256237
NREP	3.22142e-05	0.348915	0.724	0.714	0.526542
LIMCH1	4.19566e-05	0.610482	0.292	0.19	0.68578
PTMAP5	4.21035e-05	0.323995	0.737	0.772	0.688182
CDKN2B-AS1	4.44588e-05	-0.283053	0.182	0.324	0.726679
COX5B	4.6889e-05	-0.260336	0.328	0.514	0.7664
ARL4A	4.71971e-05	-0.259868	0.198	0.352	0.771436
SARS	6.09888e-05	-0.275181	0.263	0.414	0.996862
PTN	0.000182427	0.717638	0.664	0.686	1
PPIB	0.00018502	0.51468	0.255	0.162	1
FTH1	0.000201059	0.494419	0.434	0.366	1
2011-09-01	0.000351207	0.316385	0.683	0.717	1
RTL8C	0.000364255	0.514395	0.393	0.328	1
HMGN2P5	0.000410325	0.264805	0.745	0.779	1
PON2	0.000536209	0.440223	0.336	0.252	1
HMGB1P1	0.000539183	0.312264	0.543	0.524	1
CCND1	0.00120209	0.481988	0.307	0.231	1
PLAGL1	0.00227151	0.469515	0.265	0.193	1
FUBP1	0.00236294	0.269198	0.676	0.714	1
RPL18A	0.00368987	0.389653	0.38	0.338	1
ANP32E	0.00385826	0.258077	0.71	0.714	1
GAPDH	0.00406681	0.320556	0.716	0.776	1
TBCB	0.00444248	0.268396	0.557	0.541	1
EIF5A	0.00455906	0.2652	0.507	0.49	1
AC026366.1	0.00497535	0.367822	0.559	0.579	1
LINC01158	0.00598858	0.330275	0.415	0.362	1
TMSB4XP8	0.00987651	0.371484	0.303	0.252	1
CCNK	0.0144607	0.393751	0.328	0.293	1
RPLP0P6	0.0152702	0.26456	0.576	0.59	1
TUBB2A	0.0160204	0.27748	0.449	0.407	1
ENAH	0.0216545	0.338877	0.363	0.334	1
PTMAP2	0.0228244	0.250687	0.522	0.528	1
HSPB1	0.0237122	0.378339	0.332	0.29	1
DPYSL3	0.0238437	0.346599	0.284	0.238	1
GPM6B	0.0295518	0.312935	0.466	0.459	1
CDCA3	0.0357467	0.343096	0.34	0.321	1
AL512844.1	0.0409142	0.257941	0.384	0.359	1
NUSAP1	0.0445999	0.272945	0.428	0.424	1
SF3A1	0.0482484	0.296816	0.426	0.424	1
SYNCRIP	0.0537603	0.330831	0.39	0.386	1
EWSR1	0.0580013	0.26913	0.436	0.431	1
DAAM1	0.0627011	0.345378	0.274	0.241	1
HMGB3	0.0632074	0.27597	0.547	0.6	1
DYNC1H1	0.0863768	0.352921	0.334	0.324	1
SMARCC2	0.0867885	0.374961	0.357	0.348	1
EFNA5	0.0894835	0.334757	0.39	0.403	1
NUTF2	0.0939883	0.258425	0.353	0.341	1
GTSE1	0.0969641	0.286664	0.413	0.417	1
NES	0.100471	0.277553	0.518	0.569	1
CEBPZOS	0.110996	0.330494	0.274	0.252	1
TCF12	0.13682	0.278186	0.461	0.493	1
SGO1	0.160629	0.289679	0.278	0.269	1
POU3F3	0.20248	0.253637	0.407	0.424	1
SRGAP1	0.24928	0.274082	0.311	0.31	1
BCLAF1	0.295187	0.260317	0.336	0.355	1
VPS28	0.315755	0.27921	0.263	0.266	1
CYB5R3	0.360941	0.262214	0.253	0.252	1
TAF15	0.383199	0.258504	0.374	0.403	1
UQCRHL	0.414537	0.262424	0.288	0.307	1
TROAP	0.467764	0.257261	0.257	0.266	1

## Sheet: CP2_KOvsCT_markers
ID	p_val	avg_logFC	pct.1	pct.2	p_val_adj
SFRP2	1.48332e-72	-1.62673	0.052	0.526	2.42448e-68
NR2F1	2.01269e-55	-1.26089	0.091	0.52	3.28974e-51
PRTG	3.39687e-42	-1.14441	0.142	0.516	5.55218e-38
CRABP1	2.21453e-40	-1.18552	0.04	0.344	3.61964e-36
MGST1	1.54866e-26	-0.763353	0.083	0.35	2.53128e-22
SPARC	2.74837e-22	-0.600813	0.291	0.609	4.49221e-18
HMGA1	5.00087e-20	-0.599007	0.277	0.571	8.17392e-16
HMGCS1	4.75377e-19	-0.565601	0.398	0.694	7.77004e-15
CDH2	1.95763e-17	-0.503848	0.211	0.491	3.19975e-13
PTMA	3.12134e-16	0.429855	0.869	0.857	5.10183e-12
MIR219A2	2.46148e-15	-0.690535	0.137	0.348	4.0233e-11
CHCHD2	5.19724e-15	0.757284	0.438	0.273	8.49489e-11
MT-CYB	1.25946e-13	0.290101	0.978	0.975	2.05859e-09
FGFBP3	1.89758e-13	-0.507359	0.255	0.495	3.1016e-09
SCD	7.71711e-13	-0.422696	0.297	0.549	1.26136e-08
ELOVL6	1.30807e-12	-0.459597	0.171	0.377	2.13805e-08
NAP1L1	4.80699e-12	-0.276046	0.788	0.921	7.85702e-08
MDK	1.46184e-11	-0.263441	0.817	0.952	2.38938e-07
MYH10	3.23969e-11	-0.412113	0.152	0.346	5.29528e-07
MT-ND2	5.29436e-11	0.305127	0.949	0.965	8.65364e-07
MT-ND4L	1.57684e-10	0.379098	0.832	0.857	2.57735e-06
ITM2C	3.15887e-10	-0.388417	0.129	0.298	5.16318e-06
DPPA4	6.01833e-10	-0.380211	0.182	0.366	9.83696e-06
CANX	2.36939e-09	-0.2797	0.24	0.451	3.87278e-05
KTN1	2.63997e-09	-0.35501	0.148	0.315	4.31503e-05
MT-ND5	3.08293e-09	0.275454	0.946	0.917	5.03905e-05
TIMP1	4.0873e-09	-0.343964	0.132	0.29	6.6807e-05
MTATP6P1	3.43571e-08	0.497742	0.577	0.54	0.000561567
AL138799.3	3.59934e-08	-0.287655	0.175	0.346	0.000588311
AC079140.2	5.34232e-08	-0.268566	0.442	0.66	0.000873201
NPC2	5.76677e-08	-0.313445	0.148	0.3	0.000942578
PFDN4	6.41035e-08	-0.283594	0.112	0.251	0.00104777
NFE2L1	7.2542e-08	-0.267984	0.126	0.267	0.0011857
FDFT1	7.32352e-08	-0.272751	0.462	0.656	0.00119703
RPL18P13	8.73867e-08	-0.302733	0.151	0.302	0.00142834
SOX4	1.69469e-07	0.421165	0.686	0.66	0.00276996
EIF4A3	2.32205e-07	-0.266127	0.126	0.261	0.00379539
KHDRBS1	2.47466e-07	-0.261914	0.145	0.29	0.00404483
FAM153C	2.92984e-07	-0.255655	0.308	0.509	0.00478883
HMGB2	5.92663e-07	-0.284137	0.232	0.404	0.00968707
RPL24P2	6.79705e-07	-0.253101	0.165	0.313	0.0111098
TIA1	8.89529e-07	-0.292203	0.2	0.36	0.0145394
SET	9.43204e-07	-0.349167	0.274	0.441	0.0154167
HNRNPA3	1.02566e-06	-0.253631	0.245	0.42	0.0167645
PTMAP2	3.23129e-06	0.517914	0.329	0.236	0.0528154
ARL6IP1	3.59994e-06	-0.250347	0.183	0.323	0.058841
RTN3	6.47527e-06	0.474985	0.442	0.393	0.105838
UBC	8.75104e-06	-0.276159	0.237	0.387	0.143036
FABP7	9.34183e-06	0.555322	0.395	0.325	0.152692
PTMAP5	2.09865e-05	0.396562	0.555	0.536	0.343025
ARL4A	2.92974e-05	-0.251679	0.146	0.259	0.478867
PTN	9.66098e-05	0.525121	0.46	0.41	1
AC098591.2	0.000260277	0.336894	0.534	0.53	1
GAPDH	0.000348478	0.319593	0.562	0.553	1
PEG10	0.000609524	0.521353	0.351	0.308	1
LINC01158	0.000621519	0.356871	0.337	0.275	1
POU3F3	0.000841085	0.453068	0.298	0.248	1
RPL18A	0.00093139	0.404575	0.317	0.269	1
RPL10P9	0.0043376	0.314666	0.392	0.373	1
NME1	0.00564977	0.347247	0.335	0.313	1
FUBP1	0.00670131	0.260372	0.442	0.431	1
AC026366.1	0.00778805	0.337651	0.405	0.406	1
HMGB1	0.00931146	0.288836	0.502	0.509	1
MTND2P28	0.0104171	0.274776	0.471	0.474	1
2011-09-01	0.0162653	0.283771	0.489	0.52	1
GPM6B	0.0287809	0.266386	0.385	0.375	1
SF3A1	0.0290555	0.294318	0.303	0.284	1
TCF12	0.0351267	0.300098	0.328	0.317	1
SRRM1	0.0361703	0.279855	0.472	0.484	1
RPLP0P6	0.0378067	0.27409	0.411	0.412	1
AC008155.1	0.0399976	0.32843	0.303	0.284	1
CCND2	0.0579553	0.274671	0.392	0.385	1
HMGB1P6	0.145125	0.255956	0.294	0.288	1
EIF5A	0.216823	0.258205	0.326	0.354	1
CCND1	0.231554	0.261757	0.272	0.269	1
RTL8C	0.251948	0.293011	0.274	0.282	1

## Sheet: IP_KOvsCT_markers
ID	p_val	avg_logFC	pct.1	pct.2	p_val_adj
NR2F1	1.41618e-12	-1.69638	0.022	0.531	2.31475e-08
SOX4	1.92456e-11	1.05767	0.967	0.776	3.14569e-07
PRTG	2.32385e-09	-1.17358	0.198	0.714	3.79833e-05
ONECUT1	4.62625e-09	-1.168	0.055	0.49	7.56161e-05
SFRP2	8.74962e-09	-1.12586	0	0.327	0.000143013
C8orf4	1.31681e-07	-1.32637	0.022	0.347	0.00215232
ELOVL6	1.31953e-07	-1.00774	0.231	0.694	0.00215677
SH3BGRL3	9.02468e-07	-1.01257	0.088	0.469	0.0147508
MDK	1.10736e-06	-0.562376	0.736	0.959	0.0180998
GADD45A	3.01461e-06	-0.940197	0.044	0.347	0.0492738
NEUROD1	8.80399e-06	-0.764877	0.22	0.633	0.143901
RASD1	1.50039e-05	-1.07648	0.11	0.429	0.245238
CALM2	1.50912e-05	-0.627606	0.615	0.878	0.246665
MIAT	1.93689e-05	0.943802	0.758	0.612	0.316584
COTL1	2.66019e-05	-0.618189	0.143	0.51	0.434809
NOP56	3.15109e-05	-0.780406	0.242	0.612	0.515046
MT-ND2	3.64966e-05	0.502949	0.978	0.939	0.596537
SOX3	5.573e-05	-0.542019	0.33	0.694	0.910906
ANXA5	7.07105e-05	-0.826918	0.121	0.429	1
ACTB	9.73133e-05	-0.350239	0.846	0.98	1
HMGN2P5	0.000107671	-0.757541	0.143	0.449	1
CADM1	0.000216206	-0.753964	0.066	0.306	1
FADS1	0.000224018	-0.65694	0.297	0.653	1
SNRPB	0.000246152	-0.456597	0.154	0.469	1
HMGN1	0.000413904	-0.554016	0.286	0.653	1
SELENOW	0.000503212	-0.553914	0.11	0.388	1
PEG10	0.000537056	1.57102	0.407	0.163	1
CDKN1C	0.000543845	1.19097	0.33	0.082	1
CRABP1	0.000548114	-1.0817	0.154	0.429	1
MYH10	0.000636919	-0.589628	0.121	0.388	1
TXNRD1	0.000657476	-0.566601	0.066	0.286	1
MIR219A2	0.000676438	-0.576601	0.11	0.367	1
HSBP1	0.000793599	-0.641403	0.264	0.551	1
PYM1	0.000810198	-0.463039	0.066	0.286	1
NAP1L1	0.0011166	-0.308663	0.846	0.959	1
NUAK1	0.0013745	-0.629771	0.077	0.286	1
DEK	0.00139092	-0.673929	0.253	0.551	1
NEUROG1	0.00144638	-0.768414	0.154	0.408	1
PTGES3	0.00147102	-0.546212	0.132	0.388	1
ACTG1	0.00149247	-0.338272	0.967	1	1
NDUFS3	0.00152283	-0.573277	0.066	0.265	1
NOP53	0.00166042	0.874376	0.341	0.102	1
TMEM9	0.00179261	-0.498471	0.077	0.286	1
AC009245.1	0.00197306	-0.502539	0.297	0.571	1
HMGN2	0.00207431	-0.635776	0.297	0.571	1
ESD	0.00211244	-0.51495	0.088	0.306	1
PA2G4	0.00216856	-0.41186	0.132	0.388	1
VIM	0.00223914	-0.40518	0.901	0.98	1
CKS1B	0.00243558	-0.660269	0.088	0.286	1
RANBP1	0.00265656	-0.435325	0.352	0.633	1
HMGB2	0.00275016	-0.690049	0.176	0.408	1
AL121886.1	0.00291982	-0.591651	0.088	0.286	1
HMGCS1	0.00292066	-0.444986	0.56	0.878	1
RDX	0.00299873	-0.598369	0.187	0.429	1
NAP1L1P3	0.00300687	-0.389925	0.363	0.673	1
IGFBP5	0.00309505	-0.415777	0.143	0.388	1
RBX1	0.00322565	-0.494013	0.176	0.429	1
PHPT1	0.00368668	-0.472582	0.143	0.367	1
SRSF2	0.00391591	-0.482097	0.264	0.571	1
ANP32B	0.00391921	-0.397726	0.319	0.633	1
TPRKB	0.00446053	-0.44323	0.11	0.327	1
PDCD5	0.00494384	-0.613177	0.165	0.388	1
AL450405.1	0.00498987	-0.424609	0.099	0.306	1
POU3F3	0.00499695	0.763067	0.484	0.306	1
RPS5	0.00554211	0.318061	0.879	0.918	1
RPS29	0.00566919	-0.250941	0.89	0.959	1
HNRNPU	0.00575851	-0.42594	0.407	0.694	1
FBXW7	0.00623153	0.898236	0.374	0.184	1
MT-TS2	0.00669984	-0.381148	0.143	0.367	1
PSAP	0.00674726	-0.354985	0.121	0.327	1
HMGA1	0.00678094	-0.357115	0.242	0.49	1
SNRPD3	0.00717266	-0.547783	0.165	0.388	1
TMSB4X	0.00735103	-0.299984	0.923	0.98	1
PRMT2	0.0075291	-0.548865	0.088	0.265	1
PON2	0.00762123	0.809303	0.308	0.122	1
SNRPFP1	0.0083659	-0.390979	0.198	0.429	1
CD99	0.00842849	-0.477279	0.154	0.367	1
PSME1	0.0094556	-0.375548	0.088	0.265	1
CBX5	0.00992166	-0.365261	0.297	0.571	1
CBX3	0.0100536	-0.375168	0.363	0.633	1
DNAJC1	0.0107113	-0.282633	0.11	0.306	1
ARL3	0.0107551	-0.386966	0.121	0.306	1
ACTBP2	0.0110059	-0.3363	0.154	0.388	1
RPS4Y1	0.0110231	-0.34438	0.429	0.673	1
NASP	0.0117943	-0.449062	0.407	0.612	1
SNRPD2	0.0121688	-0.347588	0.429	0.714	1
RPS7P1	0.0123017	-0.409355	0.495	0.714	1
EIF4A3	0.0124534	-0.413661	0.121	0.306	1
PRMT1	0.0128027	-0.394157	0.187	0.408	1
SEC11A	0.0136712	-0.339622	0.187	0.429	1
AGO1	0.0141921	0.643036	0.363	0.184	1
ARL4A	0.0144758	-0.386303	0.209	0.449	1
UQCR11	0.0146683	-0.315893	0.286	0.551	1
NAP1L4P3	0.0147475	-0.351639	0.187	0.408	1
SERBP1P1	0.0150824	-0.439858	0.143	0.327	1
VAPA	0.0151024	-0.493816	0.132	0.306	1
SF3A1	0.0151208	-0.50327	0.165	0.347	1
2010-09-01	0.0153032	-0.338356	0.11	0.286	1
COX5A	0.0154724	-0.254229	0.253	0.531	1
SERBP1	0.0162434	-0.264995	0.484	0.878	1
CAPZB	0.0163658	-0.393233	0.253	0.49	1
LINC01158	0.0165245	0.622066	0.495	0.347	1
IGDCC3	0.0170795	-0.391625	0.22	0.449	1
SUCLG1	0.0178448	-0.43514	0.209	0.408	1
NPM1P39	0.0183263	-0.331308	0.374	0.653	1
PDIA6	0.0183445	-0.258136	0.11	0.286	1
IP6K2	0.018442	0.70311	0.407	0.286	1
SPARC	0.0191195	-0.35288	0.176	0.367	1
UBL5	0.0201973	-0.268081	0.341	0.633	1
CAPRIN1	0.0202328	-0.298914	0.11	0.286	1
SRSF3	0.0202757	-0.355576	0.418	0.673	1
NPC2	0.0203755	-0.422567	0.143	0.327	1
CCT2	0.0206044	-0.33304	0.319	0.571	1
OAZ1	0.021175	-0.525096	0.242	0.429	1
RPL23	0.0219331	0.265717	0.945	0.98	1
RPL21P28	0.0222009	-0.442496	0.165	0.347	1
MIB1	0.0227425	0.617331	0.516	0.408	1
G3BP2	0.0233156	-0.448246	0.11	0.265	1
ENO1	0.0234974	-0.379151	0.33	0.571	1
ZFP36L1	0.0235978	-0.536504	0.264	0.49	1
DLL1	0.0239043	-0.35166	0.154	0.327	1
RPS28	0.0255874	-0.274513	0.615	0.816	1
MIR99AHG	0.0257177	0.63144	0.275	0.122	1
MT-ND1	0.0257285	0.291695	0.978	0.98	1
AL356653.1	0.0257502	-0.375088	0.176	0.367	1
LAMTOR4	0.0263626	-0.371537	0.11	0.265	1
AC044787.1	0.0269864	-0.339357	0.121	0.286	1
PRDX1	0.0273368	-0.374426	0.187	0.388	1
PCNA	0.0276997	-0.263915	0.132	0.306	1
HES6	0.028394	0.598466	0.593	0.51	1
ILF2	0.0292136	-0.321878	0.176	0.367	1
C1orf43	0.0301501	-0.250989	0.165	0.347	1
MT-ND4L	0.0304925	0.295871	0.89	0.918	1
AL161787.1	0.0308244	-0.284358	0.352	0.612	1
TRMT5	0.0316335	-0.430194	0.121	0.265	1
ATP6V1G1	0.0319053	0.499863	0.516	0.429	1
ARL6IP1P3	0.0323889	-0.311932	0.11	0.265	1
TCF12	0.0325928	0.474105	0.593	0.51	1
ST13	0.0328533	-0.378728	0.209	0.408	1
METAP2	0.0332563	-0.428204	0.231	0.429	1
CSDE1	0.0334223	-0.264435	0.407	0.653	1
TAGLN3	0.034207	0.600276	0.505	0.408	1
EIF5	0.0342864	-0.362614	0.33	0.531	1
HNRNPCP2	0.0347071	-0.291699	0.209	0.408	1
HNRNPA0	0.0347727	-0.394969	0.264	0.449	1
SRSF7	0.0379609	-0.385238	0.209	0.388	1
SYAP1	0.0380213	-0.270691	0.132	0.306	1
CALM2P3	0.0381747	-0.319078	0.154	0.327	1
NOL4L	0.0387854	0.720257	0.253	0.122	1
BTF3	0.039676	0.309376	0.681	0.694	1
RPL35AP21	0.0400223	-0.377457	0.231	0.429	1
POMP	0.0404975	-0.362036	0.253	0.429	1
NDUFA11	0.0410986	-0.266613	0.154	0.327	1
C14orf166	0.0417975	-0.338976	0.352	0.592	1
EIF3H	0.0427767	-0.307266	0.352	0.592	1
DNAJC8	0.0430451	-0.386146	0.154	0.306	1
RCN2	0.0443323	0.672957	0.253	0.122	1
CBX1P2	0.0459354	-0.271122	0.121	0.265	1
CALM2P2	0.045945	-0.344503	0.319	0.531	1
PSMB7	0.0468088	0.608323	0.297	0.163	1
SRSF4	0.0471781	-0.410052	0.165	0.306	1
SELENOK	0.0474032	-0.280111	0.121	0.265	1
TBCAP1	0.0505337	-0.294134	0.154	0.306	1
R3HDM2	0.0513741	-0.277172	0.132	0.286	1
TERF2IP	0.0530575	0.750441	0.33	0.224	1
AC022182.3	0.0536746	-0.312691	0.121	0.265	1
CD24	0.0539251	0.531587	0.418	0.286	1
CKB	0.0545278	-0.294432	0.89	1	1
HIPK2	0.0546727	0.530031	0.352	0.204	1
SP100	0.0560499	-0.261954	0.615	0.816	1
AC096919.1	0.0566797	-0.311697	0.703	0.816	1
STOML2	0.056998	-0.358082	0.143	0.286	1
ATP1B3	0.0572119	0.700072	0.319	0.204	1
CCNB1IP1	0.0577455	-0.287294	0.132	0.265	1
RPS7	0.0583857	-0.266053	0.637	0.735	1
AC019205.3	0.058854	-0.312486	0.319	0.531	1
ABRACL	0.060382	-0.297857	0.132	0.265	1
PPIA	0.0626493	-0.284696	0.67	0.816	1
RPL10A	0.0639584	-0.286507	0.769	0.878	1
YWHAB	0.0651748	-0.280504	0.253	0.449	1
BCLAF1	0.0652178	-0.311612	0.187	0.327	1
RPS29P16	0.0664128	-0.463272	0.143	0.265	1
DNMT1	0.0667227	-0.446894	0.143	0.286	1
ACTR2	0.0681076	-0.284021	0.22	0.388	1
MARCKS	0.0681888	0.557552	0.462	0.367	1
SNRPN	0.0694286	-0.280505	0.165	0.327	1
AL591846.1	0.0722844	-0.301616	0.187	0.347	1
PDHB	0.073636	0.481785	0.253	0.122	1
SRRM2	0.0762612	0.60801	0.473	0.408	1
HNRNPH3	0.0765188	-0.332362	0.451	0.633	1
SNRPB2	0.0771167	-0.346842	0.352	0.51	1
KIF5B	0.0773332	0.550698	0.429	0.347	1
EPB41L4A-AS1	0.0796969	0.621422	0.286	0.184	1
NPM1P27	0.0800135	-0.250935	0.593	0.837	1
NDUFA6	0.0802734	-0.347356	0.33	0.531	1
ZEB1	0.0820521	0.493873	0.385	0.286	1
AL034370.1	0.0837763	-0.339558	0.154	0.286	1
C12orf57	0.0847953	-0.291689	0.286	0.469	1
DUT	0.0864542	-0.262066	0.132	0.265	1
CKS2	0.0871879	-0.336924	0.154	0.286	1
RPSA	0.0879891	-0.335034	0.451	0.653	1
CHCHD2	0.0898286	0.557259	0.407	0.327	1
PGD	0.0904297	-0.265004	0.22	0.367	1
MRPL33	0.09212	-0.367566	0.253	0.388	1
VDAC1	0.0934751	-0.287715	0.176	0.306	1
LARS	0.0940113	-0.33723	0.143	0.265	1
CALM3	0.0968358	-0.367589	0.154	0.286	1
CCND2	0.0968456	0.580714	0.593	0.592	1
IDI1	0.0977496	-0.281585	0.187	0.327	1
RPL12	0.101175	0.262425	0.769	0.694	1
MINOS1	0.101519	0.517547	0.286	0.184	1
DYNC1H1	0.102429	0.704533	0.297	0.204	1
AC009501.1	0.104707	-0.280785	0.33	0.49	1
MAP1B	0.108241	0.330168	0.747	0.776	1
SNRPG	0.110234	-0.272857	0.187	0.327	1
ARL6IP1	0.111575	-0.384439	0.264	0.429	1
ZNF462	0.113441	0.524617	0.341	0.245	1
SON	0.114283	0.483323	0.495	0.469	1
AL078595.1	0.116454	-0.392433	0.44	0.571	1
RAB14	0.117556	-0.31406	0.143	0.265	1
TAF15	0.120323	-0.318846	0.198	0.327	1
CALR	0.124643	-0.287699	0.209	0.347	1
RPS7P10	0.125298	-0.346841	0.143	0.265	1
AC099789.1	0.140454	0.345135	0.319	0.224	1
AASDHPPT	0.141316	-0.31021	0.209	0.327	1
BAX	0.143845	0.627941	0.297	0.224	1
NDUFB6	0.149919	-0.305601	0.176	0.286	1
H1F0	0.153905	-0.327171	0.165	0.265	1
ATP5F1	0.161276	0.431605	0.253	0.163	1
KDM5B	0.169254	0.478556	0.341	0.265	1
EIF3F	0.175429	0.299074	0.429	0.408	1
PPP2R1A	0.178082	0.442899	0.253	0.163	1
DHX36	0.180453	-0.322122	0.22	0.327	1
CWC15	0.187427	0.361349	0.275	0.184	1
RTN3	0.190497	0.376165	0.418	0.347	1
SYNCRIP	0.195321	0.416751	0.275	0.184	1
NUCKS1	0.196346	-0.25607	0.681	0.837	1
ATRX	0.19717	0.595352	0.286	0.224	1
RPL7P9	0.197322	0.304996	0.593	0.612	1
NREP	0.200612	0.299606	0.769	0.816	1
RPL36	0.205911	0.272841	0.648	0.694	1
RPLP0P6	0.206979	0.398741	0.418	0.388	1
RPAIN	0.234296	0.380022	0.275	0.204	1
PTOV1	0.236121	0.454858	0.352	0.306	1
PARP1	0.237854	0.481692	0.319	0.265	1
ELFN1	0.238847	0.384342	0.275	0.204	1
AC008021.1	0.244387	0.3485	0.505	0.51	1
GPC2	0.255287	0.373938	0.286	0.224	1
CSNK2A1	0.26177	0.392344	0.297	0.245	1
DPYSL3	0.266185	0.386857	0.33	0.286	1
SKP1	0.283034	0.254861	0.527	0.531	1
ITM2C	0.286693	-0.287117	0.187	0.265	1
EIF3D	0.301395	0.483446	0.253	0.204	1
U2SURP	0.317021	0.395177	0.297	0.245	1
RPSAP58	0.320017	0.365179	0.308	0.286	1
RBFOX2	0.32003	0.363875	0.308	0.265	1
UCHL1	0.330722	0.405839	0.308	0.265	1
H2AFY2	0.333623	0.357935	0.275	0.224	1
PRAF2	0.342337	0.316615	0.341	0.306	1
DDX24	0.344497	0.393925	0.297	0.245	1
ACIN1	0.350974	0.290863	0.516	0.551	1
MARCKSL1	0.358253	0.253073	0.462	0.429	1
SQLE	0.362652	0.261204	0.418	0.367	1
HSP90AA2P	0.393047	0.348416	0.44	0.469	1
SAT2	0.412894	0.434034	0.253	0.224	1
DYNLL1	0.414415	0.262179	0.341	0.306	1
TIMM50	0.414561	0.32467	0.264	0.224	1
DST	0.416963	0.39304	0.286	0.245	1
UQCRB	0.418132	0.273882	0.56	0.571	1
TLE4	0.420528	0.284593	0.363	0.347	1
RPS27L	0.424965	0.272035	0.582	0.653	1
RTF1	0.436413	0.265913	0.418	0.388	1
SLIRP	0.43879	0.348192	0.341	0.327	1
AL355032.1	0.440265	0.276772	0.352	0.327	1
MAP2	0.441683	0.341068	0.429	0.449	1
MTND2P28	0.44743	0.277498	0.44	0.429	1
RPL10P9	0.447847	0.339612	0.429	0.469	1
BRD4	0.471867	0.369597	0.264	0.245	1
PSMD11	0.473469	0.291372	0.308	0.286	1
H3F3AP4	0.480254	0.2788	0.308	0.306	1
AC098591.2	0.494376	0.278694	0.516	0.551	1
FUBP1	0.508482	0.279262	0.418	0.449	1
MYL6B	0.524778	0.326185	0.297	0.306	1
LUC7L	0.525931	0.311414	0.319	0.306	1
HMGB1P6	0.529517	0.303245	0.341	0.327	1
EIF2S2	0.540945	0.279249	0.264	0.245	1
NKAIN4	0.581817	0.305838	0.286	0.286	1
RBPJ	0.609781	0.34798	0.341	0.367	1
PNISR	0.61607	0.251466	0.495	0.551	1
BCL7A	0.623153	0.308397	0.418	0.429	1
TPI1	0.629335	0.357753	0.33	0.367	1
DCX	0.634046	0.278236	0.385	0.408	1
CHD7	0.648079	0.314104	0.308	0.327	1
SAP18	0.732924	0.338462	0.253	0.265	1
SNHG5	0.750217	0.255459	0.418	0.469	1
PARK7	0.750463	0.361389	0.33	0.388	1
OST4	0.764931	0.313351	0.352	0.388	1
BTG2	0.793641	0.25492	0.319	0.347	1
NHLH1	0.890683	0.262332	0.286	0.327	1
HSPE1	0.97058	0.321044	0.308	0.347	1

## Sheet: N_KOvsCT_markers
ID	p_val	avg_logFC	pct.1	pct.2	p_val_adj
ELAVL4	1.48852e-11	-1.32873	0.029	0.448	2.43299e-07
AC010247.2	1.16187e-09	-1.30409	0.095	0.586	1.89908e-05
NHLH1	4.99758e-09	-1.18082	0.117	0.621	8.16854e-05
DNAJC1	4.15462e-08	-0.997084	0.029	0.345	0.000679072
NR2F1	1.22524e-07	-1.08224	0.131	0.586	0.00200265
CRABP1	1.9532e-07	-1.50343	0.35	0.793	0.00319251
MIB1	7.62692e-07	-1.05128	0.234	0.724	0.0124662
ONECUT1	1.49768e-06	-0.91622	0.088	0.448	0.0244795
C5orf51	1.64373e-06	-0.875034	0.058	0.379	0.0268667
FMC1	3.17227e-06	-0.972112	0.102	0.448	0.0518508
IVNS1ABP	1.07915e-05	-0.802143	0.058	0.345	0.176387
GLRX	1.85688e-05	-0.957199	0.036	0.276	0.303507
PSMD11	1.9087e-05	-0.788602	0.175	0.586	0.311978
PRTG	2.47643e-05	-0.817091	0.095	0.414	0.404773
GADD45G	2.94789e-05	-0.902185	0.066	0.345	0.481832
MAPKAPK2	5.83572e-05	-0.901741	0.044	0.276	0.953848
TBL1XR1	6.18967e-05	-0.883072	0.073	0.345	1
ZFAND5	8.15018e-05	-0.702671	0.044	0.276	1
SHC2	8.75551e-05	-0.719531	0.088	0.379	1
FGFBP3	0.000108127	-0.556003	0.058	0.31	1
CAMK2N1	0.000109367	-0.73509	0.066	0.31	1
TTC37	0.000117202	-0.568194	0.088	0.379	1
SCAMP3	0.000120639	-0.615239	0.088	0.379	1
HSPD1P1	0.00014593	-0.762846	0.066	0.31	1
PMEL	0.000146587	-0.773416	0.051	0.276	1
H1F0	0.00021772	-0.817796	0.102	0.379	1
NEFM	0.000229959	-1.02268	0.599	0.862	1
FAM60A	0.000240731	-0.516909	0.19	0.586	1
RBP1	0.000250249	-1.07825	0.073	0.31	1
NFE2L1	0.000268801	-0.471873	0.095	0.379	1
PHLDA1	0.000270738	-0.807605	0.219	0.552	1
CLNS1A	0.000288117	-0.502132	0.051	0.276	1
AC024619.4	0.000298419	-0.581676	0.066	0.31	1
HNRNPAB	0.000308276	-0.479526	0.08	0.345	1
EIF3K	0.000338722	-0.663154	0.161	0.483	1
SRRM4	0.000412416	-0.57857	0.182	0.517	1
CBFA2T2	0.000451253	-0.621647	0.073	0.31	1
ELOVL6	0.000457769	-0.603585	0.212	0.586	1
PARG	0.00047857	-0.723248	0.058	0.276	1
NKAIN4	0.000482391	-0.686828	0.226	0.586	1
UBE2L6	0.000497932	-0.697001	0.175	0.483	1
EBAG9	0.000521093	-0.629393	0.073	0.31	1
TCF12	0.000596913	-0.399328	0.299	0.724	1
NDUFB8	0.000598692	-0.587269	0.285	0.655	1
PPFIBP1	0.000734956	-0.401844	0.058	0.276	1
ETFA	0.000795737	-0.427045	0.073	0.31	1
ONECUT2	0.000831488	-0.642326	0.095	0.345	1
TSPAN3	0.000833624	-0.588649	0.109	0.379	1
NEUROD1	0.00083428	-0.816839	0.102	0.345	1
AL391807.1	0.000838495	-0.691669	0.08	0.31	1
MT-ND2	0.000841957	0.533784	0.956	0.931	1
ANXA5	0.000843426	-0.741203	0.066	0.276	1
ARL6IP1P3	0.00090517	-0.547528	0.131	0.414	1
PSMD14	0.000968193	-0.568821	0.095	0.345	1
HIGD1A	0.000974725	-0.508114	0.066	0.276	1
TAGLN3	0.00101065	-0.574728	0.38	0.793	1
AP2A2	0.00109066	-0.72195	0.073	0.276	1
DBI	0.00117537	-0.518402	0.204	0.552	1
POU2F2	0.00133919	1.17562	0.511	0.207	1
IGDCC3	0.00142606	-0.408035	0.08	0.31	1
PANK3	0.00154328	-0.65601	0.088	0.31	1
FAF2	0.00166569	-0.500269	0.066	0.276	1
NEFL	0.00169678	-0.696189	0.613	0.931	1
RALBP1	0.00198355	-0.537706	0.073	0.276	1
TPI1	0.00205258	-0.446951	0.321	0.724	1
TRA2A	0.00220563	-0.506088	0.124	0.379	1
ACTR2	0.00221674	-0.375717	0.219	0.552	1
ARF1	0.00232644	-0.580531	0.248	0.586	1
CBX3	0.00235179	-0.428524	0.314	0.69	1
C14orf132	0.0023561	-0.345859	0.088	0.31	1
MRPL13	0.00244838	-0.478152	0.073	0.276	1
PSMA2	0.00251415	-0.419058	0.153	0.448	1
RPL37P23	0.00263652	-0.594452	0.109	0.345	1
LAMTOR4	0.00282591	-0.359597	0.124	0.379	1
CLIC1	0.00283582	-0.629764	0.08	0.276	1
OCIAD1	0.0028538	-0.440699	0.175	0.448	1
ZFHX3	0.00292909	1.19362	0.394	0.138	1
MYH10	0.00298636	-0.490421	0.219	0.517	1
TM7SF2	0.00308265	-0.437652	0.109	0.345	1
CHD7	0.00324541	-0.558984	0.131	0.379	1
CETN3	0.00331022	-0.550911	0.095	0.31	1
FAM60CP	0.00354821	-0.542694	0.08	0.276	1
CRCP	0.00356299	-0.574248	0.117	0.345	1
NDUFB6	0.00359871	-0.461975	0.131	0.379	1
MAP1B	0.00372496	-0.288711	0.942	1	1
KDELR1	0.0037443	-0.480928	0.35	0.69	1
RPL28	0.0038134	0.462758	0.854	0.793	1
SSR3	0.00383984	-0.417499	0.109	0.345	1
SVBP	0.00384531	-0.380899	0.168	0.448	1
CDC37	0.00392189	-0.32886	0.182	0.483	1
THRAP3	0.00392321	-0.410269	0.226	0.552	1
ZEB1	0.00397329	-0.486952	0.153	0.414	1
MT-ATP6	0.00426491	0.364291	0.985	1	1
UBE2K	0.00437518	-0.343011	0.153	0.414	1
SDCCAG8	0.00456369	-0.38979	0.095	0.31	1
TPR	0.00463079	-0.54097	0.161	0.414	1
MT-ND1	0.00480509	0.498995	0.942	0.966	1
OLA1	0.00489825	-0.25595	0.146	0.414	1
NDUFA3	0.00510073	-0.359087	0.292	0.655	1
ZNF664	0.00535317	-0.471559	0.08	0.276	1
R3HDM1	0.00548165	-0.705175	0.08	0.276	1
NDUFS4	0.00551502	-0.370054	0.197	0.483	1
HACD3	0.00566542	-0.396654	0.234	0.517	1
MVD	0.00575407	-0.391068	0.102	0.31	1
DPPA4	0.00602555	-0.371653	0.117	0.345	1
TMEM14B	0.00616619	-0.442269	0.08	0.276	1
MRPS6	0.0062686	-0.355487	0.124	0.345	1
PLBD2	0.00628115	-0.38347	0.109	0.31	1
U2SURP	0.00630843	-0.300611	0.168	0.448	1
CKB	0.00632002	-0.525211	0.818	1	1
UBE2N	0.00639572	-0.461629	0.124	0.345	1
PABPC1P3	0.00640065	-0.3687	0.372	0.724	1
SLC39A10	0.00643069	-0.261444	0.131	0.379	1
RPLP1	0.00687684	-0.25565	0.81	0.931	1
ARHGEF7	0.00700442	-0.469507	0.088	0.276	1
ACLY	0.00700442	-0.488138	0.088	0.276	1
ATP6V1F	0.00734369	-0.665519	0.153	0.379	1
PFDN4	0.00790662	-0.276275	0.139	0.379	1
2011-09-01	0.00819206	-0.546373	0.307	0.586	1
SPOP	0.00819374	-0.448123	0.088	0.276	1
PCBP4	0.00819857	-0.520992	0.153	0.379	1
MIR219A2	0.00820316	-0.496609	0.095	0.276	1
SREK1	0.00820316	-0.649275	0.095	0.276	1
RPL36	0.00831613	0.547466	0.686	0.552	1
VPS36	0.00837765	-0.370776	0.088	0.276	1
YTHDF3	0.00837765	-0.45306	0.088	0.276	1
LSM3	0.00861558	-0.283387	0.102	0.31	1
GRB2	0.00881253	-0.452572	0.197	0.448	1
SEC11A	0.00893511	-0.335107	0.161	0.414	1
SOX3	0.00906682	-0.495664	0.219	0.483	1
MAP4K4	0.00911146	-0.351238	0.219	0.517	1
ARF4	0.00915075	-0.297708	0.088	0.276	1
PRRC2A	0.0093057	-0.550334	0.109	0.31	1
RAI14	0.00968978	-0.642301	0.109	0.31	1
AC099789.1	0.00977546	-0.411383	0.146	0.379	1
AL009174.1	0.0098067	-0.405226	0.394	0.724	1
MTF2	0.00997837	-0.370765	0.255	0.552	1
MRFAP1	0.0100564	-0.361216	0.197	0.448	1
PSMB2	0.0101954	-0.347406	0.241	0.552	1
TBCAP1	0.0105137	-0.633644	0.102	0.276	1
GADD45GIP1	0.0110016	-0.456357	0.226	0.483	1
TKT	0.0111042	-0.521088	0.182	0.414	1
TNRC6C	0.0111299	-0.525052	0.139	0.345	1
SRSF3	0.0114238	-0.358083	0.321	0.621	1
DDX6	0.0116223	-0.34944	0.212	0.483	1
C16orf45	0.0117388	-0.406171	0.131	0.345	1
CCND1	0.0117584	-0.683612	0.139	0.345	1
TXNL1	0.0123053	-0.412135	0.109	0.31	1
TSG101	0.0125769	-0.376986	0.153	0.379	1
IGF2BP1	0.0128118	-0.392803	0.095	0.276	1
NAP1L4	0.0129011	-0.310839	0.204	0.483	1
BCL7A	0.0135991	-0.519047	0.248	0.483	1
GAP43	0.0136121	0.647406	0.664	0.552	1
KIF21A	0.0141045	-0.25472	0.109	0.31	1
FADS1	0.0141569	-0.387559	0.38	0.655	1
PIAS1	0.0142012	-0.421736	0.095	0.276	1
SOX4	0.0142991	0.413207	0.956	1	1
TCEAL8	0.0144945	-0.301018	0.095	0.276	1
VPS29	0.0152168	-0.278012	0.168	0.414	1
XRN2	0.0152862	-0.348798	0.292	0.621	1
ARL3	0.0158491	-0.32721	0.219	0.483	1
PARP1	0.0165207	-0.277268	0.139	0.345	1
ZC3H15	0.0167475	-0.389743	0.19	0.448	1
CEP57	0.0168243	-0.323196	0.153	0.379	1
CBX1P2	0.0170003	-0.586201	0.124	0.31	1
KPNA2	0.0173863	-0.29796	0.117	0.31	1
ARL6IP5	0.0173863	-0.332283	0.117	0.31	1
AC068724.1	0.0174821	-0.291763	0.343	0.69	1
GTF3C6	0.0175474	-0.337398	0.19	0.448	1
HSPA4	0.0190536	-0.450438	0.212	0.448	1
FAM200B	0.0190928	-0.597388	0.109	0.276	1
SF3B2	0.0191153	-0.293922	0.161	0.379	1
POLR2E	0.0201631	-0.352472	0.139	0.345	1
NACAP1	0.0203018	-0.418368	0.292	0.552	1
TUBB2A	0.0204895	0.616403	0.642	0.552	1
PHPT1	0.021116	-0.38153	0.263	0.517	1
TOMM7	0.0214436	-0.411389	0.255	0.483	1
NDUFA11	0.0216094	-0.35593	0.19	0.414	1
RPS10	0.021769	-0.331086	0.139	0.345	1
HMGCS1	0.0222984	-0.31264	0.511	0.793	1
GPC2	0.0227087	-0.47011	0.321	0.586	1
RPL11P3	0.0237115	-0.315202	0.219	0.483	1
MT-CYB	0.0237988	0.314062	0.985	0.966	1
CPNE3	0.0244831	-0.585045	0.117	0.276	1
DST	0.0249035	-0.512953	0.285	0.517	1
RPS4XP2	0.0255267	-0.395031	0.153	0.345	1
CFL1	0.0255794	0.337128	0.876	0.897	1
C14orf2	0.0256973	-0.269148	0.27	0.552	1
CALM2P2	0.0258308	-0.260448	0.394	0.759	1
SET	0.02615	-0.514405	0.182	0.379	1
NOSIP	0.0261989	-0.496313	0.139	0.31	1
DYNC1LI2	0.0265568	-0.401653	0.328	0.621	1
SNRPA	0.0266736	-0.383601	0.109	0.276	1
ST18	0.0269735	-0.43159	0.124	0.31	1
MARCKS	0.0281671	-0.328121	0.299	0.552	1
RAB11B	0.0283957	0.761026	0.387	0.207	1
RBM39	0.028464	-0.363516	0.431	0.724	1
CCT6A	0.0287725	-0.327048	0.219	0.448	1
TNRC6B	0.0287727	-0.362015	0.219	0.448	1
MRPL22	0.0291939	-0.308551	0.109	0.276	1
SNRPF	0.02928	-0.278617	0.255	0.517	1
RAB2A	0.0300076	-0.277083	0.234	0.483	1
VPS28	0.0305192	-0.365155	0.197	0.414	1
SH3BGRL3	0.0308434	-0.480966	0.182	0.379	1
TMED4	0.030907	-0.397909	0.153	0.345	1
HSPA9	0.0313908	-0.274239	0.146	0.345	1
AC093768.1	0.031812	-0.330793	0.226	0.448	1
CYC1	0.033065	-0.402099	0.109	0.276	1
SOX2	0.0336284	-0.253945	0.131	0.31	1
SCD	0.033682	-0.414261	0.321	0.552	1
BAX	0.0354403	-0.373608	0.161	0.345	1
RBPJ	0.0356306	-0.391571	0.248	0.483	1
ADD1	0.0370884	-0.309026	0.131	0.31	1
NDUFS8	0.0379565	-0.292127	0.175	0.379	1
PSMA4	0.0381353	-0.288195	0.365	0.621	1
PSMA7	0.0393787	0.415498	0.759	0.69	1
PSMD7	0.0393939	-0.351785	0.161	0.345	1
NES	0.0395311	-0.342304	0.248	0.483	1
AP2S1	0.0405786	-0.378235	0.117	0.276	1
CDC42	0.0408858	0.66508	0.533	0.414	1
RPS7P3	0.0412651	-0.335866	0.117	0.276	1
SKP1	0.0417366	0.639569	0.533	0.379	1
HSP90AB1	0.0430774	-0.318198	0.54	0.759	1
SNRPC	0.0432948	-0.417671	0.307	0.552	1
VKORC1	0.0433531	-0.502372	0.131	0.276	1
TCERG1	0.0438701	-0.37833	0.226	0.448	1
CCT2	0.0449107	-0.282704	0.248	0.483	1
SREK1IP1	0.0467522	-0.316745	0.139	0.31	1
MYO1B	0.0489315	-0.378862	0.175	0.345	1
CCDC90B	0.0489555	-0.281383	0.139	0.31	1
CRIPT	0.0490267	-0.342326	0.124	0.276	1
WBP2	0.0508518	-0.290582	0.168	0.345	1
TMEM97	0.0521665	-0.420379	0.197	0.379	1
HMGA1	0.0523691	-0.497777	0.204	0.379	1
AL034370.1	0.0547926	-0.276954	0.124	0.276	1
TMSB15A	0.0549736	-0.259044	0.328	0.552	1
PTMA	0.0550519	0.345852	0.912	0.966	1
MRPL52	0.0565402	-0.371166	0.124	0.276	1
LINC00599	0.0580455	-0.440855	0.153	0.31	1
YBX1	0.0585299	-0.28589	0.168	0.345	1
AL033519.2	0.0592485	-0.325844	0.124	0.276	1
PPA1	0.0601749	-0.310741	0.124	0.276	1
AC105399.1	0.0603243	-0.314914	0.263	0.483	1
TIA1	0.0603636	-0.338782	0.365	0.586	1
AC113935.1	0.0609423	-0.341966	0.219	0.414	1
SEPT7P6	0.0611132	-0.269584	0.124	0.276	1
SNHG14	0.061995	-0.374973	0.226	0.414	1
EIF3E	0.0627167	-0.343718	0.168	0.345	1
RTN4	0.0627902	-0.255194	0.277	0.517	1
DAAM1	0.0659563	-0.500005	0.226	0.414	1
RPLP0P6	0.0665041	0.489131	0.431	0.276	1
ATP6V1G1	0.0665863	-0.271698	0.482	0.69	1
MSMO1	0.0678241	-0.342778	0.197	0.379	1
EIF4A3	0.06993	-0.277421	0.146	0.31	1
DDX46	0.0700053	-0.3019	0.131	0.276	1
ATP5E	0.0703527	-0.307175	0.474	0.724	1
RPL21P16	0.0706461	-0.335145	0.504	0.759	1
MTATP6P1	0.0723037	0.519622	0.65	0.621	1
UBE2V2	0.0723336	-0.277824	0.204	0.379	1
TBCA	0.0731388	-0.447074	0.27	0.448	1
HOOK3	0.0733478	-0.28433	0.124	0.276	1
UQCR11	0.0733867	-0.399271	0.307	0.483	1
RPL24P8	0.0737732	-0.307486	0.431	0.69	1
PSMB6	0.0750855	-0.42277	0.197	0.379	1
AGO1	0.0751016	-0.302397	0.226	0.448	1
ATP6V0B	0.0794527	-0.351837	0.139	0.276	1
EIF3G	0.0794527	-0.380913	0.139	0.276	1
MED19	0.079882	-0.274499	0.131	0.276	1
NPM1P39	0.0807825	-0.315839	0.212	0.379	1
ENAH	0.0809913	0.763189	0.358	0.241	1
SNHG6	0.0821161	0.545406	0.336	0.172	1
TIAL1	0.0829154	-0.369101	0.139	0.276	1
RPS20P2	0.0858216	-0.271345	0.153	0.31	1
DLG3	0.0864983	-0.30333	0.139	0.276	1
PSMC5	0.0865099	-0.293562	0.161	0.31	1
MYEF2	0.0868699	-0.373902	0.212	0.379	1
ANP32A	0.087673	-0.369957	0.19	0.345	1
ARGLU1	0.0912245	-0.277759	0.394	0.586	1
RTN3	0.09305	0.336233	0.642	0.552	1
VIM	0.093189	0.732883	0.569	0.586	1
SAT2	0.0936272	-0.269947	0.161	0.31	1
SRSF6	0.0953492	-0.25079	0.139	0.276	1
PDCL3	0.0957516	-0.330906	0.146	0.276	1
AL022718.1	0.097476	-0.334094	0.358	0.552	1
SEM1	0.0998266	-0.505557	0.299	0.483	1
CCNL2	0.102104	-0.293888	0.139	0.276	1
GAPDH	0.10256	0.44486	0.547	0.517	1
MT-ATP8	0.103952	0.361554	0.745	0.724	1
ATP5EP2	0.104255	-0.313469	0.168	0.31	1
AL161787.1	0.108481	-0.259216	0.299	0.483	1
COX6A1	0.109287	0.59193	0.401	0.31	1
TRIM24	0.112669	-0.280478	0.182	0.345	1
PLD3	0.114402	0.667407	0.343	0.241	1
PPIL4	0.115365	-0.293229	0.146	0.276	1
AC079250.1	0.116815	-0.347031	0.175	0.31	1
AC131235.1	0.119281	-0.296038	0.504	0.621	1
JPT1	0.119709	-0.251884	0.401	0.586	1
PPP1R10	0.121414	-0.315342	0.153	0.276	1
RNPS1	0.131743	-0.279034	0.175	0.31	1
MTND2P28	0.137699	0.560077	0.474	0.448	1
ROBO3	0.138274	0.672238	0.255	0.138	1
APLP1	0.138791	0.378296	0.46	0.345	1
ATP5A1	0.138994	0.632024	0.307	0.207	1
UBE2I	0.147403	0.464104	0.321	0.207	1
AL590867.2	0.147677	0.461685	0.54	0.517	1
RPL10P9	0.164748	0.527583	0.394	0.31	1
AC008155.1	0.166179	0.4742	0.372	0.31	1
MAP2	0.171028	0.286869	0.781	0.862	1
WSB1	0.171083	0.552188	0.409	0.345	1
PFN1	0.172214	0.386619	0.526	0.483	1
RPL27A	0.172278	0.265443	0.81	0.862	1
HIGD2A	0.173526	-0.299804	0.204	0.345	1
SERF2	0.17605	-0.295876	0.526	0.621	1
OST4	0.178847	0.646359	0.38	0.345	1
ILF2	0.18002	-0.252561	0.161	0.276	1
MSI2	0.182685	0.525	0.321	0.241	1
AC112191.2	0.183034	0.667181	0.263	0.172	1
CPNE1	0.185439	-0.285495	0.175	0.31	1
SOX11	0.188322	-0.269422	0.562	0.759	1
GPM6B	0.192538	0.532924	0.27	0.172	1
EBF1	0.195371	0.357603	0.409	0.31	1
GDI1	0.196441	0.535765	0.409	0.345	1
AC008038.1	0.198876	0.330062	0.599	0.586	1
RPS13P2	0.214196	-0.307522	0.672	0.69	1
NDUFS6	0.220991	-0.280924	0.27	0.414	1
AC008021.1	0.224468	0.412837	0.467	0.483	1
POU3F3	0.225707	0.32328	0.569	0.586	1
BTF3	0.227119	0.290396	0.518	0.483	1
RPS15	0.231783	0.25135	0.825	0.862	1
SCG3	0.241415	-0.300217	0.292	0.414	1
FUBP1	0.24655	0.370873	0.438	0.414	1
UQCRB	0.250758	0.304713	0.526	0.483	1
HP1BP3	0.253296	0.441611	0.46	0.414	1
RALY	0.254498	0.570726	0.307	0.241	1
GNAS	0.256367	0.427162	0.489	0.517	1
NASP	0.257166	0.470716	0.394	0.345	1
TCEAL4	0.258424	0.283834	0.358	0.276	1
ANK2	0.258864	0.547834	0.358	0.31	1
PTTG1IP	0.261123	0.67689	0.292	0.241	1
NOP10	0.272428	-0.31487	0.204	0.31	1
SON	0.280064	-0.270515	0.511	0.69	1
FTLP3	0.285625	0.458483	0.394	0.379	1
AKAP9	0.294628	0.397517	0.387	0.31	1
HINT1	0.302319	0.323715	0.547	0.621	1
RERE	0.309634	0.482193	0.27	0.207	1
GPX4	0.32631	0.476952	0.365	0.345	1
EIF1B	0.337414	0.285712	0.504	0.483	1
MORF4L2	0.342328	0.345112	0.307	0.241	1
DBN1	0.366976	-0.307567	0.241	0.31	1
EIF3F	0.368654	0.442898	0.343	0.31	1
DDX17	0.37157	0.343169	0.504	0.586	1
EDF1	0.372376	0.324757	0.467	0.483	1
TMA7	0.379528	0.533245	0.328	0.31	1
UQCRQ	0.391883	0.322062	0.372	0.345	1
RNF5	0.393297	0.341463	0.314	0.276	1
FKBP3	0.396383	0.352755	0.328	0.276	1
RPL7P9	0.398459	0.354073	0.387	0.379	1
CHCHD2	0.411441	0.34198	0.394	0.379	1
FTH1	0.42569	0.450255	0.299	0.276	1
DCAF7	0.431561	0.332524	0.255	0.207	1
TOMM20	0.438081	-0.282824	0.394	0.483	1
RPSAP58	0.441175	0.36577	0.299	0.276	1
SNRPB2	0.450137	0.371861	0.277	0.241	1
MARCKSL1	0.454724	-0.307012	0.474	0.586	1
TERF2IP	0.467893	0.408284	0.453	0.448	1
STMN4	0.470867	0.348777	0.409	0.379	1
RPS19P7	0.471755	0.264784	0.175	0.276	1
GAS5	0.474594	0.435826	0.416	0.448	1
IK	0.482521	0.306484	0.255	0.207	1
AC115223.1	0.485653	0.420237	0.358	0.379	1
RBM5	0.500537	0.453661	0.263	0.241	1
COMMD6	0.507572	0.443476	0.358	0.379	1
SEC62	0.514686	0.439285	0.263	0.241	1
SSR2	0.520783	0.481084	0.285	0.276	1
DLGAP4	0.525527	0.468286	0.255	0.241	1
PTN	0.530152	0.310777	0.277	0.379	1
PSAP	0.53126	0.431334	0.285	0.276	1
NDUFA1	0.550907	0.320736	0.35	0.379	1
AL512844.1	0.556406	0.450666	0.307	0.31	1
2007-09-01	0.557088	0.379901	0.416	0.448	1
DDAH2	0.558346	0.411089	0.504	0.621	1
NSD3	0.568983	0.29028	0.27	0.241	1
BEX4	0.573171	0.384582	0.277	0.276	1
SORBS2	0.573808	0.452068	0.255	0.241	1
C14orf166	0.574087	0.261953	0.35	0.345	1
TPM3	0.595178	0.257576	0.328	0.31	1
DYNLRB1	0.600163	0.282642	0.358	0.379	1
C19orf53	0.609975	0.321376	0.307	0.31	1
LINC01158	0.667707	0.374786	0.328	0.379	1
RPLP0P2	0.669426	0.250848	0.343	0.345	1
SSR4	0.671993	0.345997	0.197	0.276	1
UBE2V1P2	0.677162	0.332873	0.314	0.345	1
COX5A	0.729232	0.284309	0.358	0.379	1
EIF3A	0.737919	0.2787	0.358	0.414	1
PSMB1	0.751604	0.317514	0.292	0.31	1
SSB	0.791647	0.349371	0.27	0.31	1
PAFAH1B1	0.795601	0.352629	0.321	0.379	1
TPM4	0.8016	0.312733	0.438	0.517	1
TMPO	0.806315	0.321907	0.212	0.276	1
BAZ2B	0.816708	0.251342	0.226	0.276	1
RSRC2	0.825196	0.413297	0.255	0.276	1
RBBP4	0.828739	0.261188	0.263	0.276	1
HMGB1	0.841589	0.283958	0.358	0.483	1
HMGN2	0.88571	0.300483	0.387	0.483	1
UBE2D3	0.885845	0.290952	0.248	0.31	1
DSTN	0.889276	0.27774	0.241	0.31	1
KIF1A	0.892784	0.322562	0.27	0.31	1
AC009362.1	0.900287	0.305873	0.248	0.276	1
RPL21P28	0.914993	0.306413	0.241	0.276	1
PAFAH1B3	0.921218	0.262183	0.35	0.414	1
SMC3	0.928376	0.290713	0.241	0.276	1
ADGRG1	0.929171	0.269908	0.321	0.379	1
FXYD6	0.940219	0.263061	0.307	0.345	1
RTN3P1	0.965055	0.373986	0.255	0.31	1
PSMD4	0.966084	0.253286	0.234	0.276	1
SRSF2	0.977172	0.381357	0.226	0.276	1
ARPC5	0.979647	0.255544	0.234	0.276	1
CANX	0.997881	0.290423	0.277	0.345	1
C12orf57	1	0.272135	0.277	0.345	1
ZCCHC17	1	0.251578	0.241	0.276	1

## Sheet: NP-KO_markers
ID	avg_logFC	pct.1	pct.2	p_val	p_val_adj
ANXA2	1.72025	0.593	0.098	3.41377e-166	5.5798e-162
FABP7	1.78962	0.843	0.421	6.44563e-113	1.05354e-108
ANXA2P2	1.00703	0.253	0.025	4.73478e-92	7.739e-88
A2M	1.36971	0.42	0.085	3.56288e-89	5.82352e-85
VIM	0.703912	1	0.96	1.50785e-80	2.46458e-76
GPM6B	1.08815	0.763	0.395	7.1846e-68	1.17432e-63
SORBS2	1.13803	0.524	0.178	3.17153e-67	5.18387e-63
PTN1	1.41829	0.809	0.556	7.20826e-56	1.17819e-51
TPM1	1.08486	0.457	0.153	7.63776e-56	1.24839e-51
SPARC1	0.911948	0.739	0.442	6.15827e-53	1.00657e-48
TMSB4X	0.446221	0.989	0.971	5.54312e-44	9.06023e-40
TMSB10	0.44432	0.995	0.959	8.04522e-44	1.31499e-39
LIMCH1	0.855268	0.471	0.193	2.03573e-40	3.3274e-36
NEFL	0.882692	0.473	0.197	2.42389e-39	3.96184e-35
SEPT11	0.60704	0.816	0.585	8.76224e-37	1.43219e-32
SEMA6A	0.71281	0.293	0.089	6.36232e-35	1.03992e-30
PEA15	0.992139	0.314	0.109	4.83301e-33	7.89955e-29
HSPB1	0.739148	0.524	0.258	8.41862e-33	1.37602e-28
FTH1	0.97162	0.577	0.342	7.75948e-30	1.26829e-25
RAB31	0.701209	0.311	0.113	1.06594e-28	1.74227e-24
ITM2C	0.759182	0.434	0.218	8.13604e-26	1.32984e-21
FNBP1	0.694879	0.274	0.098	1.77008e-25	2.8932e-21
CD99	0.612592	0.625	0.42	1.03098e-23	1.68514e-19
TUBB2A	0.672985	0.535	0.318	1.71176e-23	2.79787e-19
CALD1	0.808944	0.492	0.278	7.73141e-23	1.2637e-18
CLU	0.745253	0.255	0.097	1.3756e-22	2.24841e-18
SH3BGRL3	0.64511	0.428	0.224	9.15587e-22	1.49653e-17
MYL6	0.434062	0.875	0.774	1.23184e-21	2.01344e-17
PPIB	0.621233	0.394	0.192	2.95588e-21	4.83138e-17
LHFPL6	0.660432	0.367	0.18	3.96302e-21	6.47756e-17
VMP1	0.705057	0.332	0.152	4.19517e-21	6.85701e-17
PLD3	0.668065	0.415	0.229	1.41934e-19	2.3199e-15
MALAT1	0.412224	1	0.999	3.92871e-19	6.42148e-15
PSAP	0.609203	0.452	0.261	1.61675e-18	2.64259e-14
CNN3	0.494996	0.59	0.393	3.8334e-18	6.26569e-14
UCHL1	0.520707	0.574	0.391	2.03789e-16	3.33094e-12
OST4	0.445686	0.574	0.4	2.70211e-16	4.4166e-12
PPP1CB	0.495646	0.33	0.167	8.88599e-16	1.45242e-11
CCND1	0.451762	0.473	0.292	9.19428e-15	1.5028e-10
PON2	0.502318	0.391	0.223	1.00843e-14	1.64827e-10
FTLP3	0.539423	0.617	0.461	5.05947e-14	8.2697e-10
GNG11	0.498568	0.322	0.173	5.30189e-14	8.66594e-10
CXXC5	0.546312	0.293	0.154	3.21149e-13	5.24918e-09
YWHAZ	0.416061	0.598	0.426	4.47201e-13	7.3095e-09
TMSB4XP8	0.452231	0.356	0.202	6.48432e-13	1.05986e-08
CALR	0.466925	0.535	0.389	6.59004e-13	1.07714e-08
FTL	0.458349	0.907	0.836	6.91387e-13	1.13007e-08
SDC21	0.461836	0.293	0.156	1.00634e-12	1.64486e-08
PTTG1IP	0.428125	0.492	0.33	1.11172e-12	1.8171e-08
CSRP2	0.513068	0.362	0.218	1.93504e-12	3.16283e-08
WLS	0.462955	0.29	0.156	2.27899e-12	3.72501e-08
PFN1	0.352062	0.819	0.755	2.97566e-12	4.86372e-08
SEC61B	0.357104	0.471	0.309	1.18295e-11	1.93353e-07
CD63	0.399025	0.551	0.408	1.16067e-10	1.89712e-06
ATP5E	0.308851	0.747	0.626	1.27571e-10	2.08515e-06
MYL12A1	0.419856	0.338	0.2	1.2912e-10	2.11046e-06
PRMT2	0.447546	0.335	0.206	3.30253e-10	5.39799e-06
ATOX1	0.434553	0.309	0.183	3.56321e-10	5.82407e-06
C1orf122	0.380651	0.282	0.161	9.10707e-10	1.48855e-05
CRIP2	0.411477	0.354	0.223	1.33522e-09	2.18242e-05
RTN3	0.290365	0.622	0.494	2.40603e-09	3.93266e-05
PDLIM7	0.373143	0.455	0.323	3.52763e-09	5.76591e-05
ARL6IP5	0.387221	0.263	0.149	4.56596e-09	7.46307e-05
RTL8C	0.385563	0.468	0.338	5.85614e-09	9.57186e-05
CANX	0.353415	0.497	0.37	8.27149e-09	0.000135198
TBCB	0.360258	0.585	0.482	1.05319e-08	0.000172144
NFE2L1	0.405749	0.343	0.224	1.34437e-08	0.000219738
MGST3	0.375967	0.319	0.202	1.93888e-08	0.000316909
PREX1	0.407499	0.263	0.159	2.49965e-08	0.000408568
MAP4	0.466251	0.348	0.234	3.02088e-08	0.000493762
TTYH1	0.430359	0.431	0.315	3.26579e-08	0.000533793
POLR2L	0.335512	0.492	0.363	4.6946e-08	0.000767332
TPM3	0.321669	0.54	0.437	1.29179e-07	0.00211143
CALM1	0.250935	0.875	0.793	1.84574e-07	0.00301686
ITSN1	0.374843	0.378	0.262	2.00234e-07	0.00327283
CNP	0.367249	0.293	0.187	3.05066e-07	0.00498631
UQCRQ	0.295073	0.548	0.43	3.70102e-07	0.00604931
ITGB1	0.326643	0.346	0.236	3.7357e-07	0.006106
TCEAL4	0.305515	0.423	0.3	4.01367e-07	0.00656034
NES	0.356195	0.574	0.468	5.50936e-07	0.00900504
APLP2	0.373093	0.279	0.181	6.28367e-07	0.0102707
CCND21	0.350748	0.455	0.343	6.55093e-07	0.0107075
GOLGB1	0.353713	0.266	0.171	9.20257e-07	0.0150416
USMG5	0.317975	0.457	0.341	1.14526e-06	0.0187193
PTPRZ1	0.3523	0.394	0.285	1.21653e-06	0.0198842
SPRY1	0.327326	0.285	0.185	1.21956e-06	0.0199337
RTN3P1	0.292195	0.293	0.191	1.80817e-06	0.0295546
ANXA5	0.363499	0.295	0.202	3.20662e-06	0.0524122
TXN	0.271603	0.497	0.391	4.00778e-06	0.0655072
CDC42	0.261589	0.553	0.441	4.62181e-06	0.0755435
HSPA5	0.358288	0.309	0.214	5.74691e-06	0.0939333
NPC22	0.327542	0.327	0.23	5.90002e-06	0.0964358
PDIA4	0.280982	0.316	0.218	6.36971e-06	0.104113
2007-09-01	0.299891	0.513	0.416	6.82141e-06	0.111496
TRAPPC1	0.316279	0.327	0.235	9.65667e-06	0.157838
PEG10	0.279167	0.479	0.377	1.07967e-05	0.176472
MAGED1	0.25161	0.372	0.266	1.087e-05	0.17767
ATP5EP2	0.282375	0.386	0.29	1.79166e-05	0.292846
AC243960.2	0.298233	0.343	0.252	2.78659e-05	0.455467
MINOS1	0.296048	0.41	0.322	3.45195e-05	0.56422
AKAP12	0.34684	0.255	0.175	4.16145e-05	0.680189
GUK1	0.278204	0.354	0.263	4.80712e-05	0.785723
TMED9	0.318387	0.314	0.234	5.74676e-05	0.939309
DYNLRB1	0.305545	0.394	0.312	7.01221e-05	1
CETN2	0.272679	0.266	0.192	0.000188297	1
PRAF2	0.284191	0.42	0.34	0.000241021	1
BEX1	0.307959	0.367	0.286	0.000246016	1
TPM4	0.263278	0.62	0.571	0.001125	1
ZNF706	0.263771	0.279	0.221	0.00305358	1
TAX1BP1	0.257159	0.359	0.302	0.00567622	1

## Sheet: DEGs_KOvsCT_clusters
CP1	RGC	CP2	IP	N
SFRP2	SFRP2	SFRP2	NR2F1	ELAVL4
PRTG	PRTG	NR2F1	SOX4	AC010247.2
NR2F1	NR2F1	PRTG	PRTG	NHLH1
CRABP1	IFITM2	CRABP1	ONECUT1	DNAJC1
IFITM2	CRABP1	MGST1	SFRP2	NR2F1
PRSS23	PRSS23	SPARC	C8orf4	CRABP1
SEMA3A	EGR1	HMGA1	ELOVL6	MIB1
AC144530.1	MGST1	HMGCS1	SH3BGRL3	ONECUT1
CRABP2	DUSP6	CDH2	MDK	C5orf51
HMGA1	SDC2	PTMA	GADD45A	FMC1
PTMA	SEMA3A	MIR219A2
MGST1	CRABP2	CHCHD2
RPS6	SPARC	MT-CYB
RPS19P3	SCD	FGFBP3
SP100	JAM2	SCD
SCD	HMGA1	ELOVL6
IGDCC3	PTMA	NAP1L1
VIM	SERPINH1	MDK
SPARC	CADM1	MYH10
JAM2	PTX3	MT-ND2
IGFBPL1	NPC2	MT-ND4L
FBN2	IGFBPL1	ITM2C
CSDE1	TMSB10	DPPA4
MT-TS2	MYL12A	CANX
EGR1	AL138799.3	KTN1
MT-ND2	SARS	MT-ND5
CHCHD2	ITM2B	TIMP1
MTATP6P1	MT-ND2	MTATP6P1
FGFBP3	HSPA5	AL138799.3
NAP1L1	NMU	AC079140.2
SDC2	NFE2L1	NPC2
RPL9P9	ITM2C	PFDN4
MT-CYB	AC069213.3	NFE2L1
MIR219A2	PCNA	FDFT1
FABP7	MAP2	RPL18P13
SCDP1	FGFBP3	SOX4
RPL39	MT-ND5	EIF4A3
SOX4	RPL37P6	KHDRBS1
NAP1L1P3	IGFBP2	FAM153C
HMGN2	CD63	HMGB2
HMGB1P6	CLIC4	RPL24P2
ITM2B	MCM4	TIA1
MT-ND4L	AC144530.1	SET
KIF21A	PRDX3	HNRNPA3
AC079140.2	CDH2
NPC2	APLP2
RPS15AP1	MYH10
RALGPS2	ZNF706
RPL37P6	RPS2P7
MTF2	TCEAL9
MRPS6	EIF2S2P4
RPS29	MT-ND1
KIAA1143	PDIA3P1
NMU	SRSF2
TAPT1-AS1	NBDY
COTL1	EIF2S2
IGFBP2	PTPRZ1
SEPT10	AC068724.1
RPL26P6	AL161787.1
AC246787.1	SLC3A2
APLP2	DNAJC1
RPL24	MT-ND4L
C12orf57	GNG11
ADD3	RHOA
ATRAID	MTATP6P1
RTN3	SSR3
RPL37P23	YARS
POU2F1	HSP90B1
NOP53	HMGN2
C21orf59	CHCHD2
HMGCR	CALD1
AC068724.1	SOX4
RPS19P1	HMGB1
AC005262.1
GMPS
RPL24P8
AL078595.1
AL161909.1
AC079250.1
TKT
RPL24P2
PFDN4
MAP1B
MT-ND1
TIA1
RPL17P36
FAM96A
DPPA4
CDH2
HMMR
RPS21
