# Supplementary material for: The temporal balance between self-renewal and differentiation of human neural stem cells requires the amyloid precursor protein
Source: Sci Adv. 2023 Jun 16;9(24):eadd5002. doi: 10.1126/sciadv.add5002 (PMC10275593; doi:10.1126/sciadv.add5002)
Supplement: Supplementary file 2 — Tables S2 and S3 [file sciadv.add5002_tables_s2_and_s3.zip › add5002_Table_S3.xlsx]

## Sheet: All genes
FeatureID	Ctrl1	Ctrl2	Ctrl3	APPKO1	APPKO2	APPKO3	logFC	PValue	FDR	Status
A2M	750.316	731.66	802.322	471.994	481.394	449.391	-0.723068	4.27478e-39	1.18416e-37	Not regulated
AAAS	58.1022	59.8101	66.1298	55.6812	54.0012	56.6042	-0.166496	0.0203318	0.0428895	Not regulated
AACS	26.4192	23.6769	27.8725	22.5006	24.4358	21.3012	-0.21302	0.0164901	0.0357793	Not regulated
AACSP1	3.10814	3.16351	3.03233	0.518447	0.279799	0.550892	-2.79268	2.37135e-24	4.21085e-23	Down in Mutant
AADAT	49.9308	52.2967	46.8558	52.415	50.7368	52.9316	0.0468798	0.543968	0.643659	Not regulated
AAGAB	105.226	102.765	103.224	101.719	97.1834	101.777	-0.0694326	0.274476	0.378829	Not regulated
AAK1	64.6694	73.5021	66.5452	97.105	101.987	93.9272	0.497212	9.82657e-12	8.76426e-11	Not regulated
AAMDC	4.11077	3.70723	4.56927	3.68097	3.91718	3.94806	-0.123758	0.425537	0.534938	Not regulated
AAMP	52.1366	53.3842	63.3467	53.2963	55.9131	52.3807	-0.0838587	0.293094	0.399559	Not regulated
AAR2	34.1896	31.8822	41.9126	39.8167	37.0267	36.1294	0.0439393	0.642436	0.728932	Not regulated
AARS	125.228	132.373	143.6	138.84	146.102	140.432	0.0646686	0.313771	0.422077	Not regulated
AARS2	37.4481	37.0723	45.485	36.1876	38.7521	34.6144	-0.152194	0.0853627	0.145438	Not regulated
AARSD1	22.8098	20.4713	25.3104	18.9751	21.5445	20.1145	-0.198027	0.0349502	0.0681352	Not regulated
AASDH	18.4985	14.0875	15.037	15.4497	12.451	13.5887	-0.218901	0.0687201	0.121543	Not regulated
AASDHPPT	159.117	133.905	128.23	157.867	146.801	158.565	0.116815	0.158589	0.24317	Not regulated
AASS	235.617	245.864	187.88	214.689	213.813	219.026	-0.069591	0.444799	0.552852	Not regulated
AATF	82.4159	86.947	83.6176	70.405	72.4212	73.9573	-0.242213	0.000267614	0.000934625	Not regulated
ABAT	140.268	138.057	153.984	269.437	263.664	274.253	0.881549	4.27964e-47	1.46041e-45	Not regulated
ABCA1	30.53	31.7339	27.1664	48.9414	49.3378	48.7081	0.698415	1.00872e-16	1.24353e-15	Not regulated
ABCA11P	17.1158	15.7681	14.8709	15.8531	16.9745	17.7204	0.0664057	0.491973	0.5972	Not regulated
ABCA2	26.3691	26.0989	32.2341	34.2175	32.923	28.9219	0.159257	0.0968135	0.161557	Not regulated
ABCA3	22.6594	23.3803	27.9141	37.5874	36.0474	35.6703	0.541169	6.23818e-10	4.6453e-09	Not regulated
ABCA5	53.6907	53.2354	48.5173	101.512	96.5306	99.482	0.91731	1.83102e-36	4.72732e-35	Not regulated
ABCA7	3.20841	3.01522	4.40311	4.25126	4.43015	3.94806	0.218557	0.206607	0.300889	Not regulated
ABCA8	3.40893	4.30039	4.11234	4.61417	3.59075	5.09576	0.148592	0.396386	0.506279	Not regulated
ABCB1	93.5451	87.0953	89.2669	83.4699	80.8618	80.3844	-0.161229	0.013658	0.0304076	Not regulated
ABCB10	28.9759	26.6427	20.1879	29.4478	25.6482	27.2692	0.100054	0.415913	0.525665	Not regulated
ABCB4	5.81524	5.23956	5.89851	3.21437	2.89125	3.48899	-0.840251	3.67419e-08	2.28265e-07	Not regulated
ABCB6	10.0764	10.6768	12.5032	14.5165	15.9485	14.0478	0.396748	0.000160944	0.000588629	Not regulated
ABCB7	36.245	34.2054	36.1388	36.8097	34.7417	36.6803	0.00222107	0.976739	0.985022	Not regulated
ABCB8	11.4801	11.3689	14.7878	14.8276	14.2697	14.1855	0.176712	0.104984	0.172575	Not regulated
ABCC1	35.894	36.1332	41.6219	34.0101	32.41	31.355	-0.23855	0.00369973	0.00980129	Not regulated
ABCC10	8.52233	8.55135	11.6309	11.665	12.3111	11.0638	0.26193	0.0341389	0.066808	Not regulated
ABCC4	45.5694	47.156	44.6542	28.9812	28.3063	31.2172	-0.653073	3.28719e-16	3.94898e-15	Not regulated
ABCC5	39.704	36.6275	41.248	36.5505	36.6536	34.2471	-0.150588	0.0509162	0.0944887	Not regulated
ABCC9	77.5532	77.6048	70.6575	66.8278	64.8667	70.5601	-0.178348	0.0166664	0.0360953	Not regulated
ABCD1	3.50919	4.25096	5.98159	7.62116	8.53386	7.85022	0.775326	2.6724e-06	1.3292e-05	Not regulated
ABCD3	116.756	112.848	103.681	142.728	139.759	143.691	0.334773	1.18131e-06	6.18115e-06	Not regulated
ABCD4	22.1079	23.7757	25.671	24.3151	27.9799	24.1475	0.0746723	0.408536	0.518063	Not regulated
ABCE1	315.226	291.586	246.616	223.813	218.989	221.367	-0.383107	5.24522e-06	2.48799e-05	Not regulated
ABCF1	141.771	139.491	152.614	122.664	121.573	122.069	-0.263968	1.25307e-05	5.58169e-05	Not regulated
ABCF2	86.9278	88.2322	90.0976	74.76	79.183	74.9673	-0.232353	0.000270944	0.000944852	Not regulated
ABCF3	23.3111	22.0951	25.3802	24.9373	25.8347	21.6684	0.0114299	0.899927	0.931824	Not regulated
ABCG2	4.3113	4.10267	4.44465	0	0.0466331	0.137723	-5.96042	9.33318e-59	4.17793e-57	Down in Mutant
ABHD10	66.8251	63.4679	54.2912	57.1847	52.7421	57.5683	-0.160001	0.0738734	0.129056	Not regulated
ABHD11	6.36668	6.32701	7.64314	5.8066	5.73587	6.05982	-0.232058	0.0785979	0.135679	Not regulated
ABHD12	35.7437	33.9583	43.2419	50.2893	52.3224	48.9835	0.403696	3.14682e-06	1.54816e-05	Not regulated
ABHD13	36.4956	36.6769	27.2495	35.8247	33.0162	35.1653	0.0307799	0.785178	0.84343	Not regulated
ABHD14A	4.01051	4.10267	5.74814	3.94019	4.06081	3.48899	-0.299135	0.086029	0.146488	Not regulated
ABHD15	5.46432	5.93158	7.76775	7.88039	9.00019	7.89613	0.344319	0.0143731	0.0317458	Not regulated
ABHD16A	28.5749	28.5704	34.6434	31.6771	31.4307	31.5845	0.0235664	0.786345	0.844367	Not regulated
ABHD17A	8.82312	10.8251	14.8709	13.013	12.1712	10.421	0.0204087	0.895112	0.928963	Not regulated
ABHD17B	71.2868	64.9508	58.1959	65.739	63.2811	62.9395	-0.0383948	0.646715	0.732939	Not regulated
ABHD17C	40.1552	40.829	43.0342	66.7241	68.9704	62.3427	0.654583	1.78354e-19	2.55136e-18	Not regulated
ABHD2	65.5718	67.62	69.9098	132.982	127.961	126.43	0.911222	8.33955e-46	2.77349e-44	Not regulated
ABHD3	28.5247	25.6046	23.8433	19.8565	19.2595	23.9638	-0.322992	0.00259131	0.00715803	Not regulated
ABHD4	15.1397	18.1407	19.8971	15.8645	16.3682	15.425	-0.18054	0.0782776	0.135345	Not regulated
ABHD5	23.8625	20.8594	20.7279	24.2633	23.8295	24.5606	0.132781	0.132752	0.209783	Not regulated
ABHD6	2.95775	2.57035	3.07387	3.62913	3.63738	3.21354	0.2599	0.124453	0.198749	Not regulated
ABHD8	3.00788	3.26237	4.19542	4.66602	3.91718	3.35126	0.156652	0.392177	0.501968	Not regulated
ABI1	45.8702	46.4146	44.3219	54.9035	54.7939	57.0174	0.268311	0.000226146	0.000802174	Not regulated
ABI2	569.041	573.287	536.889	662.212	654.962	667.268	0.220497	0.000118833	0.000446193	Not regulated
ABL1	167.639	165.788	189.957	190.581	205.792	181.932	0.124308	0.0676784	0.119979	Not regulated
ABL2	73.292	79.7303	79.3806	92.0761	92.3336	92.1368	0.230889	0.00041337	0.00138571	Not regulated
ABLIM1	537.809	561.028	554.543	272.236	272.337	272.829	-1.0363	3.10838e-78	1.89611e-76	Down in Mutant
ABR	93.2443	94.312	102.601	92.0243	93.5927	91.4941	-0.0863103	0.176516	0.265201	Not regulated
ABRACL	36.7463	37.2701	30.6141	27.2703	26.3011	27.4987	-0.386942	5.76319e-05	0.000229378	Not regulated
ABT1	29.4772	25.2092	28.8695	23.4338	23.5964	23.7802	-0.258338	0.0025956	0.00716811	Not regulated
ABTB2	39.6539	39.3461	44.5711	128.73	136.355	114.632	1.5985	2.99163e-90	2.27229e-88	Up in Mutant
ACAA1	14.5381	14.1864	16.034	18.1456	18.6532	17.8581	0.266154	0.00228244	0.00638877	Not regulated
ACAA2	109.938	107.46	112.321	101.719	100.867	103.706	-0.125985	0.0404745	0.0774303	Not regulated
ACACA	301.189	317.636	347.763	309.461	319.344	307.398	-0.0655209	0.283587	0.389395	Not regulated
ACACB	9.97614	11.8632	11.2155	12.2872	11.8448	12.7623	0.1386	0.18136	0.271106	Not regulated
ACAD10	15.9418	14.9772	16.8648	16.2792	15.762	16.5268	0.00234145	0.978865	0.986152	Not regulated
ACAD11	44.5868	40.441	38.5339	44.2764	39.3686	43.2418	0.0189419	0.826388	0.875546	Not regulated
ACAD8	20.9549	18.5362	21.974	21.5674	19.3994	20.888	-0.0124757	0.890539	0.92544	Not regulated
ACAD9	39.4534	40.6313	42.6603	36.5505	36.4205	37.323	-0.174315	0.0182763	0.0391712	Not regulated
ACADM	119.012	111.958	90.1807	114.317	112.386	123.538	0.104314	0.278319	0.383507	Not regulated
ACADSB	32.5854	30.3993	24.7987	29.1885	26.0679	30.2073	-0.0574779	0.600977	0.693725	Not regulated
ACADVL	57.7012	54.3233	61.1036	57.2365	59.1774	56.8337	-0.0190442	0.78402	0.842793	Not regulated
ACAP2	87.6797	86.8482	66.2544	86.8916	88.0433	85.067	0.0896518	0.366445	0.476439	Not regulated
ACAP3	17.2452	17.597	19.8971	32.8695	34.1354	29.2432	0.791512	2.49745e-18	3.39129e-17	Not regulated
ACAT1	35.3426	35.54	37.6341	32.04	31.3375	33.329	-0.186057	0.0151585	0.0332206	Not regulated
ACAT2	489.884	452.381	486.461	521.194	519.073	528.168	0.114969	0.0372995	0.0721535	Not regulated
ACBD3	59.7064	56.004	42.5773	63.095	59.0842	64.179	0.214995	0.0515516	0.0955023	Not regulated
ACBD5	45.018	46.6123	38.0495	54.8516	54.3742	55.0433	0.321777	0.000295275	0.00102243	Not regulated
ACBD6	52.6881	52.8899	51.3835	48.4748	43.6952	48.6163	-0.17658	0.0216506	0.0453384	Not regulated
ACBD7	68.2789	68.7074	65.5482	42.72	43.4621	48.0195	-0.612455	8.51418e-16	1.00037e-14	Not regulated
ACD	13.1344	12.9506	16.6155	10.5245	11.1919	13.2214	-0.309144	0.010903	0.0250559	Not regulated
ACER2	12.9339	13.6426	15.2863	9.33204	10.2593	8.58474	-0.59352	3.09461e-08	1.94101e-07	Not regulated
ACER3	50.7329	50.7644	41.8711	77.6633	75.4058	77.1249	0.66367	1.45865e-14	1.59449e-13	Not regulated
ACIN1	326.004	340.72	333.432	298.677	305.773	310.107	-0.149013	0.00917173	0.021514	Not regulated
ACKR3	19.6515	18.5856	22.431	26.4408	27.0006	26.9937	0.385001	8.28727e-06	3.79635e-05	Not regulated
ACLY	651.457	597.161	693.283	631.312	628.381	601.299	-0.0806596	0.17072	0.258108	Not regulated
ACO1	75.1469	69.1523	80.876	75.434	74.7529	74.0491	-0.0260255	0.706849	0.782485	Not regulated
ACO2	82.2154	79.0382	90.5961	92.128	91.774	91.2645	0.107758	0.104447	0.171942	Not regulated
ACOT13	39.2528	41.9165	37.3849	35.8247	35.3479	36.8639	-0.152943	0.0593196	0.107277	Not regulated
ACOT7	92.6929	91.198	109.33	87.099	93.546	89.4282	-0.138074	0.0610883	0.110036	Not regulated
ACOT8	3.05801	3.41066	3.86311	3.31806	4.89648	3.07582	0.10585	0.591913	0.68656	Not regulated
ACOT9	17.9972	17.943	20.7279	18.2493	20.2388	21.1175	0.0530584	0.568005	0.665997	Not regulated
ACOX1	26.5696	25.5058	25.4217	53.7629	50.5503	49.5803	0.96996	1.6479e-35	4.11032e-34	Not regulated
ACOX3	10.1265	11.3194	14.1647	13.9981	14.4096	13.405	0.206843	0.0742018	0.129534	Not regulated
ACP1	228.398	218.974	217.996	197.217	194.926	205.116	-0.175586	0.00379757	0.0100177	Not regulated
ACP2	31.3321	32.1294	37.6341	35.6691	37.3065	37.0475	0.101368	0.226027	0.323961	Not regulated
ACP6	8.12128	8.74907	11.0078	6.16951	6.7618	5.83028	-0.595407	1.19297e-05	5.33012e-05	Not regulated
ACRC	2.35617	2.22434	2.40925	3.8365	3.68402	3.44308	0.625448	0.000335531	0.00114731	Not regulated
ACSBG1	1.30342	1.38403	1.86925	4.25126	3.77728	4.13169	1.37793	3.32585e-12	3.08795e-11	Up in Mutant
ACSF2	4.1609	3.95438	5.02619	5.59922	5.22291	5.00394	0.239652	0.106109	0.174207	Not regulated
ACSF3	9.77561	9.14451	11.0909	11.354	10.3526	9.04382	0.00913094	0.937196	0.958594	Not regulated
ACSL1	14.4378	14.1369	14.5801	23.9522	23.13	23.4129	0.687851	1.17875e-16	1.45009e-15	Not regulated
ACSL3	211.203	214.328	193.695	265.6	265.249	268.422	0.347838	7.59586e-08	4.56023e-07	Not regulated
ACSL4	79.7088	78.6922	63.5128	65.1687	66.219	66.7498	-0.183773	0.0430753	0.081768	Not regulated
ACSS1	6.06589	6.4753	7.6016	19.3899	16.5081	18.7763	1.41397	5.30659e-35	1.30427e-33	Up in Mutant
ACSS2	45.9704	43.9431	50.1789	58.0142	57.6852	57.2928	0.283844	8.55664e-05	0.000329422	Not regulated
ACSS3	7.92075	6.4753	5.5662	2.64408	2.89125	2.93809	-1.24728	2.34077e-12	2.19061e-11	Down in Mutant
ACTA2	51.9862	54.5705	58.9436	37.3282	36.4671	34.6603	-0.630595	9.81828e-17	1.21291e-15	Not regulated
ACTB	4563.96	4837.4	4765.12	4761.88	4854.41	4687.27	-0.00625892	0.894323	0.92839	Not regulated
ACTG1	3956.32	3705.36	4581.15	4854.99	4880.67	4605.6	0.209767	0.000808819	0.00251644	Not regulated
ACTL6A	163.127	161.883	163.995	151.957	146.195	150.99	-0.14254	0.0157101	0.0343017	Not regulated
ACTN1	159.618	156.248	173.092	190.685	194.087	178.673	0.184636	0.00296482	0.00806489	Not regulated
ACTN4	159.167	160.943	173.134	158.904	162.05	146.262	-0.0983125	0.118276	0.190774	Not regulated
ACTR10	42.2106	42.5096	46.025	59.725	57.0323	59.6341	0.411594	1.03791e-08	6.85326e-08	Not regulated
ACTR1A	152.449	150.909	172.428	178.035	177.486	172.567	0.130796	0.0376891	0.0728117	Not regulated
ACTR1B	22.3085	21.1065	27.0833	27.6332	28.4462	26.1674	0.200153	0.0340955	0.0667342	Not regulated
ACTR2	563.326	544.074	463.075	659.257	641.672	671.492	0.307464	5.22175e-05	0.000209386	Not regulated
ACTR3	381.349	350.062	309.63	433.992	416.853	439.061	0.288239	0.000187715	0.000678738	Not regulated
ACTR3B	23.3111	21.8974	21.1848	17.3161	15.4822	17.0777	-0.431481	2.02627e-06	1.02559e-05	Not regulated
ACTR5	12.232	12.0609	13.9155	10.8874	12.6842	12.5328	-0.101306	0.329674	0.438559	Not regulated
ACTR6	24.9153	24.3195	24.0094	26.5445	25.928	29.84	0.150335	0.087028	0.148104	Not regulated
ACTR8	62.1629	61.0952	62.1005	65.8427	62.6283	65.3726	0.0447956	0.505049	0.608841	Not regulated
ACVR1	16.3428	15.7187	15.7017	18.0938	18.1869	16.894	0.135587	0.117308	0.189498	Not regulated
ACVR1B	63.0151	60.6009	69.0375	53.6074	54.1411	54.6761	-0.266136	0.000155791	0.000570489	Not regulated
ACVR2A	41.3082	42.0153	37.8003	88.6544	82.2608	88.8773	1.08185	1.33133e-44	4.24764e-43	Up in Mutant
ACVR2B	359.843	367.511	352.083	303.965	305.027	299.181	-0.269526	2.33274e-06	1.17215e-05	Not regulated
ACVR2B-AS1	5.66484	6.22815	6.77082	3.11068	3.31095	3.07582	-0.995918	2.85746e-11	2.45196e-10	Not regulated
ACY1	5.1134	5.38785	8.04274	4.4068	4.40963	4.08579	-0.549319	0.00208814	0.00591522	Not regulated
ACYP1	9.22417	8.20535	7.14467	7.82854	7.64783	8.40111	-0.0551713	0.669625	0.752027	Not regulated
ACYP2	5.81524	6.07986	4.65235	6.99903	5.68924	7.29933	0.257626	0.099435	0.165066	Not regulated
ADA	15.7412	13.346	15.7432	13.2722	14.6894	13.0378	-0.148908	0.134827	0.212606	Not regulated
ADAL	27.873	28.4716	26.0864	27.4258	25.6948	26.3051	-0.0726839	0.386634	0.496275	Not regulated
ADAM10	256.973	249.077	228.754	231.694	227.336	232.063	-0.108928	0.0984539	0.163761	Not regulated
ADAM12	10.5777	9.93539	11.3816	47.9045	53.6747	48.0195	2.20747	1.21036e-127	1.60108e-125	Up in Mutant
ADAM15	17.546	18.635	21.5586	13.9462	14.363	13.405	-0.491523	3.6468e-07	2.02805e-06	Not regulated
ADAM17	81.5136	81.1143	81.0007	93.4241	88.4164	92.6877	0.152477	0.018155	0.0389395	Not regulated
ADAM19	19.3507	19.1293	23.054	44.068	45.6072	40.3529	1.05658	3.84168e-32	8.61487e-31	Up in Mutant
ADAM1A	7.26905	7.4639	7.43544	10.4208	10.3059	9.5488	0.428872	6.4446e-05	0.000255205	Not regulated
ADAM22	42.0101	45.8214	40.3342	40.0241	37.12	37.0934	-0.186065	0.0253613	0.0518455	Not regulated
ADAM23	41.208	40.137	37.3849	39.6093	40.0112	40.2151	-0.00532528	0.945903	0.963985	Not regulated
ADAM9	117.057	114.43	96.7439	148.639	145.402	147.685	0.407937	2.90476e-07	1.63704e-06	Not regulated
ADAMTS1	20.3032	19.2282	20.7694	15.7608	17.0211	14.0937	-0.384086	2.91125e-05	0.000122146	Not regulated
ADAMTS10	5.26379	5.38785	5.52466	13.1685	12.1246	10.3292	1.1149	1.32211e-18	1.82476e-17	Up in Mutant
ADAMTS12	126.181	133.905	140.11	47.8526	49.4777	46.0454	-1.50085	1.13872e-106	1.03124e-104	Down in Mutant
ADAMTS13	3.00788	3.21294	4.23696	4.66602	4.66331	3.71852	0.287685	0.101587	0.168023	Not regulated
ADAMTS14	0.350919	0.346009	0.373849	7.62116	8.25406	7.29933	4.39131	4.82998e-83	3.23087e-81	Up in Mutant
ADAMTS15	6.56721	6.03044	7.14467	5.28816	6.482	4.54486	-0.296916	0.0468084	0.0877509	Not regulated
ADAMTS19	3.30867	3.26237	3.44772	2.17748	2.23839	3.07582	-0.433006	0.0231148	0.0478322	Not regulated
ADAMTS2	0.300788	0.444868	0.249233	5.08078	4.80321	4.49896	3.82912	5.77611e-49	2.05445e-47	Up in Mutant
ADAMTS3	26.7701	25.3081	24.5079	36.8616	39.6848	40.0315	0.588373	1.1373e-12	1.0868e-11	Not regulated
ADAMTS6	5.16353	4.25096	4.44465	12.8575	12.2645	11.936	1.40078	1.29844e-31	2.88425e-30	Up in Mutant
ADAMTS7	42.4613	41.6693	55.3297	41.5276	43.3688	37.2771	-0.211167	0.0367453	0.0712455	Not regulated
ADAMTS9	59.2553	61.3918	53.7097	83.107	82.8671	80.2467	0.478248	1.68703e-10	1.34018e-09	Not regulated
ADAR	421.605	416.594	456.719	424.297	422.123	412.068	-0.0607141	0.271799	0.375751	Not regulated
ADARB1	13.5355	13.2966	13.417	13.9462	13.9899	12.3033	-0.020913	0.827044	0.876162	Not regulated
ADARB2	1.65433	1.73004	1.62001	3.42175	4.43015	3.76443	1.19822	1.29962e-09	9.42141e-09	Up in Mutant
ADAT1	37.0972	37.8632	37.8418	43.394	39.8247	39.4806	0.10067	0.187909	0.279183	Not regulated
ADAT2	16.0922	15.6198	13.7493	13.0649	13.5236	13.1296	-0.210885	0.0360867	0.0700955	Not regulated
ADCK1	4.51182	4.79469	5.19235	3.47359	4.57005	4.49896	-0.225498	0.149091	0.231332	Not regulated
ADCK2	2.85749	3.16351	3.86311	3.21437	3.63738	3.30535	0.0127967	0.940949	0.960864	Not regulated
ADCK3	10.4775	9.14451	14.1232	5.39184	6.482	4.91212	-1.02871	1.91777e-10	1.51023e-09	Down in Mutant
ADCK4	11.6806	10.3803	15.037	12.8575	14.5029	12.8082	0.0917233	0.461097	0.568591	Not regulated
ADCY1	31.0814	31.8822	36.6788	31.7808	31.5706	31.9059	-0.0859767	0.29708	0.403499	Not regulated
ADCY2	14.488	12.9506	15.6186	11.8206	10.2127	11.431	-0.386309	0.000240654	0.000848778	Not regulated
ADCY3	23.1607	22.886	26.5018	24.2633	25.7881	24.1934	0.0120242	0.88707	0.923139	Not regulated
ADCY5	2.5567	2.22434	2.65848	5.8066	5.08301	5.87619	1.14694	1.92294e-12	1.80965e-11	Up in Mutant
ADCY6	58.8542	57.0914	68.9959	80.4629	81.981	75.9773	0.345986	5.018e-06	2.39663e-05	Not regulated
ADCY7	3.00788	3.55895	4.86004	1.86641	2.56482	2.47902	-0.745671	0.000489944	0.00160896	Not regulated
ADCY8	0.150394	0.148289	0.0415388	3.73282	4.47678	3.48899	5.06764	1.20587e-44	3.86833e-43	Up in Mutant
ADCY9	9.87588	12.4563	12.9186	10.68	10.9588	11.1556	-0.126156	0.264965	0.367856	Not regulated
ADCYAP1R1	20.4035	20.6122	23.2202	41.8386	42.3429	39.8938	0.927637	2.55358e-30	5.4266e-29	Not regulated
ADD1	279.131	289.214	303.69	313.712	322.095	306.434	0.0918861	0.107142	0.17568	Not regulated
ADD2	61.6616	64.9508	65.7559	153.927	160.978	160.126	1.28427	9.74986e-90	7.31115e-88	Up in Mutant
ADD3	128.437	128.666	104.429	112.347	112.619	111.051	-0.126527	0.136702	0.21516	Not regulated
ADGRA1	2.30604	1.73004	2.45079	13.013	13.1505	12.1196	2.5301	2.13722e-72	1.16488e-70	Up in Mutant
ADGRA2	0.651708	0.593158	0.456927	15.1905	12.1246	12.8542	4.54211	4.64128e-113	4.63066e-111	Up in Mutant
ADGRA3	196.365	204.392	203.54	184.36	179.957	179.407	-0.172428	0.00326724	0.00878802	Not regulated
ADGRB1	4.51182	5.19013	6.1062	2.79961	3.26432	2.43311	-0.919605	1.42688e-07	8.34095e-07	Not regulated
ADGRB2	15.641	17.4981	22.0156	29.4478	29.4255	24.7443	0.577	3.99713e-07	2.21138e-06	Not regulated
ADGRB3	20.3032	22.0951	19.7309	32.5584	30.2183	33.0995	0.607312	4.75982e-12	4.36088e-11	Not regulated
ADGRF5	0.200525	0.346009	0.124616	4.66602	4.70995	4.86622	4.38965	5.78826e-55	2.39106e-53	Up in Mutant
ADGRG1	64.0177	65.4945	74.1468	92.0243	101.987	88.9232	0.45406	1.46722e-09	1.05843e-08	Not regulated
ADGRG6	8.27167	8.60078	10.1355	29.5515	29.7053	29.1973	1.68563	1.30876e-74	7.55294e-73	Up in Mutant
ADGRL1	42.361	46.9089	52.5466	60.7619	61.4158	54.1711	0.29333	0.000544665	0.00176406	Not regulated
ADGRL2	945.628	960.915	906.875	912.777	884.444	889.645	-0.0869027	0.112147	0.182162	Not regulated
ADGRL3	118.561	126.886	120.089	111.57	113.085	109.719	-0.148612	0.0190365	0.0405347	Not regulated
ADGRL4	103.672	95.3995	80.6683	34.4767	35.0215	33.9258	-1.45607	2.46229e-52	9.66283e-51	Down in Mutant
ADGRV1	91.0385	113.145	113.152	164.037	167.739	169.445	0.639579	4.82734e-16	5.74644e-15	Not regulated
ADH5	333.373	304.24	330.857	296.5	289.498	303.22	-0.142674	0.0163286	0.0354549	Not regulated
ADI1	85.0228	77.8025	74.2714	60.0361	58.6645	57.9355	-0.444519	2.68705e-09	1.88414e-08	Not regulated
ADIPOR1	61.461	62.0838	61.5605	58.8955	58.9443	58.9914	-0.085581	0.200691	0.294126	Not regulated
ADIPOR2	122.872	115.171	120.961	127.849	128.614	124.089	0.0642163	0.293379	0.399754	Not regulated
ADK	28.6751	27.2852	25.4633	26.2334	25.0886	27.9578	-0.0564074	0.525116	0.626806	Not regulated
ADM	70.3844	70.7835	71.8206	97.779	100.028	92.4581	0.426465	4.47744e-11	3.76521e-10	Not regulated
ADM2	5.61471	6.32701	7.02006	6.84349	6.7618	7.7584	0.14955	0.255993	0.357764	Not regulated
ADM5	3.20841	3.36123	3.07387	3.11068	3.21769	2.84628	-0.0889515	0.597159	0.690605	Not regulated
ADNP	351.471	369.982	368.865	370.897	363.225	370.613	-0.000964782	0.986208	0.990414	Not regulated
ADNP2	148.138	148.289	153.984	134.796	136.402	132.765	-0.176909	0.00247324	0.00687218	Not regulated
ADO	121.418	111.81	112.113	108.355	105.018	107.837	-0.124258	0.0581266	0.105557	Not regulated
ADPGK	36.245	35.5895	36.388	35.6691	35.2546	37.4607	-0.0170013	0.821835	0.872378	Not regulated
ADPRHL2	13.8864	14.3841	17.8201	19.0788	18.0004	15.7463	0.172042	0.113724	0.184367	Not regulated
ADPRM	5.41419	3.80609	4.56927	4.8734	5.40944	5.55483	0.183991	0.243315	0.343635	Not regulated
ADRBK1	40.1552	36.7263	44.1973	49.408	51.1565	48.3408	0.277835	0.000405153	0.00136165	Not regulated
ADRBK2	105.677	110.723	101.355	66.6722	63.6542	64.5003	-0.725919	2.20124e-25	4.01164e-24	Not regulated
ADRM1	49.63	50.0724	58.2374	51.3262	50.1772	47.1013	-0.108813	0.166614	0.253038	Not regulated
ADSL	90.8881	82.0535	97.2423	75.5377	77.1312	73.5901	-0.275752	9.27338e-05	0.000354812	Not regulated
ADSS	97.2548	92.2854	92.9638	69.0052	76.7115	72.3965	-0.392487	9.63252e-09	6.38174e-08	Not regulated
ADSSL1	4.01051	4.99241	4.65235	2.74777	3.31095	2.75446	-0.649342	0.000112144	0.000422486	Not regulated
AEBP1	38.5009	44.2397	45.0696	66.3612	69.2968	61.4245	0.6039	5.22993e-14	5.5271e-13	Not regulated
AEBP2	64.519	60.3538	46.5235	57.6513	57.7318	61.9295	0.0286076	0.791597	0.848113	Not regulated
AEN	91.8908	85.909	108.79	82.9515	83.5199	79.5121	-0.239947	0.0022476	0.00630879	Not regulated
AES	110.439	108.202	124.243	155.897	159.858	151.679	0.427166	3.85982e-11	3.27154e-10	Not regulated
AFAP1	41.1578	44.0914	47.9358	101.045	103.246	96.5439	1.1545	1.17906e-58	5.25799e-57	Up in Mutant
AFAP1L2	4.21103	3.16351	3.03233	8.81359	9.14009	8.49293	1.33282	7.01038e-20	1.02781e-18	Up in Mutant
AFF1	82.065	88.7759	85.1545	62.1099	57.7318	60.9195	-0.522138	7.94161e-14	8.30342e-13	Not regulated
AFF2	9.72548	9.93539	9.76162	14.4647	13.6635	14.5987	0.519079	9.04231e-08	5.3956e-07	Not regulated
AFF3	35.9943	41.175	40.4588	53.2445	52.8353	53.4366	0.419203	4.47838e-08	2.75609e-07	Not regulated
AFF4	229.301	239.784	207.736	316.875	315.799	314.146	0.463555	1.45957e-11	1.28331e-10	Not regulated
AFG3L1P	16.5935	18.981	20.7279	18.4567	18.8864	18.0876	-0.0448255	0.63247	0.719913	Not regulated
AFG3L2	93.1942	92.8786	101.853	89.8986	89.9553	90.3005	-0.111776	0.0799528	0.137655	Not regulated
AFMID	8.42207	9.04565	10.0524	5.23631	6.01567	6.33526	-0.664324	1.48481e-07	8.65377e-07	Not regulated
AFTPH	29.1263	31.1408	27.9141	36.706	36.0008	36.9098	0.295151	0.000311837	0.00107347	Not regulated
AGA	9.82574	11.2206	11.1739	13.2722	13.2904	14.5068	0.330098	0.00116749	0.00350189	Not regulated
AGAP1	153.552	165.985	167.858	157.919	167.366	159.805	-0.0267188	0.666242	0.748942	Not regulated
AGAP2	22.4087	23.6274	27.291	57.2883	58.4779	51.5084	1.16739	1.40419e-40	4.04195e-39	Up in Mutant
AGAP3	32.5352	31.8328	40.0019	33.9064	36.607	36.0375	0.00955287	0.916118	0.942798	Not regulated
AGAP4	4.01051	5.68443	5.15081	6.22136	6.9017	5.32529	0.290695	0.0701923	0.123635	Not regulated
AGAP6	10.0764	9.68824	9.84469	11.665	10.9122	10.1456	0.123055	0.233632	0.333077	Not regulated
AGBL5	98.6585	95.3501	102.518	70.4569	73.6337	72.3046	-0.474013	9.83931e-14	1.0215e-12	Not regulated
AGER	6.06589	7.76048	7.14467	9.69495	10.166	8.3552	0.405941	0.0015657	0.00456035	Not regulated
AGFG1	126.08	125.947	112.612	130.649	133.277	136.392	0.114698	0.102153	0.168817	Not regulated
AGFG2	6.31655	5.78329	6.48005	6.2732	5.64261	7.48296	0.043379	0.759969	0.824543	Not regulated
AGGF1	94.2971	92.5326	80.7099	79.2186	76.7581	80.9353	-0.195345	0.0128651	0.0289046	Not regulated
AGK	43.6644	44.8823	40.7496	43.1348	37.8195	40.9956	-0.104281	0.21098	0.306309	Not regulated
AGL	44.5166	43.1522	40.2096	49.9264	47.9855	45.8159	0.148867	0.0584042	0.10593	Not regulated
AGO1	193.808	203.156	213.177	358.039	356.977	337.238	0.76628	3.94116e-38	1.06665e-36	Not regulated
AGO2	43.1631	46.81	47.1465	47.1268	51.0633	48.6622	0.0791969	0.288465	0.39494	Not regulated
AGO3	18.699	22.4411	20.2294	27.9443	27.0006	28.1414	0.417461	3.25301e-06	1.59375e-05	Not regulated
AGO4	43.6644	42.0153	41.2896	57.6513	59.0842	56.6501	0.430232	2.81063e-09	1.96844e-08	Not regulated
AGPAT1	98.6084	102.023	118.427	96.5866	104.645	93.1008	-0.13612	0.0707482	0.124428	Not regulated
AGPAT2	2.80736	2.07605	2.99079	4.51049	4.43015	3.5808	0.639783	0.000459632	0.00152129	Not regulated
AGPAT3	39.8043	44.5362	45.7342	57.8068	56.1463	51.1412	0.322775	5.62095e-05	0.000224172	Not regulated
AGPAT4	78.2049	77.4071	80.253	78.0262	78.3436	80.5221	-0.0133094	0.83427	0.882128	Not regulated
AGPAT5	141.12	130.05	119.009	149.209	145.216	145.665	0.153343	0.037106	0.0718383	Not regulated
AGPS	112.394	103.111	100.025	114.784	113.179	117.432	0.110804	0.109225	0.1784	Not regulated
AGRN	111.041	116.803	144.68	175.028	184.994	153.01	0.442381	8.82583e-07	4.68541e-06	Not regulated
AGTPBP1	99.9118	100.392	100.482	106.541	100.075	109.857	0.0537008	0.415105	0.52481	Not regulated
AGTR1	2.20578	1.8289	1.82771	4.82155	3.73065	3.07582	0.964052	7.40304e-06	3.41922e-05	Not regulated
AGTRAP	6.66747	6.87074	9.96931	5.91029	5.08301	5.00394	-0.581782	0.000428607	0.00142865	Not regulated
AHCTF1	177.866	180.221	165.241	150.661	147.221	148.006	-0.251341	0.000103656	0.000392898	Not regulated
AHCY	164.381	156.445	184.349	134.952	138.873	136.851	-0.318056	1.20027e-06	6.27199e-06	Not regulated
AHCYL1	238.976	231.826	235.608	204.786	196.372	202.132	-0.247564	2.03758e-05	8.78896e-05	Not regulated
AHCYL2	63.1655	61.2435	66.379	50.5485	47.7057	46.9636	-0.414356	3.14441e-09	2.18919e-08	Not regulated
AHDC1	36.4455	37.6161	40.708	23.1746	23.3166	21.1175	-0.784696	9.87038e-22	1.58749e-20	Not regulated
AHI1	37.2476	38.3575	31.2787	41.3202	40.0112	42.9237	0.198445	0.0336991	0.0661122	Not regulated
AHNAK	8.37194	11.4183	10.3847	81.8627	88.6029	81.3944	3.03935	6.6446e-217	1.86255e-214	Up in Mutant
AHNAK2	1.70447	1.97719	2.20156	5.59922	6.20221	5.968	1.56631	4.10684e-21	6.44665e-20	Up in Mutant
AHR	10.8785	11.6654	8.3493	17.1606	17.2543	16.6645	0.710271	4.21684e-09	2.90151e-08	Not regulated
AHRR	0.701839	0.741447	0.955392	4.76971	4.57005	5.09576	2.54804	1.6023e-32	3.65579e-31	Up in Mutant
AHSA1	91.991	94.2132	93.9608	75.1229	74.7995	79.6499	-0.306742	2.69778e-06	1.33899e-05	Not regulated
AHSA2	41.9599	41.9659	37.6757	48.0082	48.6383	47.3768	0.225192	0.00429066	0.011124	Not regulated
AIDA	77.5031	74.1447	72.776	75.1229	73.4005	79.3285	0.00263288	0.969854	0.981273	Not regulated
AIF1L	174.808	168.457	185.512	136.974	133.697	133.867	-0.406116	1.19466e-11	1.05909e-10	Not regulated
AIFM1	56.5482	55.4108	58.6943	42.7718	45.6538	42.6023	-0.400897	1.78913e-08	1.15164e-07	Not regulated
AIG1	14.0368	10.8746	12.0047	13.8425	13.7568	14.8741	0.185047	0.0898857	0.151913	Not regulated
AIM2	4.3113	4.74526	4.61081	5.23631	5.45608	5.64665	0.239192	0.0870932	0.148193	Not regulated
AIMP1	58.7038	55.6085	47.9358	56.9254	57.0789	59.9096	0.0809149	0.352173	0.461914	Not regulated
AIMP2	37.6486	33.8594	40.2096	32.1437	30.7312	27.9119	-0.320699	0.000214032	0.000762189	Not regulated
AIP	16.6436	13.6426	17.4463	17.2643	15.8553	17.2154	0.0549195	0.589407	0.684194	Not regulated
AJUBA	123.574	121.548	124.907	80.6703	80.8152	74.8296	-0.667178	1.7967e-25	3.29478e-24	Not regulated
AK1	12.4827	11.0228	14.7047	12.5983	13.2904	12.8082	-0.00464733	0.966085	0.97841	Not regulated
AK2	112.745	123.772	120.587	98.7122	98.8156	102.42	-0.271393	3.37137e-05	0.000140004	Not regulated
AK3	115.352	114.183	93.4623	113.851	113.925	117.386	0.075137	0.377812	0.488032	Not regulated
AK4	7.87062	8.74907	9.05546	55.0072	54.7939	51.6462	2.62934	1.92902e-185	3.91557e-183	Up in Mutant
AK5	18.6489	18.3879	18.734	7.15456	6.71517	6.42708	-1.4792	4.92998e-50	1.79693e-48	Down in Mutant
AK6	27.8394	26.7124	25.0857	24.0398	24.8998	24.9412	-0.12594	0.138311	0.21714	Not regulated
AK9	6.21629	7.80991	5.85697	7.51748	8.48723	8.03385	0.259364	0.0609405	0.109786	Not regulated
AKAP1	82.9674	84.1295	88.7684	77.6115	76.2918	76.6659	-0.170212	0.00737261	0.0178083	Not regulated
AKAP10	29.8282	27.7795	29.1602	34.3212	32.7831	32.1813	0.174233	0.0260031	0.052992	Not regulated
AKAP11	179.771	181.21	165.366	202.453	195.533	194.557	0.150477	0.021735	0.0454909	Not regulated
AKAP12	256.873	284.221	261.653	247.299	259.513	233.67	-0.137131	0.0378662	0.0730937	Not regulated
AKAP13	140.919	169.297	158.72	169.999	173.848	169.124	0.109285	0.125193	0.19977	Not regulated
AKAP17A	6.7176	7.31561	6.64621	5.44369	5.59597	6.51889	-0.250696	0.0621417	0.111626	Not regulated
AKAP2	374.098	395.194	357.188	300.637	314.539	312.493	-0.300659	1.92919e-06	9.80246e-06	Not regulated
AKAP3	3.20841	2.91636	3.24003	4.14757	3.40422	3.94806	0.272744	0.0999576	0.165833	Not regulated
AKAP5	9.67535	9.2928	9.01392	11.354	9.55979	9.59471	0.103723	0.351375	0.461039	Not regulated
AKAP6	13.1344	15.4221	14.414	26.9074	26.1612	26.9478	0.8769	4.2408e-23	7.20447e-22	Not regulated
AKAP7	16.7439	15.3232	13.4586	15.8645	16.1351	16.894	0.0873831	0.399799	0.509377	Not regulated
AKAP8	48.2765	43.6465	47.6865	42.5645	44.4414	42.6023	-0.12679	0.0857924	0.146106	Not regulated
AKAP8L	63.1154	63.023	65.5482	67.3981	70.0429	65.0053	0.0587188	0.376674	0.486888	Not regulated
AKAP9	125.028	156.396	124.076	137.596	140.412	138.549	0.0177885	0.838302	0.8853	Not regulated
AKIP1	18.9998	17.7453	21.6417	16.9014	18.6532	17.4908	-0.159484	0.0872394	0.14842	Not regulated
AKIRIN1	219.024	217.046	201.255	239.108	253.031	251.115	0.20162	0.00167469	0.00484544	Not regulated
AKIRIN2	78.606	77.5059	82.7037	95.2386	96.3907	95.9012	0.247947	7.07784e-05	0.000277573	Not regulated
AKNA	26.5696	29.5096	32.5664	30.0699	36.5604	29.4727	0.0959867	0.334898	0.443803	Not regulated
AKR1A1	45.7198	42.213	52.7127	45.1567	44.3947	43.291	-0.102926	0.214183	0.309966	Not regulated
AKR1B1	137.911	127.825	159.509	113.229	114.298	109.077	-0.356496	1.34309e-06	6.9535e-06	Not regulated
AKR1C1	1.05276	1.38403	1.62001	4.51049	3.73065	4.95803	1.66692	6.27104e-15	6.97816e-14	Up in Mutant
AKR7A2	27.8229	28.2738	34.3941	31.2105	28.5861	27.2692	-0.0779658	0.404314	0.514014	Not regulated
AKT1	143.827	148.734	167.568	164.14	165.175	157.326	0.0610698	0.348638	0.458246	Not regulated
AKT1S1	30.6804	37.4678	34.3941	26.8037	29.0991	27.0855	-0.32497	0.000337903	0.00115475	Not regulated
AKT2	67.8779	68.4603	82.3714	71.7012	77.411	67.5302	-0.0337512	0.677582	0.758365	Not regulated
AKT3	158.616	163.86	155.355	220.495	218.476	222.469	0.449108	1.7378e-13	1.77288e-12	Not regulated
AKTIP	17.2452	16.8556	18.0278	19.3899	21.2181	23.0457	0.269954	0.00318462	0.00859131	Not regulated
ALAD	17.1951	19.8708	20.1879	21.2563	21.2181	19.6026	0.0946595	0.293337	0.399754	Not regulated
ALAS1	38.4006	39.6921	37.0941	40.387	36.7469	36.5425	-0.0393052	0.624168	0.712531	Not regulated
ALCAM	9.07377	10.6768	8.1416	35.0988	34.8349	35.8539	1.90827	9.49783e-80	5.91629e-78	Up in Mutant
ALDH16A1	23.8124	23.7757	31.5279	24.2115	23.8295	21.0716	-0.217034	0.044738	0.0844613	Not regulated
ALDH18A1	169.695	161.042	172.635	143.713	149.366	139.1	-0.239868	6.62164e-05	0.000261599	Not regulated
ALDH1B1	66.424	62.9736	68.5806	46.0381	47.0995	48.4785	-0.502668	4.55742e-13	4.48991e-12	Not regulated
ALDH1L2	8.4722	8.50192	8.76469	18.5604	19.7724	18.5467	1.12389	9.69187e-33	2.2417e-31	Up in Mutant
ALDH2	33.8387	34.4031	37.2188	48.5784	48.5451	44.9896	0.409207	7.09775e-08	4.28742e-07	Not regulated
ALDH3A2	64.7697	67.3728	66.1298	64.0282	62.6283	62.3886	-0.0887108	0.182408	0.272523	Not regulated
ALDH4A1	13.4853	11.5171	15.1201	11.5614	12.7775	9.82425	-0.254633	0.0362242	0.0703277	Not regulated
ALDH5A1	62.6141	63.0724	60.3974	62.0062	56.566	58.8537	-0.0887705	0.217114	0.313476	Not regulated
ALDH6A1	69.8831	71.2778	73.856	63.9763	64.9599	66.4744	-0.157543	0.015862	0.0345673	Not regulated
ALDH7A1	209.75	213.092	212.471	190.633	186.766	196.531	-0.166363	0.00479442	0.0122679	Not regulated
ALDH9A1	67.6773	61.6884	67.0852	58.1179	56.7059	58.2569	-0.202394	0.00348538	0.00929619	Not regulated
ALDOA	258.477	246.655	310.752	266.482	272.011	246.203	-0.0750482	0.322967	0.431539	Not regulated
ALDOC	6.41681	6.62359	6.48005	7.05087	6.3421	5.78437	-0.0480423	0.712141	0.786643	Not regulated
ALG1	12.4827	14.1864	14.7463	11.4577	13.1505	12.1655	-0.191511	0.0607062	0.109448	Not regulated
ALG10	18.0974	18.0913	14.2478	21.7748	20.6585	22.0357	0.33735	0.0016113	0.00468039	Not regulated
ALG10B	25.4667	23.4792	15.4524	60.399	57.9183	60.0932	1.45041	3.5597e-25	6.45737e-24	Up in Mutant
ALG11	20.053	21.4095	21.7015	22.3497	22.4734	20.7944	0.0339085	0.683718	0.763412	Not regulated
ALG12	9.77561	9.39166	13.5416	11.0429	10.8189	9.08973	-0.104959	0.446848	0.554756	Not regulated
ALG13	42.7119	41.521	38.3818	36.8616	41.5501	41.7301	-0.0474764	0.575388	0.672611	Not regulated
ALG14	5.06327	5.23956	5.06773	5.65107	6.15557	5.18757	0.125919	0.362675	0.472611	Not regulated
ALG2	28.0234	26.5932	21.8909	26.7	26.1145	25.9379	0.0233717	0.818403	0.869355	Not regulated
ALG3	12.8838	12.8023	15.5355	10.8874	10.3059	9.41108	-0.454568	2.96435e-05	0.000124197	Not regulated
ALG5	21.005	18.635	21.5171	16.9014	17.0677	17.4449	-0.27041	0.00198369	0.00563834	Not regulated
ALG6	26.5696	27.3841	24.4248	22.5006	22.3839	22.9539	-0.226305	0.0088679	0.0209013	Not regulated
ALG8	79.1073	77.8519	85.6115	65.2206	63.7008	64.684	-0.345303	1.7482e-07	1.01021e-06	Not regulated
ALG9	66.7248	62.2815	66.8359	65.9464	68.8771	64.7299	0.00729213	0.913721	0.941689	Not regulated
ALK	23.5617	24.4183	27.291	46.1417	48.685	48.0195	0.903097	1.00857e-29	2.1128e-28	Not regulated
ALKBH1	18.1475	17.8442	17.9032	18.7159	16.0418	15.8382	-0.11297	0.223599	0.321184	Not regulated
ALKBH2	10.7281	11.6654	12.337	11.5095	11.6583	10.3751	-0.0733072	0.472944	0.579212	Not regulated
ALKBH3	10.6278	11.1711	11.4647	11.7687	10.2593	10.926	-0.0360562	0.723689	0.795518	Not regulated
ALKBH4	8.37194	8.89736	11.3401	9.48757	9.79296	8.44702	-0.0710926	0.571842	0.669215	Not regulated
ALKBH5	82.5162	78.9888	96.1208	75.9006	80.2556	79.604	-0.147326	0.0487876	0.0910463	Not regulated
ALKBH6	4.21103	2.52092	3.61388	3.8365	4.80321	4.31532	0.306795	0.102694	0.169598	Not regulated
ALKBH7	5.46432	6.62359	9.34623	7.41379	8.86029	7.25342	0.109725	0.517139	0.619672	Not regulated
ALKBH8	25.5169	24.4677	20.2294	27.1666	27.4203	26.3051	0.186279	0.0611008	0.110041	Not regulated
ALMS1	143.025	173.894	163.414	136.403	147.92	144.104	-0.184954	0.013916	0.030912	Not regulated
ALPK2	1.95512	2.3232	1.45386	7.36194	8.58049	8.99791	2.11536	1.76209e-32	4.00835e-31	Up in Mutant
ALPL	36.646	39.791	44.3634	22.708	24.2492	22.5866	-0.816952	7.322e-21	1.13274e-19	Not regulated
ALS2	85.4238	88.2816	87.4392	103.171	101.893	100.997	0.209011	0.000855673	0.00265171	Not regulated
ALYREF	100.965	97.3767	112.321	90.1579	87.9967	89.1528	-0.236632	0.00042645	0.00142227	Not regulated
AMACR	26.1721	20.5949	22.8866	17.1352	18.9475	19.8193	-0.334469	0.00111075	0.00334236	Not regulated
AMBRA1	42.5615	45.2283	51.425	51.4299	48.7316	44.4387	0.0334054	0.693586	0.771722	Not regulated
AMD1	187.491	166.183	156.352	140.914	134.77	135.382	-0.331709	1.06623e-05	4.79477e-05	Not regulated
AMDHD2	4.46169	4.25096	5.77389	4.82155	5.40944	3.85625	-0.0673992	0.692609	0.770926	Not regulated
AMER1	46.9731	50.7644	50.7604	38.4169	40.9905	41.1333	-0.320173	1.8508e-05	8.03742e-05	Not regulated
AMER2	19.7016	18.6845	16.574	40.4907	36.9334	34.6144	1.00876	1.36622e-25	2.52109e-24	Up in Mutant
AMFR	69.2314	65.8405	75.1437	80.4111	80.8618	78.6858	0.170742	0.0110467	0.0253515	Not regulated
AMH	5.1134	5.38785	5.89851	6.79165	7.22813	6.74843	0.317694	0.0131896	0.0295267	Not regulated
AMIGO1	4.61208	3.75666	4.32003	2.07379	2.14512	2.52492	-0.925695	1.7404e-07	1.00637e-06	Not regulated
AMIGO2	1.55407	0.939166	1.20463	4.09573	5.12964	5.00394	1.92689	5.29569e-20	7.83244e-19	Up in Mutant
AMIGO3	5.16353	5.93158	6.43851	7.7767	8.1608	5.87619	0.289467	0.0550416	0.100841	Not regulated
AMMECR1	29.377	32.1294	26.8756	30.5365	29.9851	30.85	0.0294096	0.743221	0.811006	Not regulated
AMMECR1L	67.8277	64.1104	66.8359	77.6633	76.9447	75.1968	0.189418	0.00352048	0.00937707	Not regulated
AMN1	6.91813	6.67302	6.18928	7.41379	7.1815	7.25342	0.127234	0.297833	0.404241	Not regulated
AMOT	140.268	145.175	151.367	107.992	111.64	107.516	-0.436894	5.84824e-13	5.7233e-12	Not regulated
AMOTL1	209.8	213.982	225.846	213.496	211.108	203.968	-0.0674581	0.245168	0.345759	Not regulated
AMOTL2	80.912	78.9888	82.7868	54.2295	54.7473	53.5284	-0.598434	2.12072e-20	3.18054e-19	Not regulated
AMPD2	40.2053	40.7796	47.4788	42.3571	44.6279	40.7201	-0.0293432	0.717466	0.790359	Not regulated
AMPD3	3.15828	3.3118	3.5308	2.07379	2.65809	2.89219	-0.405279	0.0283674	0.0572257	Not regulated
AMPH	54.0917	54.1256	60.8959	60.2435	58.0582	58.8078	0.0461133	0.515788	0.618292	Not regulated
AMT	3.37133	3.07503	4.4891	3.00181	2.29155	3.09326	-0.410415	0.0371545	0.0719205	Not regulated
AMY2B	3.00788	1.97719	2.36771	4.72616	5.45608	5.37946	1.06662	1.2945e-09	9.39588e-09	Up in Mutant
AMZ2	78.5057	81.5097	85.9853	70.1977	69.6699	72.626	-0.230986	0.000481986	0.00158681	Not regulated
AMZ2P1	6.31655	5.1407	5.02619	5.91029	6.6219	6.01391	0.156222	0.271835	0.375757	Not regulated
ANAPC1	128.988	131.829	135.001	114.214	113.132	113.346	-0.23626	7.89117e-05	0.000306509	Not regulated
ANAPC10	9.32443	10.3803	9.88623	10.5763	8.34733	9.45699	-0.0826056	0.474948	0.580809	Not regulated
ANAPC11	25.7675	21.6997	32.5664	28.359	28.9592	24.1015	0.00390879	0.974362	0.983721	Not regulated
ANAPC13	75.3976	69.3006	72.1114	69.8866	70.0429	70.1011	-0.065327	0.32643	0.435228	Not regulated
ANAPC15	24.3137	23.8252	26.2525	21.5155	22.8969	21.898	-0.18615	0.0209045	0.0439323	Not regulated
ANAPC16	44.667	40.137	40.0019	39.3501	36.7469	37.0475	-0.161163	0.046893	0.0878814	Not regulated
ANAPC2	13.7861	12.9012	17.5709	14.2054	16.5081	13.6346	-0.0195135	0.869266	0.910001	Not regulated
ANAPC4	41.4586	36.9735	36.928	36.4986	33.9489	37.2771	-0.117745	0.159848	0.244815	Not regulated
ANAPC5	94.7984	91.9888	98.1562	83.7291	86.8309	87.4542	-0.162702	0.0100477	0.0233087	Not regulated
ANAPC7	109.236	106.323	111.615	104.208	102.5	104.165	-0.0935167	0.126947	0.202129	Not regulated
ANGEL1	25.0155	21.6997	29.1187	21.9303	21.9176	19.5567	-0.280104	0.00614661	0.0151738	Not regulated
ANGEL2	78.6561	72.9584	67.3344	77.767	76.898	72.5342	0.0333281	0.665007	0.74791	Not regulated
ANGPT1	29.1263	28.3233	21.6833	40.2315	38.6589	44.6223	0.623808	3.94189e-08	2.44123e-07	Not regulated
ANGPTL2	30.5801	31.0419	31.4449	16.3829	18.2802	17.3531	-0.857444	1.71529e-25	3.15041e-24	Not regulated
ANK1	4.71235	4.59697	4.36157	2.48854	2.56482	2.89219	-0.795047	1.14993e-06	6.02496e-06	Not regulated
ANK2	74.1944	86.0078	81.0837	177.827	180.703	182.85	1.14589	3.16469e-62	1.52073e-60	Up in Mutant
ANK3	86.7774	86.4033	82.413	79.0113	78.9499	84.0111	-0.0983246	0.149876	0.232262	Not regulated
ANKEF1	8.77299	8.55135	9.47085	5.39184	5.26954	5.00394	-0.796765	4.02175e-11	3.399e-10	Not regulated
ANKFY1	176.964	177.058	188.752	195.403	192.641	192.95	0.078393	0.178247	0.267267	Not regulated
ANKH	20.2029	19.6731	21.3094	16.694	17.2076	16.5268	-0.299387	0.000311824	0.00107347	Not regulated
ANKHD1	222.485	251.937	223.37	224.597	215.976	209.6	-0.122732	0.0748628	0.130456	Not regulated
ANKHD1-EIF4EBP3	98.0544	99.4097	107.694	83.7234	86.58	91.4628	-0.240545	0.000346976	0.00118262	Not regulated
ANKIB1	74.044	72.4146	62.682	86.0103	86.7376	90.6218	0.313063	9.00868e-05	0.000345357	Not regulated
ANKLE2	113.949	106.027	116.018	120.798	124.277	119.13	0.0965373	0.119609	0.192529	Not regulated
ANKMY1	4.56195	3.90495	4.73542	4.09573	3.91718	4.08579	-0.148509	0.329026	0.437747	Not regulated
ANKMY2	48.6274	44.0419	47.2712	41.5794	44.4414	47.9736	-0.0810815	0.313347	0.4217	Not regulated
ANKRA2	8.67272	9.58938	10.1355	10.006	10.5857	10.3292	0.10114	0.331567	0.440381	Not regulated
ANKRD1	1.05276	1.53232	1.08001	3.68097	3.21769	3.30535	1.45832	2.77068e-11	2.38096e-10	Up in Mutant
ANKRD10	64.118	58.7226	60.0236	72.8936	74.5197	72.2587	0.24515	0.000329576	0.00112793	Not regulated
ANKRD11	271.812	314.027	286.078	268.4	266.508	266.173	-0.142646	0.0315581	0.0625084	Not regulated
ANKRD12	78.9067	84.871	72.236	101.512	101.054	102.191	0.348819	3.82196e-06	1.85321e-05	Not regulated
ANKRD13A	45.3689	47.8975	46.2742	49.0969	45.7005	48.3867	0.0172906	0.815999	0.867403	Not regulated
ANKRD13B	24.9654	28.175	30.531	31.055	34.4152	29.84	0.166725	0.0662102	0.117873	Not regulated
ANKRD13C	47.9256	45.2777	38.7557	44.1716	40.8972	45.4945	-0.0345784	0.712843	0.786901	Not regulated
ANKRD13D	6.7176	7.56276	8.72315	9.90233	9.79296	8.26339	0.254733	0.0435823	0.0825973	Not regulated
ANKRD16	6.31655	5.33842	5.98159	6.2732	5.92241	5.73846	0.00307493	0.981476	0.987938	Not regulated
ANKRD17	283.142	318.526	289.692	272.288	276.301	267.642	-0.147538	0.0221822	0.046246	Not regulated
ANKRD18B	8.52233	10.3803	9.92777	4.25126	3.87055	4.03988	-1.26637	9.12804e-21	1.4011e-19	Down in Mutant
ANKRD20A2	0.902364	1.28517	1.20463	4.04388	4.05708	3.85625	1.78753	2.20553e-18	3.00878e-17	Up in Mutant
ANKRD23	2.10552	2.66921	3.07387	3.00699	3.59075	3.71852	0.369634	0.0497022	0.0925276	Not regulated
ANKRD26	68.5797	72.7607	62.1836	56.407	54.654	58.3487	-0.284337	0.000423729	0.00141519	Not regulated
ANKRD27	27.4218	26.7909	31.3203	31.2105	26.9073	25.9379	-0.0477017	0.607492	0.699189	Not regulated
ANKRD28	71.9886	73.6504	70.2421	73.6713	69.9497	70.1011	-0.0345173	0.609018	0.700376	Not regulated
ANKRD33B	14.4378	17.2016	16.1586	5.44369	5.17628	6.05982	-1.53659	8.82754e-39	2.42253e-37	Down in Mutant
ANKRD36	11.6305	9.44109	10.3847	9.22835	11.7515	11.9819	0.0524061	0.672775	0.754772	Not regulated
ANKRD36B	3.10814	5.33842	3.65541	5.65107	4.89648	6.33526	0.462352	0.0172813	0.0372692	Not regulated
ANKRD36C	10.9788	13	11.7139	11.9243	11.2852	12.4869	-0.0185338	0.860541	0.902874	Not regulated
ANKRD39	3.45906	2.52092	2.90772	3.47359	3.03115	3.07582	0.0881403	0.626346	0.714182	Not regulated
ANKRD40	93.9462	94.6581	91.8838	83.5736	84.2194	77.8136	-0.211793	0.00130765	0.00386712	Not regulated
ANKRD42	11.9814	11.5171	12.2124	16.4348	15.9485	15.7923	0.411019	4.82503e-06	2.30915e-05	Not regulated
ANKRD44	5.1134	6.52473	4.90158	8.2433	7.50793	7.80431	0.493335	0.000521917	0.0017	Not regulated
ANKRD45	13.6357	13.2966	12.8355	10.4726	10.0728	12.1196	-0.300133	0.00480353	0.0122824	Not regulated
ANKRD46	34.741	29.5096	26.6264	31.8326	33.8556	35.303	0.134241	0.190429	0.282212	Not regulated
ANKRD49	11.1292	10.7263	9.18007	12.5464	13.0106	13.0378	0.300225	0.00547748	0.0137439	Not regulated
ANKRD50	111.091	113.441	101.064	160.718	152.164	154.893	0.502519	5.71871e-13	5.60586e-12	Not regulated
ANKRD52	91.8406	102.765	110.452	109.392	117.142	105.496	0.102199	0.16656	0.252988	Not regulated
ANKRD54	15.2399	15.0267	17.2801	17.2643	16.4149	18.7303	0.119222	0.208246	0.302864	Not regulated
ANKRD6	44.2159	47.8975	45.2773	44.1716	46.7264	47.3308	-0.0102463	0.892308	0.926788	Not regulated
ANKS1A	59.556	52.099	63.139	53.5555	56.053	48.6622	-0.16353	0.0467227	0.0876321	Not regulated
ANKS1B	9.87588	10.4791	11.3816	21.5674	22.3373	21.8521	1.02823	3.65949e-30	7.73486e-29	Up in Mutant
ANKS3	4.41156	5.33842	5.40004	7.05087	6.85507	5.73846	0.349208	0.0152177	0.0333379	Not regulated
ANKS6	43.0127	42.7568	49.4727	29.3959	28.6794	29.7023	-0.643998	1.30715e-15	1.52216e-14	Not regulated
ANKZF1	16.3428	15.7187	18.0278	16.2274	18.1403	16.0677	-0.0111786	0.903495	0.934204	Not regulated
ANLN	201.277	208.396	191.12	151.023	142.511	154.02	-0.444987	2.67524e-11	2.30062e-10	Not regulated
ANO1	0.451182	0.642587	0.581543	9.53942	8.95356	9.41108	4.02067	2.03182e-91	1.56344e-89	Up in Mutant
ANO10	29.4271	27.7301	30.9879	29.033	27.7933	27.9119	-0.077834	0.325797	0.434552	Not regulated
ANO2	3.60946	3.26237	3.40618	2.59223	3.12442	2.89219	-0.269564	0.111606	0.181484	Not regulated
ANO4	0.902364	1.48289	1.16309	5.8066	3.82392	5.41711	2.05772	2.13369e-18	2.91415e-17	Up in Mutant
ANO5	7.21891	6.92017	6.52159	11.8206	11.8914	10.2374	0.698203	1.05521e-09	7.70659e-09	Not regulated
ANO6	124.376	122.635	116.558	133.759	130.992	135.841	0.120109	0.0605326	0.109185	Not regulated
ANO8	28.0234	27.3347	31.4449	37.7429	39.2185	35.2112	0.348454	2.39444e-05	0.000101841	Not regulated
ANOS1	8.02102	8.00763	7.47698	3.3699	2.89125	3.12172	-1.3433	1.27079e-20	1.93294e-19	Down in Mutant
ANP32A	539.463	520.693	519.526	427.096	425.994	444.8	-0.303418	6.34773e-08	3.85414e-07	Not regulated
ANP32B	447.071	465.629	434.164	328.643	324.38	345.088	-0.452551	1.21853e-13	1.26283e-12	Not regulated
ANP32E	653.613	637.99	449.907	555.101	542.623	562.323	-0.0920919	0.412178	0.521775	Not regulated
ANTXR1	277.778	289.313	273.616	337.664	336.085	333.979	0.241169	3.51735e-05	0.000145399	Not regulated
ANTXR2	99.5107	101.875	95.8715	82.8478	85.8049	85.572	-0.245197	0.000210104	0.000749107	Not regulated
ANXA1	14.0869	12.5057	12.1293	27.0629	24.3425	24.9738	0.961907	2.87181e-24	5.09183e-23	Not regulated
ANXA11	8.12128	7.80991	8.84776	4.82155	5.26954	5.27939	-0.708058	1.41019e-08	9.18712e-08	Not regulated
ANXA2	23.4113	22.886	24.8817	106.437	104.878	108.113	2.14516	4.47626e-194	1.03331e-191	Up in Mutant
ANXA4	4.01051	3.75666	3.15695	3.52544	4.01045	3.07582	-0.0553093	0.753376	0.818899	Not regulated
ANXA5	248.752	248.434	231.163	236.204	231.533	247.626	-0.0460856	0.473643	0.579589	Not regulated
ANXA6	80.2102	83.1903	91.593	105.711	106.603	101.686	0.280052	2.70464e-05	0.000114005	Not regulated
ANXA7	44.3161	38.407	42.6188	39.1946	43.2289	43.8419	-0.00799581	0.922435	0.947488	Not regulated
AP1AR	54.2923	47.3043	38.0911	49.5635	46.9129	48.2949	0.0312407	0.779144	0.838592	Not regulated
AP1B1	72.9411	75.1827	87.1484	78.441	81.0017	76.8954	-0.0135473	0.852694	0.896798	Not regulated
AP1G1	226.594	217.145	222.689	221.48	221.088	222.239	-0.0233415	0.682994	0.762748	Not regulated
AP1M1	52.2369	51.7036	67.7498	56.9773	59.4106	54.9515	-0.0227636	0.804753	0.858184	Not regulated
AP1S1	45.419	42.8556	48.3927	54.2814	50.3638	51.6462	0.172913	0.0205174	0.0432423	Not regulated
AP1S2	69.3818	65.3956	50.885	106.696	105.018	107.332	0.760525	3.58239e-14	3.82024e-13	Not regulated
AP1S3	8.22154	7.9582	5.94005	5.39184	6.15557	5.09576	-0.424761	0.00751675	0.0180934	Not regulated
AP2A1	72.7406	72.2664	92.5069	81.7072	87.7169	78.9153	0.0448079	0.604916	0.696906	Not regulated
AP2A2	87.028	86.7493	95.3315	80.5148	85.292	78.6399	-0.158668	0.0168448	0.0364414	Not regulated
AP2B1	513.495	515.849	557.077	550.901	556.566	557.779	0.0504965	0.346243	0.455811	Not regulated
AP2M1	184.383	180.666	207.985	187.367	191.989	185.421	-0.0403844	0.524227	0.625999	Not regulated
AP2S1	47.5245	44.388	58.1543	42.5126	45.7937	43.0614	-0.211723	0.020323	0.0428799	Not regulated
AP3B1	195.512	192.331	200.134	150.505	150.951	150.899	-0.398064	4.78733e-12	4.37927e-11	Not regulated
AP3B2	24.7148	24.616	26.9171	46.3491	48.0321	44.8977	0.84811	4.29003e-28	8.64837e-27	Not regulated
AP3D1	190.7	212.548	223.229	194.106	198.704	188.635	-0.127405	0.0519817	0.0961428	Not regulated
AP3M1	222.082	224.807	219.325	213.652	209.336	216.317	-0.0794328	0.175456	0.263946	Not regulated
AP3M2	60.308	54.8176	62.3913	56.6662	57.6385	59.5423	-0.0496307	0.488813	0.593829	Not regulated
AP3S1	65.3212	63.8139	58.6112	58.3771	61.3226	64.9135	-0.0431279	0.578756	0.675024	Not regulated
AP3S2	45.804	54.3238	45.2706	47.7344	50.5885	58.3051	0.0881968	0.371745	0.481919	Not regulated
AP4B1	12.8336	11.7643	15.1617	15.5016	17.3942	15.4709	0.259905	0.0132706	0.0296461	Not regulated
AP4E1	38.15	36.9735	34.7264	35.8765	33.9023	37.8739	-0.0477625	0.566857	0.665099	Not regulated
AP4M1	9.57509	8.50192	11.5893	11.5095	11.3785	10.0997	0.127358	0.287608	0.394043	Not regulated
AP4S1	15.5909	15.6692	14.7878	17.9383	16.6014	17.2154	0.149842	0.0950953	0.159164	Not regulated
AP5B1	10.5777	9.88596	11.9632	8.2433	9.00019	7.7584	-0.397981	0.000370359	0.00125619	Not regulated
AP5M1	60.6589	56.5477	49.3481	61.6951	64.82	66.8875	0.196442	0.0239328	0.049302	Not regulated
AP5S1	4.56195	3.85552	5.3585	5.28816	5.54934	5.60074	0.22961	0.126518	0.201556	Not regulated
AP5Z1	7.11865	6.77188	9.88623	11.1466	11.1453	10.2833	0.426783	0.00128926	0.00382041	Not regulated
APAF1	103.12	106.126	101.521	99.0233	97.9762	100.125	-0.0845339	0.186891	0.277846	Not regulated
APBA1	3.3588	4.34982	5.73235	10.2134	9.83959	10.0997	1.13403	7.60277e-14	7.95622e-13	Up in Mutant
APBA2	72.7406	71.7721	81.2499	77.8707	81.5147	77.0331	0.0464639	0.495272	0.600004	Not regulated
APBA3	2.85749	2.71864	3.65541	3.00699	3.63738	3.12172	0.0551062	0.759751	0.824534	Not regulated
APBB1	48.8781	43.2511	56.8666	56.7699	55.9131	51.6921	0.121331	0.173666	0.261822	Not regulated
APBB2	131.695	126.738	117.762	153.771	151.371	154.984	0.270585	5.40609e-05	0.00021617	Not regulated
APBB3	6.51708	7.06846	7.56006	9.07282	9.55979	7.62068	0.287939	0.0211042	0.0442886	Not regulated
APC	134.402	146.312	128.355	169.377	170.164	176.607	0.315271	5.55037e-06	2.61482e-05	Not regulated
APC2	88.0307	90.1599	121.252	157.4	169.978	137.218	0.614845	3.83029e-09	2.64326e-08	Not regulated
APCDD1	9.77561	11.5171	11.9632	34.4249	35.4878	34.9358	1.63355	7.77884e-74	4.42417e-72	Up in Mutant
APEH	58.3529	57.9317	68.7467	53.8666	54.5141	49.3508	-0.250879	0.00152626	0.0044543	Not regulated
APELA	4.11077	3.60838	3.11541	5.59922	3.96382	5.3712	0.446577	0.0141181	0.0312783	Not regulated
APEX1	313.872	320.453	322.258	266.326	265.949	265.117	-0.282541	3.70173e-07	2.05762e-06	Not regulated
APEX2	16.2927	17.7947	17.8201	15.4497	15.4356	14.92	-0.2012	0.0219545	0.0458687	Not regulated
APH1A	71.9886	65.1979	85.4453	85.5955	88.7895	80.9812	0.17824	0.0344411	0.0672765	Not regulated
APH1B	17.6462	15.521	17.8201	25.0928	24.8088	25.2951	0.539922	2.36205e-10	1.84651e-09	Not regulated
API5	381.048	367.362	349.175	283.694	279.472	291.284	-0.381529	7.23996e-10	5.35739e-09	Not regulated
APIP	24.063	19.6731	19.0248	19.6491	21.0782	21.6684	-0.0252118	0.808432	0.860782	Not regulated
APITD1	17.5309	15.9327	17.3287	12.6107	12.944	14.2181	-0.370634	7.89672e-05	0.000306623	Not regulated
APLF	8.97351	9.2928	7.43544	7.36194	7.08823	9.18154	-0.134885	0.340309	0.449709	Not regulated
APLN	7.46957	7.41447	7.47698	4.92524	6.01567	4.95803	-0.508848	0.000113884	0.000428494	Not regulated
APLP1	120.065	127.183	146.05	147.239	148.433	145.206	0.145181	0.0374613	0.072431	Not regulated
APLP2	538.661	516.937	523.763	440.161	433.128	431.441	-0.295648	4.82593e-08	2.96223e-07	Not regulated
APMAP	110.54	102.863	118.302	117.013	117.049	114.677	0.052467	0.417428	0.52718	Not regulated
APOA1BP	23.5617	21.0571	26.1279	23.9522	24.3891	25.4329	0.0397739	0.658319	0.742588	Not regulated
APOBEC3B	8.17141	7.11789	7.85083	4.09573	3.40422	3.48899	-1.09695	1.11284e-14	1.22558e-13	Down in Mutant
APOBEC3C	11.7307	12.2092	14.0401	5.34	6.29547	7.06979	-1.03827	3.48762e-17	4.41978e-16	Down in Mutant
APOL2	13.1344	14.5324	15.577	12.1835	12.1712	11.431	-0.295956	0.00269152	0.00739492	Not regulated
APOLD1	28.625	27.1864	24.674	31.1068	31.3375	32.0436	0.213647	0.0135814	0.0302679	Not regulated
APOO	21.9575	21.3042	23.5525	22.1377	19.6792	20.383	-0.125426	0.143892	0.224497	Not regulated
APOOL	42.0602	44.6351	36.6372	51.6373	50.97	49.4885	0.282908	0.00126097	0.00374883	Not regulated
APOPT1	25.6171	26.0495	25.4633	28.9293	28.4928	27.5446	0.119933	0.128144	0.203814	Not regulated
APP	578.365	573.633	571.325	183.841	185.273	186.569	-1.65283	3.68415e-187	7.8861e-185	Down in Mutant
APPBP2	140.618	136.179	117.472	153.875	152.257	158.198	0.21554	0.00527049	0.0133096	Not regulated
APPL1	69.1311	68.1637	54.9143	84.2994	79.8825	82.1289	0.337504	0.00020861	0.000744682	Not regulated
APPL2	72.0889	72.9089	74.8945	65.5316	66.3123	68.4484	-0.154186	0.0180704	0.0387775	Not regulated
APRT	11.2294	10.6768	13.5416	8.65806	10.0728	7.25342	-0.471017	0.000309057	0.00106514	Not regulated
APTR	5.31392	5.48671	4.94312	5.34	4.05708	5.23348	-0.124566	0.420815	0.530222	Not regulated
APTX	34.1896	33.7606	36.6788	27.5814	29.1923	30.0695	-0.288012	0.000274435	0.000955047	Not regulated
AQR	146.384	147.054	144.597	130.908	133.371	136.208	-0.14896	0.0135965	0.0302936	Not regulated
AR	53.7408	55.4108	53.6266	73.0491	74.613	69.5961	0.396607	7.55748e-09	5.07265e-08	Not regulated
ARAF	28.7253	29.4107	32.9818	30.1217	29.9385	28.0496	-0.0701194	0.391288	0.501157	Not regulated
ARAP1	24.5644	20.8594	26.2525	18.4567	19.2595	17.8581	-0.387979	4.09943e-05	0.000167346	Not regulated
ARAP2	3.91025	4.74526	3.44772	3.94019	3.73065	4.1776	-0.0435469	0.799104	0.854095	Not regulated
ARAP3	73.8936	72.3158	83.8668	89.8986	92.7533	81.7616	0.180301	0.0142788	0.0315807	Not regulated
ARCN1	325.804	323.567	322.424	340.516	344.992	338.34	0.0552271	0.316242	0.424529	Not regulated
AREL1	100.162	94.5592	106.547	112.762	115.184	108.113	0.137672	0.0338526	0.066358	Not regulated
ARF1	204.686	196.879	223.977	212.874	208.124	206.355	-0.0153713	0.801376	0.855867	Not regulated
ARF3	216.818	206.468	235.982	193.692	196.139	191.435	-0.20112	0.000999334	0.00304797	Not regulated
ARF4	206.641	199.202	163.123	258.135	245.943	249.83	0.384693	6.55598e-06	3.04832e-05	Not regulated
ARF5	45.0681	49.1826	49.5973	45.0012	42.6227	40.5365	-0.187611	0.014388	0.0317685	Not regulated
ARF6	150.143	143.396	129.892	151.905	150.299	154.066	0.0875621	0.215327	0.311278	Not regulated
ARFGAP1	44.3161	40.9773	48.185	52.3113	52.882	50.2689	0.199353	0.00884902	0.0208609	Not regulated
ARFGAP2	69.3317	69.7949	83.3268	72.1678	76.7115	71.7996	-0.0314545	0.680087	0.760294	Not regulated
ARFGAP3	52.287	51.3081	49.0158	62.2654	66.9652	65.0053	0.329041	4.58681e-06	2.20141e-05	Not regulated
ARFGEF1	134.603	138.848	127.981	131.063	121.899	127.945	-0.0959017	0.151391	0.234086	Not regulated
ARFGEF2	78.5558	81.312	71.7375	79.8408	78.6701	77.8595	0.00945564	0.896999	0.930429	Not regulated
ARFIP1	62.5138	56.5477	51.342	59.5177	58.5712	59.5882	0.0408918	0.623589	0.712146	Not regulated
ARFIP2	24.6145	25.9506	28.6202	24.1596	26.4876	23.1834	-0.122128	0.162546	0.247882	Not regulated
ARFRP1	9.97614	10.1331	13.1678	10.2134	10.679	10.2374	-0.120527	0.305394	0.412601	Not regulated
ARG2	11.3798	12.2092	11.0493	6.99903	7.08823	7.11569	-0.724621	3.22353e-11	2.75403e-10	Not regulated
ARGLU1	194.861	192.628	185.595	191.877	188.818	185.008	-0.0389133	0.521791	0.623849	Not regulated
ARHGAP1	27.1712	25.4563	34.228	32.5584	32.7831	28.5087	0.0901387	0.383034	0.492927	Not regulated
ARHGAP10	2.95775	3.01522	2.86618	3.26621	3.07779	3.71852	0.171296	0.31784	0.425896	Not regulated
ARHGAP11A	207.995	214.575	193.529	187.937	193.621	198.734	-0.106609	0.108358	0.177328	Not regulated
ARHGAP11B	4.86274	3.80609	4.56927	4.35495	5.36281	4.82031	0.11792	0.448277	0.556177	Not regulated
ARHGAP12	90.5372	89.0725	78.1345	111.777	108.935	110.638	0.342412	5.69355e-06	2.67586e-05	Not regulated
ARHGAP17	78.8566	84.3767	87.5638	74.1379	74.4265	68.9993	-0.225538	0.000906934	0.00279731	Not regulated
ARHGAP18	4.51182	4.30039	3.40618	11.0429	9.55979	10.1915	1.3205	2.98935e-21	4.72397e-20	Up in Mutant
ARHGAP19	121.589	120.518	118.865	121.079	116.863	117.374	-0.0427743	0.485512	0.590977	Not regulated
ARHGAP21	280.134	299.94	270.999	458.359	458.031	459.812	0.672853	1.93254e-27	3.78566e-26	Not regulated
ARHGAP23	21.6567	19.327	21.8494	26.0779	23.2233	21.0257	0.140227	0.14324	0.223596	Not regulated
ARHGAP26	17.1951	19.2776	15.9924	42.72	45.4207	38.3329	1.25059	2.2368e-37	5.90444e-36	Up in Mutant
ARHGAP28	47.1736	45.0305	41.9126	47.3342	44.8611	49.9476	0.0650086	0.42914	0.53799	Not regulated
ARHGAP29	39.5536	35.9849	32.151	44.7419	49.3845	45.77	0.35882	8.30091e-05	0.000320836	Not regulated
ARHGAP31	7.06852	5.88215	7.56006	16.2792	17.2543	16.5268	1.26321	1.76364e-32	4.00835e-31	Up in Mutant
ARHGAP32	84.3209	98.7113	89.2253	104.208	104.691	103.843	0.179834	0.0134208	0.0299531	Not regulated
ARHGAP33	27.6224	30.597	36.5541	43.6532	48.1254	43.0614	0.48755	2.86631e-07	1.61769e-06	Not regulated
ARHGAP35	244.09	251.598	266.97	258.497	267.254	264.107	0.0309471	0.590908	0.685598	Not regulated
ARHGAP39	17.5961	17.597	18.194	17.4198	18.6066	16.9399	-0.0312272	0.712712	0.78683	Not regulated
ARHGAP42	17.8969	17.3499	15.2032	19.1307	18.0937	19.6944	0.15736	0.10498	0.172575	Not regulated
ARHGAP44	4.56195	4.84412	5.52466	5.54738	6.52864	5.09576	0.177817	0.231332	0.330558	Not regulated
ARHGAP5	288.456	290.697	243.002	245.536	246.969	253.961	-0.160435	0.0377776	0.0729466	Not regulated
ARHGAP6	5.26379	5.73386	6.3139	3.68097	3.63738	2.93809	-0.780776	4.81321e-07	2.63931e-06	Not regulated
ARHGDIA	159.267	168.605	185.305	178.449	190.869	172.751	0.059274	0.376482	0.486769	Not regulated
ARHGDIB	1.85486	2.3232	1.37078	6.94718	7.08823	6.01391	1.84444	2.17517e-23	3.73298e-22	Up in Mutant
ARHGEF1	9.72548	9.98482	13.8324	12.1835	12.6842	12.5787	0.134609	0.282515	0.38824	Not regulated
ARHGEF10	54.593	54.3233	56.6174	44.9493	46.7264	47.9736	-0.264528	0.00018824	0.000680219	Not regulated
ARHGEF10L	21.4562	21.156	28.2879	36.5505	35.1614	33.5126	0.547147	6.72113e-08	4.07456e-07	Not regulated
ARHGEF11	63.8673	62.5287	73.5652	75.4858	79.7893	73.7278	0.175435	0.0162928	0.0354032	Not regulated
ARHGEF12	227.947	233.852	224.393	257.616	259.467	256.027	0.151922	0.0088097	0.0207849	Not regulated
ARHGEF16	6.06589	5.23956	7.64314	4.97709	4.24361	3.48899	-0.604401	0.000524373	0.00170652	Not regulated
ARHGEF17	60.3581	62.2815	79.3391	65.6872	67.8512	59.7718	-0.0831294	0.36867	0.478592	Not regulated
ARHGEF18	44.2159	39.1978	56.202	48.3711	48.9648	45.77	0.0159724	0.877183	0.916008	Not regulated
ARHGEF2	79.1574	79.0877	84.8222	108.044	110.847	101.869	0.379857	4.74874e-09	3.2504e-08	Not regulated
ARHGEF25	26.72	28.3727	29.8664	26.9592	27.327	27.9578	-0.0671115	0.401244	0.510742	Not regulated
ARHGEF26	48.6775	46.464	45.4019	42.0979	42.6693	40.307	-0.187704	0.0119021	0.0269987	Not regulated
ARHGEF39	25.567	23.4792	24.0925	10.7837	12.8241	10.3751	-1.12378	1.37359e-30	2.94558e-29	Down in Mutant
ARHGEF40	75.0466	77.9508	90.8038	96.7421	96.857	88.8314	0.191908	0.0108215	0.0248929	Not regulated
ARHGEF6	18.1977	20.5628	20.1463	37.3282	37.9127	38.9297	0.934608	1.21351e-29	2.5286e-28	Not regulated
ARHGEF7	116.255	120.856	131.803	156.415	146.475	146.859	0.26578	3.95399e-05	0.00016197	Not regulated
ARHGEF9	62.1127	59.8595	64.4682	73.8786	73.9135	79.3285	0.265319	9.89756e-05	0.000376491	Not regulated
ARID1A	272.915	312.149	297.376	284.886	299.898	283.205	-0.0440431	0.496576	0.601027	Not regulated
ARID1B	132.497	143.05	137.535	128.523	129.127	127.991	-0.119186	0.0548611	0.100573	Not regulated
ARID2	151.246	158.769	141.606	139.307	142.231	141.901	-0.113171	0.0917734	0.154548	Not regulated
ARID3A	32.6355	30.1027	31.2787	19.701	21.1714	18.6844	-0.677984	1.65974e-15	1.91195e-14	Not regulated
ARID3B	67.176	69.9432	74.5206	44.2235	45.3274	41.5465	-0.711394	3.25316e-23	5.54261e-22	Not regulated
ARID4A	77.7036	82.35	68.9544	73.9305	69.5766	75.1968	-0.0864436	0.292182	0.39864	Not regulated
ARID4B	132.447	138.947	123.952	133.967	135.469	134.785	0.0118522	0.860668	0.902927	Not regulated
ARID5A	4.66222	4.05324	5.5662	6.22136	8.0209	6.24345	0.496278	0.00165252	0.00478718	Not regulated
ARID5B	61.0099	65.445	61.1866	69.1608	67.2916	69.6879	0.115989	0.0964827	0.16112	Not regulated
ARIH1	108.484	109.042	100.898	113.384	116.723	114.081	0.092393	0.162929	0.248391	Not regulated
ARIH2	89.8855	86.8482	93.2546	86.8398	86.0381	86.9033	-0.0754144	0.228342	0.326761	Not regulated
ARL1	67.3264	61.2435	56.2435	61.1249	59.8303	63.8117	-0.019635	0.811299	0.863289	Not regulated
ARL10	17.4457	17.9924	19.1078	23.9522	24.0161	23.0457	0.359109	1.18469e-05	5.29513e-05	Not regulated
ARL13B	36.0444	31.3385	26.6264	39.8167	37.7728	40.0774	0.304935	0.00371903	0.00983988	Not regulated
ARL14EP	40.9072	35.3917	34.1034	41.4239	40.6641	40.9038	0.136944	0.114162	0.185025	Not regulated
ARL15	16.4431	15.7187	12.5447	18.0938	18.6066	17.9499	0.273635	0.0127852	0.0287581	Not regulated
ARL16	18.0473	16.905	19.9802	16.7458	16.6014	16.6186	-0.158748	0.0734916	0.128504	Not regulated
ARL2	25.4587	24.3689	29.4095	18.6122	17.3415	19.6021	-0.532993	1.13951e-08	7.50723e-08	Not regulated
ARL2BP	133.901	126.985	135.666	160.563	162.516	157.693	0.258013	1.27962e-05	5.69563e-05	Not regulated
ARL3	73.292	72.7112	72.3606	64.5466	67.0118	66.4284	-0.160682	0.0140171	0.0310896	Not regulated
ARL4A	166.737	158.571	142.852	96.5866	96.2041	110.178	-0.647733	2.09072e-15	2.38971e-14	Not regulated
ARL4C	46.9229	48.6389	46.2327	52.415	48.8249	51.0953	0.0836718	0.260321	0.362608	Not regulated
ARL5A	98.2073	88.6276	58.9851	97.1569	93.173	98.5179	0.210095	0.12985	0.206055	Not regulated
ARL5B	116.104	115.122	83.8668	112.036	107.862	111.143	0.0494403	0.645932	0.732128	Not regulated
ARL6	4.11077	4.25096	2.86618	4.4068	4.94311	5.41711	0.386839	0.0328223	0.0646181	Not regulated
ARL6IP1	570.395	523.363	543.327	493.354	478.409	493.829	-0.179532	0.00160301	0.00465866	Not regulated
ARL6IP4	69.4319	68.7074	78.8406	62.3691	66.6387	65.0512	-0.180745	0.0110531	0.0253586	Not regulated
ARL6IP5	42.6116	43.3994	34.1864	65.3761	64.3537	69.137	0.707175	1.80829e-13	1.83684e-12	Not regulated
ARL6IP6	61.9122	54.0268	44.6127	66.8278	64.2604	61.7	0.243403	0.0195025	0.0413848	Not regulated
ARL8A	24.9654	24.962	25.8371	39.7649	38.6122	38.1493	0.600597	4.19593e-15	4.70463e-14	Not regulated
ARL8B	94.3973	87.4907	76.016	96.4311	92.147	93.9272	0.11115	0.18388	0.274249	Not regulated
ARMC1	76.2999	72.4146	59.5251	69.8866	65.3796	71.2028	-0.0325342	0.728963	0.799746	Not regulated
ARMC10	36.6961	32.4754	32.9818	32.5066	32.1302	31.2631	-0.110326	0.179951	0.2694	Not regulated
ARMC2	3.10814	2.96579	3.48926	3.99204	3.87055	4.03988	0.290844	0.0671623	0.119261	Not regulated
ARMC4	17.1449	15.4715	17.7371	14.5165	12.964	15.93	-0.23386	0.021497	0.0450327	Not regulated
ARMC5	5.71497	7.21675	9.96931	9.90233	9.00019	9.04382	0.260861	0.103907	0.171162	Not regulated
ARMC6	23.7623	22.7871	31.5695	24.5225	26.3943	21.6684	-0.127262	0.270231	0.374022	Not regulated
ARMC7	10.9286	9.44109	11.6309	10.6282	11.0987	10.9719	0.00952935	0.92806	0.951269	Not regulated
ARMC8	53.8912	48.3918	49.4312	56.6662	54.0944	55.3188	0.111026	0.136547	0.214944	Not regulated
ARMC9	50.8332	51.407	56.1605	46.9194	51.4363	50.728	-0.106904	0.150383	0.232863	Not regulated
ARMCX1	18.5987	16.7567	19.6479	22.6561	26.6275	25.2492	0.418821	6.41992e-06	2.99248e-05	Not regulated
ARMCX2	55.5455	56.6465	56.6174	53.8148	54.3276	53.8497	-0.0791407	0.241642	0.34197	Not regulated
ARMCX3	95.9013	89.9128	82.0391	111.31	106.137	112.658	0.281654	0.000201107	0.000722721	Not regulated
ARMCX4	29.2767	28.4716	28.0387	24.367	27.327	28.5087	-0.114438	0.186133	0.277009	Not regulated
ARMCX5	28.9714	28.9387	27.2	25.9778	27.2272	25.8511	-0.124842	0.125927	0.200751	Not regulated
ARMCX5-GPRASP2	13.0091	7.54595	19.3176	16.9159	14.6246	14.3489	0.184841	0.399165	0.5087	Not regulated
ARMCX6	11.6806	11.9126	11.797	11.7169	13.5236	14.3691	0.146378	0.163177	0.24862	Not regulated
ARMT1	51.6353	49.2321	43.3665	44.8456	48.2186	47.0554	-0.0606543	0.480419	0.586233	Not regulated
ARNT	51.4348	49.2815	50.2204	63.1468	61.2759	62.8936	0.291968	2.00022e-05	8.64168e-05	Not regulated
ARNT2	191	185.411	206.739	239.004	248.042	227.978	0.274342	7.56268e-06	3.48885e-05	Not regulated
ARNTL	13.2347	15.3232	14.8294	13.9462	16.1351	16.5727	0.0868798	0.393129	0.502967	Not regulated
ARNTL2	36.0444	34.7986	34.4357	34.7359	35.3013	31.4927	-0.072266	0.366884	0.476833	Not regulated
ARPC1A	125.88	120.806	130.016	127.33	123.345	129.414	-0.00672707	0.912755	0.941035	Not regulated
ARPC1B	10.0263	9.04565	11.1739	9.38388	11.4251	11.2474	0.0644092	0.577929	0.674528	Not regulated
ARPC2	183.431	188.822	181.566	213.6	209.942	213.654	0.182302	0.00216605	0.00611387	Not regulated
ARPC3	121.97	114.331	117.181	119.295	116.303	125.971	0.0131931	0.839414	0.886396	Not regulated
ARPC4	83.7825	74.3582	93.194	86.7786	88.3539	89.4874	0.0549549	0.469742	0.576431	Not regulated
ARPC4-TTLL3	3.11667	3.60442	3.99811	6.46762	7.66136	5.13386	0.819303	2.8006e-06	1.38652e-05	Not regulated
ARPC5	141.771	125.601	130.058	181.767	182.429	175.597	0.421798	8.70792e-11	7.13419e-10	Not regulated
ARPC5L	31.282	28.521	34.0203	31.3142	31.1509	31.6763	-0.0157517	0.848145	0.893186	Not regulated
ARPIN	110.36	109.2	107.945	92.0678	93.2364	95.7267	-0.240308	0.000148799	0.000548126	Not regulated
ARPP19	391.777	372.75	329.361	389.924	373.998	393.934	0.0610766	0.403201	0.51301	Not regulated
ARRB1	50.2817	47.7492	56.6174	14.5683	15.762	13.8182	-1.82835	1.22644e-89	9.1385e-88	Down in Mutant
ARRB2	31.683	33.5134	33.688	24.0559	25.555	23.9638	-0.446176	1.77171e-08	1.14105e-07	Not regulated
ARRDC1-AS1	11.9313	10.9734	10.8001	10.5763	11.0054	11.8901	-0.025398	0.806891	0.859764	Not regulated
ARRDC3	239.477	241.02	203.125	199.757	194.647	213.7	-0.189672	0.0172074	0.0371371	Not regulated
ARRDC4	26.5696	25.2092	25.0479	21.7229	23.3166	23.2752	-0.186997	0.0235129	0.0484965	Not regulated
ARSA	5.76511	5.33842	7.43544	13.4796	11.1919	10.2374	0.883734	4.05354e-10	3.09083e-09	Not regulated
ARSB	57.7513	54.6199	57.9051	52.9852	53.9079	52.1512	-0.118235	0.0837957	0.143203	Not regulated
ARSD	10.2268	9.19394	11.7139	10.9911	11.052	10.0538	0.0192719	0.861756	0.903893	Not regulated
ARSG	7.46957	7.76048	6.68775	3.78466	3.68402	4.95803	-0.830874	7.94402e-08	4.75712e-07	Not regulated
ARSK	12.2822	13.2472	10.5509	9.90233	10.4925	12.9919	-0.126517	0.332997	0.441882	Not regulated
ARV1	21.7069	18.7339	19.5648	16.5903	18.0004	18.8222	-0.184635	0.0489039	0.0911855	Not regulated
ARVCF	30.7806	29.9545	39.2957	39.4019	44.8611	38.1034	0.270122	0.00743845	0.0179342	Not regulated
AS3MT	43.8148	43.6465	43.4496	39.5575	40.9905	41.5924	-0.118969	0.102881	0.169789	Not regulated
ASAH1	53.5904	54.1256	48.5173	80.1	75.6856	79.8335	0.573427	2.77468e-14	2.98868e-13	Not regulated
ASAP1	180.974	197.719	177.454	173.783	179.677	173.485	-0.0982249	0.137714	0.21638	Not regulated
ASAP2	127.284	124.118	122.872	155.69	148.853	156.545	0.281178	5.38417e-06	2.54876e-05	Not regulated
ASAP3	69.6324	69.4489	81.2499	78.9076	78.5768	78.2267	0.0772403	0.27907	0.384133	Not regulated
ASB1	66.5243	62.2321	71.0729	78.5447	77.0845	75.0591	0.186864	0.00599289	0.0148442	Not regulated
ASB13	14.5381	12.1597	15.1617	8.7099	9.41989	8.86019	-0.653395	2.1116e-09	1.49848e-08	Not regulated
ASB16-AS1	9.82574	10.924	11.257	11.9243	10.5391	9.50289	-0.026626	0.812652	0.864416	Not regulated
ASB3	28.1267	34.6997	27.1423	31.0176	30.3362	32.5913	0.0432039	0.671093	0.753388	Not regulated
ASB6	16.5433	17.2016	19.7309	21.5155	22.7103	20.888	0.261469	0.00346203	0.00924859	Not regulated
ASB7	18.0974	21.2548	19.814	23.4856	22.757	20.9798	0.163109	0.0745326	0.130015	Not regulated
ASB8	18.5486	16.3118	18.5678	25.6631	25.6016	25.387	0.500184	3.066e-09	2.13712e-08	Not regulated
ASCC1	43.9652	37.7149	40.8326	42.7718	37.3998	43.3828	-0.00722364	0.934549	0.956394	Not regulated
ASCC2	38.6513	38.5552	43.9065	37.5355	40.3376	38.0116	-0.0839841	0.285919	0.392185	Not regulated
ASCC3	334.928	345.119	338.707	265.341	261.565	258.828	-0.394834	2.58172e-12	2.40845e-11	Not regulated
ASCL1	3.91025	5.1407	4.77696	10.1616	8.72039	11.0178	1.09069	3.00379e-14	3.22366e-13	Up in Mutant
ASF1A	72.1891	69.5477	61.4774	65.5316	67.9911	68.3566	-0.0289025	0.714248	0.787859	Not regulated
ASF1B	38.8017	40.6313	48.3512	29.5515	28.1198	27.2692	-0.610372	1.00088e-11	8.91329e-11	Not regulated
ASH1L	78.3052	89.9622	79.8791	95.9645	98.1627	97.8752	0.214812	0.00315761	0.00852433	Not regulated
ASH2L	98.2073	97.9699	103.182	104.467	100.261	100.997	0.01029	0.868866	0.909744	Not regulated
ASIC1	23.5116	25.5058	25.5048	20.0639	21.4046	21.3471	-0.265611	0.00130087	0.0038519	Not regulated
ASL	7.6701	7.9582	9.51238	10.4208	9.32662	8.99791	0.166017	0.156859	0.240989	Not regulated
ASMTL	14.488	16.7567	18.8171	13.687	12.6842	13.9559	-0.334399	0.00158243	0.0046034	Not regulated
ASNA1	31.9337	26.3461	34.2695	30.3291	30.0784	29.6564	-0.0598348	0.517583	0.620112	Not regulated
ASNS	214.011	184.769	217.829	262.956	255.923	262.087	0.321626	1.26913e-06	6.59957e-06	Not regulated
ASNSD1	70.5348	69.2511	69.7436	62.6802	64.6335	66.8416	-0.129061	0.05295	0.0976931	Not regulated
ASPH	135.856	131.73	114.522	124.894	120.873	125.741	-0.0609979	0.427835	0.536755	Not regulated
ASPHD2	9.02364	9.39166	11.1324	8.34699	10.2593	11.1556	-0.00847917	0.946439	0.964295	Not regulated
ASPM	318.735	366.967	308.633	265.808	255.176	277.237	-0.33773	9.23382e-06	4.19729e-05	Not regulated
ASPSCR1	12.2822	10.0837	11.2986	12.9093	10.9588	9.36517	-0.0416129	0.740331	0.809	Not regulated
ASRGL1	45.3689	41.2739	48.5173	36.4468	37.2132	35.2112	-0.332402	2.47453e-05	0.000104945	Not regulated
ASTN1	7.21891	8.45249	10.1355	14.5683	15.4822	13.8641	0.740576	2.19274e-10	1.71872e-09	Not regulated
ASTN2	8.37194	6.62359	8.59853	6.48058	6.06231	6.38117	-0.340569	0.00954145	0.0222747	Not regulated
ASUN	47.5747	46.81	46.3573	46.2973	43.7419	49.764	-0.0286992	0.712292	0.786662	Not regulated
ASXL1	156.61	161.784	167.734	155.067	149.273	142.865	-0.140617	0.0209909	0.044098	Not regulated
ASXL2	48.6775	51.2093	49.3481	50.3412	50.5503	52.1971	0.0174487	0.808669	0.860957	Not regulated
ASXL3	15.0895	16.0647	16.034	25.2483	25.555	27.1774	0.705367	1.39743e-16	1.70663e-15	Not regulated
ATAD1	99.2099	91.3463	84.6976	110.014	103.899	106.322	0.198344	0.00837728	0.0198602	Not regulated
ATAD2	273.316	279.575	249.814	239.73	230.368	242.439	-0.192433	0.00404562	0.0105819	Not regulated
ATAD2B	82.3157	83.6846	74.9775	90.7282	88.6029	89.1987	0.136332	0.0559394	0.102231	Not regulated
ATAD3A	24.6646	25.9506	29.991	20.375	21.1714	19.2353	-0.429027	2.42068e-06	1.21374e-05	Not regulated
ATAD3B	11.7307	9.44109	14.0401	11.8206	12.2645	9.91606	-0.0741446	0.580612	0.676251	Not regulated
ATAD5	88.0307	93.7683	78.7991	77.4559	76.1519	76.0691	-0.202499	0.0100517	0.0233133	Not regulated
ATAT1	54.593	55.2625	61.3528	81.085	79.8825	77.8595	0.459555	1.49255e-11	1.3084e-10	Not regulated
ATCAY	17.7465	17.5476	19.6063	56.1996	60.3433	57.201	1.64055	3.05929e-92	2.36954e-90	Up in Mutant
ATE1	62.8647	58.4754	54.1251	65.5835	60.4832	66.2907	0.113188	0.160508	0.245542	Not regulated
ATF1	30.3295	27.3841	19.9386	23.4856	22.9901	24.1015	-0.157207	0.230707	0.329786	Not regulated
ATF2	114.701	115.517	92.4654	111.984	108.842	115.182	0.0376145	0.671059	0.753388	Not regulated
ATF3	8.37194	6.52473	8.80622	9.85049	9.88622	8.86019	0.246588	0.0453912	0.0854341	Not regulated
ATF4	279.282	275.126	296.545	293.441	304.934	297.711	0.0549542	0.331121	0.439967	Not regulated
ATF5	25.1158	24.8632	25.131	18.9751	21.6844	20.6585	-0.310405	0.000209466	0.00074706	Not regulated
ATF6	103.872	108.943	98.6962	101.564	98.6291	100.354	-0.0717384	0.294661	0.401185	Not regulated
ATF6B	45.2185	48.0952	47.9358	45.9344	45.1409	48.0195	-0.0417604	0.56991	0.667579	Not regulated
ATF7	53.6907	56.0534	52.7958	66.8278	63.421	64.7299	0.242729	0.000605671	0.00194029	Not regulated
ATF7IP	335.379	360.788	313.41	392.257	371.666	373.459	0.15104	0.0265784	0.0540334	Not regulated
ATF7IP2	8.17141	9.19394	7.02006	5.28816	4.66331	6.10572	-0.617456	5.17093e-05	0.000207489	Not regulated
ATG10	9.2743	8.35364	8.97238	9.28019	9.79296	9.18154	0.0681814	0.518732	0.621012	Not regulated
ATG101	12.4326	12.6046	13.7909	13.687	14.8293	14.7823	0.136936	0.143893	0.224497	Not regulated
ATG12	78.5558	68.658	61.7267	76.419	80.8618	80.2467	0.16528	0.0599933	0.108412	Not regulated
ATG13	71.2367	74.2436	82.0807	68.2794	67.5248	66.0612	-0.193188	0.00520253	0.0131691	Not regulated
ATG14	32.4851	31.8328	31.5695	29.6033	28.7726	27.9578	-0.171189	0.0271771	0.0551267	Not regulated
ATG16L1	23.8625	20.9582	23.3863	27.685	29.5188	25.0197	0.249181	0.0055773	0.0139616	Not regulated
ATG16L2	3.20841	3.50952	3.19849	3.26621	4.19698	2.93809	0.051823	0.773585	0.834242	Not regulated
ATG2A	12.7334	12.7529	13.874	13.0649	15.9485	13.91	0.105671	0.297311	0.403766	Not regulated
ATG2B	42.0101	44.1902	44.6127	47.2305	46.4	49.5344	0.110552	0.132693	0.209763	Not regulated
ATG3	47.5245	50.6655	44.6127	44.2235	41.69	42.5564	-0.172327	0.0323057	0.0637717	Not regulated
ATG4A	2.5567	3.11408	2.07694	3.47359	3.07779	4.31532	0.477554	0.0217505	0.0455151	Not regulated
ATG4B	38.7515	39.1484	45.485	41.9423	41.8765	41.3169	-0.000539183	0.994557	0.996165	Not regulated
ATG4C	22.0077	21.2054	17.9448	22.1895	19.7258	21.1175	0.0253302	0.803669	0.857184	Not regulated
ATG4D	15.2901	14.2358	20.8109	18.8196	20.0522	17.5827	0.14284	0.23848	0.338146	Not regulated
ATG5	31.4324	27.9278	26.0033	28.8775	28.2597	29.9318	0.0105508	0.908551	0.937784	Not regulated
ATG7	16.9945	15.1255	18.2771	18.5604	18.6999	19.0976	0.139841	0.12018	0.193143	Not regulated
ATG9A	26.9707	29.9545	36.8865	31.1586	32.5966	31.8599	0.00668277	0.946606	0.964381	Not regulated
ATHL1	13.4352	16.3613	18.0694	10.9911	11.7982	10.1915	-0.559815	1.30207e-06	6.76194e-06	Not regulated
ATIC	160.771	157.829	165.283	90.2097	86.7842	88.5101	-0.88581	5.31701e-48	1.85199e-46	Not regulated
ATL1	28.625	28.9164	27.1664	42.046	42.0631	42.786	0.56451	4.48417e-13	4.42145e-12	Not regulated
ATL2	89.9356	80.8671	78.8822	71.1827	70.5559	68.8616	-0.265399	0.000289699	0.00100431	Not regulated
ATL3	10.4775	8.30421	8.18314	18.8196	18.7931	17.6745	1.01976	9.49096e-21	1.45302e-19	Up in Mutant
ATM	139.215	158.769	143.766	126.916	127.821	128.542	-0.225023	0.000997261	0.00304322	Not regulated
ATMIN	157.864	159.51	159.218	157.66	151.324	158.336	-0.0481899	0.419439	0.528926	Not regulated
ATN1	144.729	162.179	161.171	180.938	184.947	170.777	0.177027	0.00662103	0.0162023	Not regulated
ATOH8	8.97351	8.7985	13.4586	13.9981	13.7568	11.7524	0.313993	0.0300316	0.0599562	Not regulated
ATOX1	7.87062	7.71105	8.93084	9.59126	9.32662	8.81428	0.15306	0.162943	0.248391	Not regulated
ATP10B	0.451182	0.840307	0.623082	7.98408	6.29547	6.19754	3.38491	1.31355e-49	4.75829e-48	Up in Mutant
ATP10D	5.26379	5.88215	5.64928	8.08777	6.94834	7.71249	0.416072	0.00137488	0.00405067	Not regulated
ATP11A	70.1839	77.2588	73.4406	63.2505	63.3744	57.2469	-0.285155	8.51464e-05	0.000328207	Not regulated
ATP11B	81.6138	82.5478	75.7252	81.6035	80.9551	84.3325	0.0220221	0.753329	0.818899	Not regulated
ATP11C	71.5374	73.6998	64.6759	67.2425	65.1931	67.163	-0.0924072	0.221595	0.318804	Not regulated
ATP13A1	29.8282	32.5248	37.1772	34.6322	35.3479	34.6144	0.0504801	0.557865	0.656971	Not regulated
ATP13A2	21.005	22.9849	27.7895	26.9074	27.2337	21.5307	0.0537772	0.632171	0.719782	Not regulated
ATP13A3	192.956	191.343	168.855	180.16	174.967	178.535	-0.0723343	0.307948	0.415476	Not regulated
ATP1A1	292.015	300.681	333.266	235.427	237.363	227.748	-0.421979	4.52463e-12	4.15187e-11	Not regulated
ATP1A2	11.0289	9.19394	10.2601	34.6841	35.2546	34.1094	1.75162	3.46033e-85	2.42491e-83	Up in Mutant
ATP1A3	35.894	37.2701	43.2003	58.9474	60.25	57.8896	0.5847	1.27417e-13	1.31586e-12	Not regulated
ATP1B1	50.0311	48.3918	44.405	69.8866	72.0482	72.5342	0.567681	4.5526e-14	4.82528e-13	Not regulated
ATP1B2	16.6436	18.981	18.4848	27.1666	27.7001	27.866	0.592474	1.91434e-12	1.803e-11	Not regulated
ATP1B3	105.577	92.2854	108.998	100.734	100.634	102.512	-0.0334995	0.632249	0.719801	Not regulated
ATP2A2	533.698	539.872	528.83	541.829	554.981	536.294	0.00715525	0.893836	0.927965	Not regulated
ATP2B1	143.526	144.088	131.512	127.953	127.029	129.001	-0.14643	0.0278434	0.056323	Not regulated
ATP2B4	91.4396	92.236	91.3854	191.566	203.973	195.75	1.08435	1.51584e-69	8.03871e-68	Up in Mutant
ATP2C1	135.856	129.506	132.509	146.357	149.552	142.819	0.121131	0.0437133	0.0827789	Not regulated
ATP5A1	488.43	443.682	537.304	490.502	490.067	492.498	-0.015227	0.811032	0.863082	Not regulated
ATP5B	559.516	501.614	616.851	522.387	520.519	505.811	-0.134449	0.0406393	0.0776824	Not regulated
ATP5C1	127.284	127.529	135.583	117.687	115.137	122.941	-0.153535	0.0138578	0.0308001	Not regulated
ATP5D	10.0764	9.44109	13.9155	11.5614	12.2179	10.6047	0.016063	0.904249	0.934574	Not regulated
ATP5E	74.1398	65.7139	79.7611	79.6977	79.7403	77.7984	0.0914588	0.2115	0.306876	Not regulated
ATP5F1	140.568	137.81	143.392	133.241	123.764	128.358	-0.150214	0.0140911	0.031226	Not regulated
ATP5G1	17.546	16.6578	19.814	14.8276	14.8293	13.451	-0.348488	0.000232558	0.000823184	Not regulated
ATP5G2	107.732	103.358	133.963	93.4759	100.028	89.8873	-0.303045	0.000373465	0.00126527	Not regulated
ATP5G3	103.872	94.7075	112.446	99.7491	102.08	96.5898	-0.0794346	0.25275	0.354326	Not regulated
ATP5H	73.8435	68.0154	75.3514	61.5396	68.1776	67.1171	-0.161177	0.0230845	0.0477802	Not regulated
ATP5I	27.0208	25.4563	26.9587	22.9672	22.8502	21.5766	-0.257468	0.00128613	0.00381303	Not regulated
ATP5J	58.2526	54.2245	63.4713	53.5555	57.7784	54.0793	-0.108946	0.142708	0.223002	Not regulated
ATP5J2	51.7611	51.7036	60.7297	46.0381	45.7816	46.2291	-0.270468	0.000514156	0.00167724	Not regulated
ATP5L	70.6852	70.4869	76.9299	73.4639	72.5611	70.3765	-0.0316444	0.630578	0.718247	Not regulated
ATP5O	96.3023	88.0839	107.585	87.9285	88.4164	91.035	-0.146241	0.0451787	0.0850886	Not regulated
ATP5S	9.62522	9.98482	8.43238	13.8425	12.078	11.8442	0.411109	0.000312404	0.00107479	Not regulated
ATP5SL	40.6565	41.4222	46.9804	38.9872	38.4257	36.2212	-0.204803	0.00965595	0.0225019	Not regulated
ATP6AP1	57.9518	56.6465	68.5806	65.2206	67.3849	63.5363	0.0783803	0.309454	0.417176	Not regulated
ATP6AP1L	4.86274	5.53614	5.98159	5.70291	5.82914	6.93206	0.152056	0.287966	0.394395	Not regulated
ATP6AP2	77.3527	73.6504	69.3283	82.2775	87.8102	87.5919	0.206703	0.00404346	0.0105786	Not regulated
ATP6V0A1	58.4532	54.4222	61.7267	65.6353	68.7372	66.0153	0.17878	0.0101123	0.0234402	Not regulated
ATP6V0A2	81.664	79.8785	74.7698	83.0033	79.4628	78.4563	0.00789771	0.909943	0.938792	Not regulated
ATP6V0B	17.6462	17.7947	22.8879	22.1377	23.13	21.3471	0.16883	0.0954453	0.159659	Not regulated
ATP6V0C	54.192	64.3576	66.2128	62.8876	65.1465	62.6181	0.0250208	0.75244	0.818184	Not regulated
ATP6V0D1	27.3717	25.8024	30.6972	32.7658	32.5966	33.4208	0.21504	0.0090528	0.0212944	Not regulated
ATP6V0E1	25.1158	25.3081	25.131	21.2045	21.3113	20.5667	-0.279739	0.000415764	0.00139254	Not regulated
ATP6V0E2	26.2688	27.3347	30.6141	27.1666	28.9125	27.6364	-0.0294835	0.723218	0.795148	Not regulated
ATP6V0E2-AS1	6.26642	6.62359	7.76775	5.28816	5.68924	5.87619	-0.315673	0.0187993	0.0400805	Not regulated
ATP6V1A	99.1097	97.3767	92.8392	112.347	106.883	114.402	0.185889	0.005845	0.0145268	Not regulated
ATP6V1B2	151.547	146.114	165.407	153.149	160.418	159.162	0.010374	0.867536	0.908512	Not regulated
ATP6V1C1	62.0626	58.9203	53.9174	58.9474	57.965	62.0213	0.0138113	0.86085	0.903038	Not regulated
ATP6V1D	74.2947	67.3234	68.8298	65.3243	66.4056	68.7697	-0.0889597	0.205635	0.299807	Not regulated
ATP6V1E1	42.9626	43.5971	46.3988	46.5047	44.7212	45.6782	0.0217292	0.761914	0.825816	Not regulated
ATP6V1F	29.1764	27.0381	30.7802	27.6332	29.5654	31.1254	0.00276737	0.973696	0.983488	Not regulated
ATP6V1G1	83.1679	86.5021	75.8083	86.114	86.2246	86.7197	0.0578495	0.428851	0.537742	Not regulated
ATP6V1G2	9.06726	8.54493	7.9713	12.2872	12.383	13.5446	0.564109	1.6326e-07	9.47764e-07	Not regulated
ATP6V1H	44.667	36.6769	44.945	40.4388	36.5137	39.4347	-0.137775	0.121451	0.194855	Not regulated
ATP7A	29.7279	31.2396	27.7064	41.6313	42.1097	42.2351	0.488121	1.98145e-09	1.41123e-08	Not regulated
ATP7B	12.2822	13.0989	14.6217	16.3829	18.8864	17.8581	0.388207	6.83424e-05	0.000269185	Not regulated
ATP8A1	8.07115	9.93539	7.43544	18.4567	18.4667	18.4549	1.10667	6.54384e-23	1.09901e-21	Up in Mutant
ATP8A2	11.7809	14.6312	13.2093	14.9313	16.5548	16.2513	0.250371	0.0149958	0.0329375	Not regulated
ATP8B2	59.3555	53.137	59.8574	47.8526	47.286	45.3568	-0.314973	2.01087e-05	8.68451e-05	Not regulated
ATP9A	148.439	150.168	170.018	235.634	240.58	242.806	0.598131	3.2115e-21	5.06144e-20	Not regulated
ATP9B	23.0103	21.7491	24.3002	27.9961	26.1145	24.377	0.162468	0.0576408	0.104836	Not regulated
ATPAF1	68.8805	71.08	73.0667	65.428	62.7215	64.684	-0.163753	0.0126512	0.0284785	Not regulated
ATPAF2	7.26905	8.69964	8.80622	9.64311	8.86029	8.86019	0.119208	0.298668	0.405048	Not regulated
ATPIF1	55.1946	52.0001	55.4958	49.0969	48.9181	47.6522	-0.179416	0.0105032	0.0242126	Not regulated
ATR	65.0705	64.2587	62.2251	58.3771	57.9183	61.4704	-0.126908	0.0714212	0.125555	Not regulated
ATRAID	43.0127	38.753	42.9511	32.4548	34.7417	34.2012	-0.317694	4.4415e-05	0.000180248	Not regulated
ATRIP	15.5292	14.8784	16.6986	14.7099	15.3633	14.0556	-0.115803	0.198996	0.291936	Not regulated
ATRN	124.827	131.088	134.336	126.605	134.63	137.402	0.0111985	0.85972	0.902173	Not regulated
ATRNL1	27.472	28.0761	28.1218	28.2035	29.2856	29.1055	0.0304664	0.69325	0.771567	Not regulated
ATRX	318.033	356.142	300.99	340.982	338.323	342.793	0.0468598	0.510897	0.613879	Not regulated
ATXN1	4.91287	4.69583	3.44772	21.9303	21.9176	21.2094	2.30854	1.77386e-84	1.22127e-82	Up in Mutant
ATXN10	256.071	242.305	261.985	259.742	250	261.949	0.00178629	0.975529	0.984392	Not regulated
ATXN1L	78.7062	83.7835	87.8961	75.9006	81.981	76.62	-0.114448	0.0916325	0.154355	Not regulated
ATXN2	71.3369	81.1143	64.9251	76.3672	74.1467	71.4783	0.00961842	0.911397	0.940054	Not regulated
ATXN2L	191.151	212.252	223.686	210.541	221.274	197.265	-0.0153468	0.823312	0.873064	Not regulated
ATXN3	44.8676	43.3994	38.8388	44.5864	40.1978	43.8419	-0.00219605	0.979689	0.986644	Not regulated
ATXN7	40.3557	40.7302	37.0941	45.3122	44.5346	43.8419	0.158707	0.0419809	0.0799743	Not regulated
ATXN7L1	20.604	20.7111	20.4371	21.6711	18.2336	19.4649	-0.0778476	0.389377	0.498981	Not regulated
ATXN7L2	8.27167	6.82131	8.72315	7.93223	10.7256	9.22745	0.208502	0.122368	0.195898	Not regulated
ATXN7L3	86.5267	83.0421	97.5746	92.439	94.8984	90.0709	0.0344541	0.61893	0.708337	Not regulated
ATXN7L3B	284.094	256.887	302.402	294.167	288.519	290.871	0.0315133	0.61768	0.707526	Not regulated
AUH	8.22154	7.51333	7.72622	4.76971	6.38874	6.19754	-0.4475	0.000947949	0.00290953	Not regulated
AUNIP	13.5856	15.2244	14.2478	10.3689	11.4251	12.2114	-0.35691	0.000544094	0.00176318	Not regulated
AUP1	43.8649	43.9925	46.8558	47.2305	49.5244	45.77	0.0610423	0.398448	0.508116	Not regulated
AURKA	87.7299	82.5478	93.7946	66.1538	65.846	67.4384	-0.424634	2.97911e-10	2.30744e-09	Not regulated
AURKAIP1	23.7121	23.3309	30.531	24.3151	23.4565	25.8919	-0.0954778	0.351086	0.460846	Not regulated
AURKB	79.8091	77.0116	87.0653	60.2953	62.535	61.3327	-0.424941	3.29935e-10	2.54209e-09	Not regulated
AUTS2	163.879	176.217	158.886	210.904	214.746	215.72	0.341936	1.6539e-07	9.58709e-07	Not regulated
AVEN	25.4667	23.8746	28.4956	25.7668	23.5964	22.9998	-0.127645	0.14992	0.232299	Not regulated
AVL9	86.2761	83.5858	83.4514	113.54	116.07	113.071	0.41627	4.14342e-11	3.4918e-10	Not regulated
AXIN1	24.1132	24.5666	28.0387	27.7887	27.1405	24.7902	0.032896	0.703843	0.779788	Not regulated
AXIN2	42.5615	38.0609	44.6127	48.06	47.2394	48.6622	0.180929	0.0183569	0.039301	Not regulated
AXL	25.6673	26.2967	31.6526	21.9821	24.4824	19.9239	-0.354228	0.000406138	0.00136418	Not regulated
AZI2	55.4954	51.8024	46.1496	57.4957	53.9079	58.8537	0.130686	0.129418	0.205563	Not regulated
AZIN1	348.162	312.1	314.698	330.25	319.25	328.24	-0.0159908	0.800658	0.855445	Not regulated
B2M	37.799	34.6997	35.3495	36.2394	38.2392	40.7201	0.0769702	0.34272	0.452287	Not regulated
B3GALNT2	69.4821	69.7949	67.1682	63.8726	62.4884	69.5502	-0.0946558	0.189961	0.281735	Not regulated
B3GALT1	8.42207	8.00763	7.72622	6.63612	5.78251	7.43705	-0.299319	0.0218177	0.0456395	Not regulated
B3GALT2	2.70709	2.71864	2.57541	7.25825	6.52864	7.98794	1.42645	1.5094e-19	2.16974e-18	Up in Mutant
B3GALT5	4.21103	4.6464	5.27543	3.31806	3.63738	3.76443	-0.420151	0.00751075	0.0180855	Not regulated
B3GALT6	39.9046	41.9165	45.1111	38.4169	38.9853	38.3788	-0.153111	0.0420539	0.0800874	Not regulated
B3GAT1	54.3424	56.4983	59.6497	70.768	70.416	64.8217	0.252249	0.00032523	0.00111436	Not regulated
B3GAT3	12.7835	10.8746	15.3278	11.0429	12.7775	11.5687	-0.161248	0.183908	0.274249	Not regulated
B3GLCT	52.5377	51.5058	51.0927	50.0301	49.4777	49.3967	-0.0786855	0.263185	0.365787	Not regulated
B3GNT2	12.8336	11.0723	9.22161	12.6501	11.8448	12.6246	0.14857	0.234714	0.334067	Not regulated
B3GNT5	72.6905	68.9546	56.7835	78.5965	75.0327	79.9253	0.215035	0.0192891	0.0410207	Not regulated
B4GALNT1	20.6541	19.4753	23.0956	31.6252	32.2235	29.8859	0.545882	1.23597e-10	9.96647e-10	Not regulated
B4GALNT4	54.4928	57.0914	66.7944	69.2645	70.416	64.0412	0.171038	0.031716	0.0627235	Not regulated
B4GALT1	28.9258	29.213	28.5787	15.9163	14.6894	14.6905	-0.957372	7.40268e-30	1.55628e-28	Not regulated
B4GALT2	50.4321	47.0077	63.0974	51.7928	53.0685	49.0753	-0.0804742	0.38919	0.498796	Not regulated
B4GALT3	24.063	24.2206	27.3325	24.4707	22.2906	23.4588	-0.128819	0.130034	0.206264	Not regulated
B4GALT4	18.7993	17.1521	18.1109	16.2792	17.7672	17.0777	-0.0985413	0.257049	0.358856	Not regulated
B4GALT5	118.26	117.495	117.929	122.094	116.583	118.947	-0.00396896	0.948125	0.965511	Not regulated
B4GALT6	48.4269	44.2397	33.3972	28.8256	28.3529	28.5087	-0.577415	1.64411e-06	8.41568e-06	Not regulated
B4GALT7	7.11865	8.60078	10.1355	10.0579	11.0987	8.40111	0.167875	0.227965	0.326262	Not regulated
B4GAT1	26.1184	23.1826	27.4156	23.4338	26.7674	25.0656	-0.0469924	0.596654	0.690088	Not regulated
B9D1	5.81524	6.67302	6.72929	4.04388	4.75658	4.95803	-0.498678	0.000473477	0.00156229	Not regulated
BAALC	187.491	172.312	185.305	171.191	172.869	169.859	-0.104724	0.0813859	0.139632	Not regulated
BABAM1	42.8623	42.1142	47.5619	41.372	45.5606	42.6023	-0.0530263	0.489611	0.594649	Not regulated
BACE1	47.324	54.9165	52.5466	54.748	60.5298	55.686	0.123486	0.118396	0.190915	Not regulated
BACE2	29.778	29.6579	28.4956	6.58427	6.20221	6.01391	-2.24542	1.28922e-117	1.37982e-115	Down in Mutant
BACH1	135.555	132.027	119.798	128.575	133.184	136.438	0.0198041	0.779186	0.838592	Not regulated
BACH2	28.5749	29.7567	31.4864	38.1058	39.4516	40.9497	0.380001	1.2095e-06	6.31743e-06	Not regulated
BAD	8.02102	6.9696	12.0047	11.2503	10.6324	8.67656	0.153864	0.357544	0.467286	Not regulated
BAG1	54.3925	53.4336	59.0266	44.6383	46.5865	45.77	-0.304266	2.16073e-05	9.26037e-05	Not regulated
BAG2	5.71497	5.88215	5.40004	4.14757	4.15035	2.984	-0.612433	0.000121769	0.000456267	Not regulated
BAG3	25.4166	25.7035	26.6264	27.2184	25.4151	22.9539	-0.0624991	0.466524	0.573498	Not regulated
BAG4	53.44	54.6694	44.5711	46.5047	43.6486	47.0095	-0.174356	0.0600644	0.108523	Not regulated
BAG5	161.373	153.924	149.332	148.95	149.692	147.685	-0.0779656	0.211368	0.306747	Not regulated
BAG6	281.788	288.275	330.815	277.162	284.695	263.051	-0.146428	0.0257932	0.0526189	Not regulated
BAHCC1	54.7434	57.0914	59.1928	57.5994	59.9702	54.9974	-0.00740048	0.915689	0.942798	Not regulated
BAHD1	45.9203	45.6237	51.342	55.5256	59.737	54.0334	0.224228	0.00291601	0.00794863	Not regulated
BAIAP2	22.509	26.4944	28.371	22.034	25.2752	22.4948	-0.169114	0.0810071	0.139063	Not regulated
BAIAP2-AS1	50.6327	51.061	57.3235	49.8746	52.5555	52.9775	-0.0529136	0.475349	0.581191	Not regulated
BAIAP3	5.9155	6.52473	7.85083	5.65107	5.22291	4.7744	-0.402281	0.00535886	0.013498	Not regulated
BAK1	14.488	13.2966	16.3663	11.7169	14.2231	13.5428	-0.18065	0.0901013	0.152212	Not regulated
BANF1	98.2073	94.9052	109.205	85.7511	88.1832	89.8873	-0.215938	0.00143224	0.00420733	Not regulated
BANP	9.47483	9.63881	11.1739	9.90233	10.5857	10.2374	-0.00211061	0.983825	0.989203	Not regulated
BAP1	78.1046	70.5363	81.9145	71.3901	75.8255	71.7996	-0.0937613	0.182128	0.27214	Not regulated
BARD1	77.1522	73.7493	64.4267	82.3812	77.8773	77.6758	0.123874	0.127168	0.202455	Not regulated
BASP1	187.391	193.913	187.257	245.847	247.062	253.043	0.37185	2.93917e-10	2.2795e-09	Not regulated
BAX	54.2421	51.753	65.4651	43.4977	47.5192	42.8319	-0.377062	1.77648e-05	7.74039e-05	Not regulated
BAZ1A	200.124	204.59	192.532	183.323	182.895	193.776	-0.112844	0.0747995	0.130384	Not regulated
BAZ1B	474.092	510.313	474.581	419.112	423.149	428.043	-0.22013	0.00018599	0.000673329	Not regulated
BAZ2A	234.715	248.236	246.948	190.581	192.548	183.723	-0.384842	6.03026e-11	5.02436e-10	Not regulated
BAZ2B	146.283	155.654	143.143	169.065	162.563	165.956	0.140673	0.0282213	0.0569815	Not regulated
BBC3	8.67272	7.51333	10.7585	6.94718	7.41467	7.20751	-0.344321	0.0108141	0.0248807	Not regulated
BBIP1	24.0129	22.54	16.7817	30.5883	27.0472	30.5745	0.459278	0.000205403	0.00073543	Not regulated
BBS1	34.8413	36.0838	39.628	36.1876	33.1095	30.6204	-0.167876	0.049271	0.0917684	Not regulated
BBS10	40.5061	43.9431	35.0172	44.8975	42.8092	43.6582	0.117363	0.207168	0.301459	Not regulated
BBS12	8.07115	7.06846	7.68468	9.07282	8.72039	8.21748	0.167708	0.142769	0.223056	Not regulated
BBS2	51.7857	49.6275	52.5466	53.2445	54.5608	54.6302	0.0577766	0.403	0.51281	Not regulated
BBS4	35.7938	33.7606	36.8449	42.1497	40.0579	43.4287	0.219878	0.00417822	0.0108862	Not regulated
BBS5	8.82312	9.24337	8.72315	9.38388	9.69969	8.49293	0.0227417	0.834324	0.882128	Not regulated
BBS7	30.931	29.3613	28.371	30.7439	27.0938	29.2891	-0.0447622	0.600381	0.693105	Not regulated
BBS9	18.6489	18.1407	18.1109	23.7449	22.1041	24.1934	0.332444	9.7223e-05	0.000370663	Not regulated
BBX	130.241	144.335	124.076	117.013	115.044	118.993	-0.203805	0.00538651	0.0135503	Not regulated
BCAM	7.06852	6.77188	6.97852	6.94718	7.97426	8.21748	0.13664	0.262601	0.365179	Not regulated
BCAP29	52.7382	52.3462	39.1295	52.8297	52.3224	54.4465	0.125968	0.242368	0.342709	Not regulated
BCAP31	49.8306	47.9963	54.6235	54.074	59.4106	53.2529	0.109068	0.150125	0.232533	Not regulated
BCAR1	51.4849	50.5173	65.4651	38.054	40.291	36.0835	-0.569275	1.78481e-09	1.27504e-08	Not regulated
BCAR3	44.266	40.0381	44.9034	19.9083	20.7051	19.2353	-1.13011	8.95035e-43	2.72986e-41	Down in Mutant
BCAS2	74.044	72.2169	61.602	61.1249	59.4572	65.9694	-0.175653	0.0439059	0.0831169	Not regulated
BCAS3	11.9814	13.346	12.877	15.1905	15.8553	15.9759	0.280677	0.00244113	0.00678778	Not regulated
BCAT1	1200.5	1137.28	986.629	1325.05	1278.4	1308.69	0.213456	0.0032689	0.00879049	Not regulated
BCAT2	15.641	16.9544	20.0632	12.4427	11.9847	10.9719	-0.596833	2.50647e-08	1.58054e-07	Not regulated
BCCIP	170.798	172.164	152.24	140.81	133.138	146.4	-0.256711	0.000464366	0.00153567	Not regulated
BCDIN3D	11.3798	9.98482	11.9632	11.8206	11.4251	10.421	-0.00895759	0.932239	0.954453	Not regulated
BCHE	55.6458	52.0001	46.7727	51.0151	47.3793	54.9056	-0.0296192	0.742012	0.810212	Not regulated
BCKDHA	8.62259	8.7985	11.6309	6.94718	7.6012	7.89613	-0.394503	0.00301407	0.00817994	Not regulated
BCKDHB	45.3689	43.8442	41.0403	41.1128	38.2392	40.3988	-0.140602	0.0785787	0.135679	Not regulated
BCKDK	20.9549	19.7719	23.4694	21.9303	23.7363	21.0257	0.0334554	0.708962	0.784235	Not regulated
BCL10	24.9654	25.7035	21.7248	26.5445	27.6534	25.4329	0.119275	0.198475	0.29128	Not regulated
BCL11A	0.401051	0.444868	0.415388	20.4786	20.6118	20.0617	5.56222	5.73543e-235	1.87565e-232	Up in Mutant
BCL2	30.1791	30.1522	29.8664	25.4557	28.213	25.5247	-0.206535	0.0108437	0.0249391	Not regulated
BCL2L1	53.6907	53.4336	57.6558	55.9922	58.6645	55.4106	0.0254526	0.711984	0.786543	Not regulated
BCL2L11	38.6011	37.8138	41.788	26.8555	28.3529	28.0496	-0.525223	1.58694e-11	1.38598e-10	Not regulated
BCL2L12	17.3956	15.9658	20.2294	14.9831	13.8034	14.1855	-0.341751	0.000666977	0.00212053	Not regulated
BCL2L13	66.9755	65.5933	67.3344	67.087	69.903	67.5302	0.0133562	0.836551	0.883689	Not regulated
BCL2L2	31.0198	30.0934	32.5149	42.5525	42.4786	41.5065	0.414038	2.07822e-08	1.32396e-07	Not regulated
BCL2L2-PABPN1	157.082	147.77	153.103	147.098	148.821	144.496	-0.0761933	0.200714	0.294126	Not regulated
BCL6	2.80736	2.52092	2.74156	8.19146	9.18672	7.52886	1.60407	5.06504e-26	9.4652e-25	Up in Mutant
BCL7A	82.9674	83.8824	92.05	82.8478	80.9551	78.594	-0.115343	0.0800071	0.137728	Not regulated
BCL7B	26.8203	27.3347	28.0387	30.5365	30.3582	27.6364	0.0862328	0.280487	0.385678	Not regulated
BCL7C	16.2927	18.9316	20.9356	17.6272	21.4046	17.8581	-0.0023753	0.982284	0.988497	Not regulated
BCL9	137.711	148.092	141.564	126.657	126.889	121.426	-0.208932	0.000866368	0.00268273	Not regulated
BCL9L	22.4588	27.2358	30.6972	28.7219	32.4567	28.83	0.142007	0.169981	0.257189	Not regulated
BCLAF1	803.555	822.957	694.903	672.166	660.791	700.873	-0.212044	0.00345564	0.00923361	Not regulated
BCOR	108.885	116.704	110.327	140.24	145.729	134.877	0.304987	2.4115e-06	1.20966e-05	Not regulated
BCORL1	32.8862	33.4145	37.7172	32.4548	32.1302	31.2172	-0.139928	0.0801946	0.13791	Not regulated
BCR	92.8934	88.7759	107.253	94.0462	99.5617	95.3044	-0.0195769	0.787421	0.845388	Not regulated
BCS1L	12.232	9.2928	12.2955	12.3909	13.85	10.926	0.11452	0.357224	0.466978	Not regulated
BDH2	54.2923	52.4944	53.7097	48.2155	49.3845	50.2689	-0.137401	0.0504792	0.0937516	Not regulated
BDNF	2.30604	1.92776	2.40925	5.08078	4.15035	4.08579	0.973456	5.84061e-08	3.55724e-07	Not regulated
BDP1	120.315	147.004	118.219	134.744	134.397	140.34	0.0661843	0.436415	0.544963	Not regulated
BECN1	39.8544	36.1826	34.9757	48.0082	43.3222	44.1173	0.26737	0.00142799	0.00419665	Not regulated
BEND3	66.5243	66.6314	68.0405	52.2594	53.5348	52.243	-0.368024	3.25939e-08	2.03569e-07	Not regulated
BEND5	10.7782	10.4791	9.72008	9.53942	10.2593	10.5129	-0.0458491	0.666212	0.748942	Not regulated
BEND6	2.95775	3.46009	2.61694	3.57728	4.61668	3.76443	0.393102	0.0299138	0.0597818	Not regulated
BEND7	5.81524	6.22815	6.02313	10.2134	10.6324	9.82425	0.743858	5.93577e-11	4.94914e-10	Not regulated
BET1	28.4245	24.9126	18.5263	20.8934	19.9123	21.9439	-0.214668	0.10891	0.178009	Not regulated
BET1L	25.1158	24.962	30.0741	24.4707	26.814	24.6524	-0.0990011	0.274527	0.378855	Not regulated
BEX1	50.4823	52.8899	51.342	62.3173	64.3071	65.3267	0.291846	2.42902e-05	0.000103089	Not regulated
BEX2	12.5328	12.654	13.1263	8.29515	9.37326	8.67656	-0.558434	2.86649e-08	1.80081e-07	Not regulated
BEX4	89.6349	93.966	75.8083	90.9874	89.0226	94.2485	0.0599687	0.48433	0.590027	Not regulated
BFAR	71.6377	67.3728	77.0129	65.428	64.3537	65.7857	-0.163438	0.0168193	0.0363995	Not regulated
BGN	2.05539	2.07605	3.15695	54.3332	54.3276	48.1113	4.38403	1.41993e-279	6.96533e-277	Up in Mutant
BHLHB9	24.5644	23.3803	22.7633	21.8266	22.1041	22.0357	-0.118155	0.150774	0.23329	Not regulated
BHLHE22	4.71235	5.53614	4.56927	4.35495	5.12964	4.40714	-0.107589	0.481382	0.587226	Not regulated
BHLHE40	1.30342	1.43346	1.45386	8.50252	9.27999	8.03385	2.59621	2.4324e-53	9.70736e-52	Up in Mutant
BICC1	11.8811	13.4449	11.5478	14.2054	13.0573	14.0478	0.145924	0.158078	0.242514	Not regulated
BICD1	18.8995	19.4259	19.6063	28.0998	28.9125	28.6923	0.545513	6.28721e-12	5.70257e-11	Not regulated
BICD2	81.9146	77.5553	81.7484	72.9973	77.3177	74.6459	-0.120144	0.0641241	0.114697	Not regulated
BID	15.7914	16.5096	15.7432	16.0718	16.3216	15.8382	-0.0129153	0.882304	0.91948	Not regulated
BIN1	38.15	37.4184	42.9096	36.706	37.6796	33.6044	-0.154845	0.0558437	0.102104	Not regulated
BIN3	12.7835	11.9126	13.334	11.3021	11.4717	11.3851	-0.175602	0.0665386	0.118368	Not regulated
BIRC2	92.6929	84.5744	72.776	98.4012	99.2819	98.1048	0.222084	0.0101446	0.0234917	Not regulated
BIRC5	160.019	157.384	175.086	130.182	132.158	135.06	-0.328902	8.56075e-08	5.11343e-07	Not regulated
BIRC6	144.278	178.936	175.834	164.607	173.102	175.597	0.0209743	0.788679	0.846011	Not regulated
BIVM	35.0363	31.4724	31.4141	32.307	29.5827	31.5133	-0.0874167	0.302691	0.409479	Not regulated
BIVM-ERCC5	32.8245	47.1837	30.6739	25.4028	26.5706	29.9015	-0.455514	0.00127628	0.00378577	Not regulated
BLACAT1	4.46169	3.70723	2.94925	3.31806	4.24361	3.25945	-0.0496817	0.79825	0.853327	Not regulated
BLCAP	48.5773	48.8366	51.5496	56.6144	60.0168	55.8697	0.191581	0.00619068	0.0152666	Not regulated
BLM	135.956	140.282	133.506	108.511	105.95	109.26	-0.359884	1.16825e-08	7.67938e-08	Not regulated
BLMH	92.5926	87.7873	101.396	82.0183	80.0691	83.1389	-0.220111	0.00117926	0.00353358	Not regulated
BLOC1S1	19.4931	19.5248	24.0842	20.1645	22.5336	19.884	-0.0337241	0.73087	0.801092	Not regulated
BLOC1S2	70.7353	59.2663	62.142	59.8806	54.4675	56.8337	-0.186468	0.0224945	0.046781	Not regulated
BLOC1S3	3.75985	4.34982	3.82157	4.82155	4.84984	4.63668	0.244307	0.102651	0.169568	Not regulated
BLOC1S4	12.6331	13.1483	12.5447	14.672	12.6376	11.8901	0.0104888	0.920421	0.946137	Not regulated
BLOC1S5	39.516	39.3605	33.2751	33.8058	31.697	18.4705	-0.440623	0.00770152	0.018489	Not regulated
BLOC1S5-TXNDC5	37.8136	27.6317	25.0404	27.1277	26.8756	34.3605	-0.0529839	0.710441	0.785059	Not regulated
BLOC1S6	113.096	104.742	91.6761	124.168	126.282	125.19	0.259034	0.00126351	0.0037545	Not regulated
BLVRA	11.6305	12.9012	13.6663	17.5235	17.8605	17.6745	0.451819	7.99868e-07	4.27262e-06	Not regulated
BLZF1	13.736	10.9734	13.7493	13.5315	14.6894	13.2214	0.0870209	0.413498	0.523116	Not regulated
BMF	15.9919	15.7681	19.3986	10.9392	11.0987	11.6146	-0.625824	1.53649e-09	1.10569e-08	Not regulated
BMI1	77.8109	74.7245	68.1569	67.2358	75.3032	66.3734	-0.0989803	0.211852	0.307349	Not regulated
BMP1	19.6515	18.0913	22.7217	28.9812	31.2908	26.8101	0.504027	1.28268e-07	7.53164e-07	Not regulated
BMP2K	19.2003	24.9126	21.7663	26.026	25.2285	23.4129	0.159773	0.111099	0.180803	Not regulated
BMP7	81.664	79.2854	93.9192	55.059	52.1825	54.0793	-0.67971	6.24098e-20	9.21895e-19	Not regulated
BMP8A	0.651708	0.692017	0.581543	7.82854	8.20743	7.66659	3.59915	7.84525e-74	4.44049e-72	Up in Mutant
BMPR1A	117.357	111.069	101.853	143.61	139.107	142.498	0.344473	1.25814e-06	6.54822e-06	Not regulated
BMPR1B	52.0865	47.4526	43.948	44.1198	40.9439	45.1732	-0.158932	0.0670483	0.119095	Not regulated
BMPR2	63.4663	66.4336	58.902	152.06	151.558	151.955	1.25127	1.19512e-70	6.36656e-69	Up in Mutant
BMS1	177.816	180.518	172.511	140.551	135.329	144.426	-0.356746	1.35463e-08	8.86002e-08	Not regulated
BMS1P20	13.736	14.9772	13.6663	15.6571	16.7879	14.8282	0.139207	0.144774	0.225633	Not regulated
BMS1P4	3.20841	3.90495	3.98772	3.99204	4.52341	3.85625	0.133387	0.406777	0.516408	Not regulated
BNC2	0.200525	0.346009	0.207694	9.22835	9.04683	9.04382	5.14086	3.57417e-108	3.2874e-106	Up in Mutant
BNIP1	6.76773	5.88215	7.39391	6.99903	7.6012	9.04382	0.219031	0.111371	0.181175	Not regulated
BNIP2	59.6062	58.3272	53.0035	59.2066	59.5971	58.4405	0.032909	0.66217	0.745515	Not regulated
BNIP3	19.0499	19.4753	20.8525	18.6641	18.4201	18.6385	-0.112741	0.173171	0.26121	Not regulated
BNIP3L	162.075	153.331	131.221	168.184	164.755	168.389	0.145922	0.0688885	0.121721	Not regulated
BOC	65.5217	69.4983	75.7668	98.5049	105.437	98.4261	0.500315	6.02142e-13	5.88789e-12	Not regulated
BOD1	116.706	114.727	120.047	99.0751	96.8104	99.1147	-0.272507	8.34657e-06	3.82053e-05	Not regulated
BOD1L1	137.56	160.103	135.624	130.078	132.718	133.224	-0.150263	0.0466791	0.0875921	Not regulated
BOK	2.95775	2.52092	2.99079	4.8734	4.43015	5.00394	0.733113	5.39864e-06	2.55417e-05	Not regulated
BOLA3	7.26905	7.80991	8.10007	7.67301	6.99497	8.58474	-0.0155703	0.899357	0.931561	Not regulated
BOLA3-AS1	5.66484	4.49811	5.10927	9.59126	6.94834	7.98794	0.660869	1.48709e-05	6.55711e-05	Not regulated
BOP1	18.9998	19.2282	23.0956	15.7089	15.0159	14.0018	-0.478819	9.26966e-07	4.91142e-06	Not regulated
BORA	52.5377	57.8329	53.2943	40.9573	41.1304	43.4746	-0.401556	2.27349e-07	1.29931e-06	Not regulated
BORCS5	4.41156	5.09127	5.77389	5.44369	5.59597	4.63668	0.0104862	0.94472	0.963293	Not regulated
BORCS6	3.60946	3.75666	3.48926	3.3699	2.61145	2.70855	-0.343563	0.0470306	0.0881113	Not regulated
BORCS7	35.1421	31.1902	32.1095	32.2474	31.8504	33.8799	-0.0253728	0.758552	0.823537	Not regulated
BORCS8	6.38724	5.91032	6.71475	7.37905	7.29389	7.21302	0.180714	0.133311	0.21047	Not regulated
BPGM	16.9945	17.3993	17.2386	24.0559	23.6896	25.4329	0.484337	8.06066e-09	5.40115e-08	Not regulated
BPHL	22.2583	22.4411	27.2495	24.6781	26.0679	25.3411	0.0591338	0.514885	0.61756	Not regulated
BPNT1	17.2452	14.4335	14.1232	16.4348	15.1091	17.2154	0.073219	0.48964	0.594649	Not regulated
BPTF	337.484	392.868	339.663	338.338	336.271	348.99	-0.0846462	0.233388	0.33281	Not regulated
BRAF	25.567	26.4449	27.4987	25.0928	21.0782	24.7902	-0.184903	0.0405447	0.0775268	Not regulated
BRAP	48.0258	47.5515	45.2773	46.9194	50.5969	48.5244	0.0332943	0.657033	0.741815	Not regulated
BRAT1	15.6911	12.7529	20.3955	15.7608	17.0211	12.946	-0.116681	0.419361	0.528885	Not regulated
BRCA1	178.568	180.518	174.089	148.017	144.283	157.923	-0.26368	3.92544e-05	0.000161137	Not regulated
BRCA2	113.197	126.145	109.164	101.408	93.1263	104.44	-0.241367	0.00205869	0.0058332	Not regulated
BRCC3	65.6721	61.3918	61.2282	55.0072	52.6954	57.7519	-0.205687	0.0051935	0.0131519	Not regulated
BRD1	91.3895	94.5098	94.1685	103.067	100.401	97.4621	0.0834536	0.187379	0.278501	Not regulated
BRD2	341.395	355.4	356.527	328.54	333.613	340.084	-0.0915253	0.101788	0.168331	Not regulated
BRD3	161.473	164.552	163.455	177.361	181.123	167.701	0.0841152	0.160552	0.245542	Not regulated
BRD4	122.722	136.575	142.353	132.826	135.05	125.558	-0.0499319	0.459606	0.567185	Not regulated
BRD7	180.924	188.723	178.077	154.445	150.299	156.545	-0.267802	1.55839e-05	6.84077e-05	Not regulated
BRD8	113.146	110.13	111.615	105.037	102.406	105.634	-0.116893	0.0591105	0.106981	Not regulated
BRD9	68.4794	69.3006	70.7406	71.8049	71.2088	71.4783	0.0208685	0.744555	0.812009	Not regulated
BRE	33.3373	36.1826	36.2634	32.8695	34.2753	34.2931	-0.0801107	0.3027	0.409479	Not regulated
BRF1	23.3111	23.3309	25.1725	26.5963	27.327	28.5087	0.179068	0.0273399	0.0553807	Not regulated
BRF2	11.6806	11.7149	13.417	10.5245	12.5443	11.7065	-0.102095	0.331066	0.439967	Not regulated
BRI3	19.1	16.6578	23.511	18.0938	21.4979	18.5926	-0.0474327	0.679819	0.76014	Not regulated
BRI3BP	9.32443	10.232	10.1355	5.85845	6.94834	8.63065	-0.484352	0.000399925	0.001346	Not regulated
BRIP1	145.682	148.339	125.946	126.449	119.008	121.701	-0.214628	0.00536161	0.0135021	Not regulated
BRIX1	67.4768	67.3728	64.8836	58.1179	55.2136	56.8337	-0.250898	0.000303639	0.0010477	Not regulated
BRK1	105.226	93.6695	106.298	100.89	104.878	103.155	-0.0019668	0.976527	0.984907	Not regulated
BRMS1	26.1184	23.232	27.8725	23.693	23.0834	22.8161	-0.171392	0.0463095	0.0869983	Not regulated
BRMS1L	36.1447	33.3157	28.7448	28.7738	26.5809	29.0137	-0.23789	0.0161583	0.03515	Not regulated
BROX	79.3078	76.023	62.5159	83.1588	82.1676	84.9752	0.180167	0.0440788	0.0833906	Not regulated
BRPF1	36.0444	38.3081	40.6665	37.7948	41.4568	37.4607	0.000773662	0.992196	0.994679	Not regulated
BRPF3	115.553	121.152	122.789	120.228	125.909	122.711	0.0172721	0.77776	0.83767	Not regulated
BRSK1	19.6014	18.8822	24.591	27.8924	29.7053	26.6265	0.394713	6.29784e-05	0.000249897	Not regulated
BRSK2	36.6961	38.2587	40.4172	49.3043	54.0478	48.7081	0.378028	6.78237e-07	3.65441e-06	Not regulated
BRWD1	107.281	112.304	97.2423	119.191	120.22	120.278	0.162895	0.0245155	0.0503174	Not regulated
BRWD3	65.1708	68.1637	58.4035	67.761	68.644	66.9334	0.0649944	0.403979	0.513723	Not regulated
BSCL2	10.6444	9.36695	16.5353	21.8245	23.4303	23.025	0.879356	4.15023e-09	2.85902e-08	Not regulated
BSDC1	49.8306	47.6503	54.7897	59.414	65.0066	58.716	0.246062	0.00104113	0.00316398	Not regulated
BSG	289.258	278.586	338.541	244.707	252.378	245.147	-0.307072	6.66364e-06	3.09593e-05	Not regulated
BSN	15.2399	17.7947	18.9832	29.707	31.2908	27.4069	0.742424	2.99749e-15	3.37515e-14	Not regulated
BTAF1	183.38	181.308	160.423	179.953	181.356	186.156	0.0397387	0.57534	0.672611	Not regulated
BTBD1	113.197	108.795	87.813	118.517	112.526	116.789	0.146103	0.109116	0.178247	Not regulated
BTBD10	51.0337	49.8252	49.6389	60.8656	60.3433	64.1331	0.28135	6.57901e-05	0.000260177	Not regulated
BTBD11	31.4825	30.6465	31.8603	39.4538	39.9646	37.6902	0.297174	7.73231e-05	0.000300834	Not regulated
BTBD17	10.9788	11.962	16.574	16.4866	19.7724	15.5168	0.367066	0.00769196	0.0184698	Not regulated
BTBD2	64.0679	69.1523	82.7868	63.0431	63.8874	60.0014	-0.228554	0.00653953	0.0160295	Not regulated
BTBD3	166.586	159.905	146.964	134.9	135.189	139.468	-0.229254	0.00085462	0.00264914	Not regulated
BTBD6	16.794	15.4715	19.0248	18.6122	17.4874	16.7563	0.0197078	0.835213	0.882835	Not regulated
BTBD7	55.5957	58.2777	55.7035	67.2425	63.2811	65.0512	0.185851	0.00803411	0.0191624	Not regulated
BTBD9	27.9232	28.4716	31.5695	40.387	39.8713	35.7621	0.377563	5.22402e-06	2.47993e-05	Not regulated
BTD	5.31392	5.78329	5.60774	5.96214	6.10894	6.42708	0.128999	0.32176	0.430219	Not regulated
BTF3	367.112	378.138	349.217	299.403	299.245	318.967	-0.274504	1.386e-05	6.13914e-05	Not regulated
BTF3L4	180.222	173.894	145.884	151.957	156.361	160.815	-0.112761	0.171613	0.259191	Not regulated
BTG1	119.262	119.125	114.771	110.325	112.106	117.246	-0.0756761	0.239282	0.338998	Not regulated
BTG2	55.2447	56.9926	60.9374	57.5476	56.0996	59.8177	-0.0174933	0.803633	0.857184	Not regulated
BTG3	47.1235	47.3043	42.3696	41.1128	42.4828	43.5664	-0.124001	0.123651	0.19763	Not regulated
BTN2A1	31.8835	34.0571	32.1926	32.9732	33.6691	33.0535	0.0035768	0.963444	0.976751	Not regulated
BTN2A2	12.1318	14.2852	13.4586	10.68	12.0313	11.1556	-0.254154	0.0144338	0.0318577	Not regulated
BTN2A3P	3.20841	3.80609	3.69695	3.47359	3.59075	3.16763	-0.0881912	0.589768	0.684544	Not regulated
BTN3A1	10.9788	11.3194	10.3847	9.07282	8.39396	7.1616	-0.429277	0.000192191	0.000693005	Not regulated
BTN3A2	8.42207	7.41447	6.77082	4.61417	4.94311	3.62671	-0.795896	2.50347e-07	1.42521e-06	Not regulated
BTRC	70.5849	66.8291	66.1713	73.6713	69.9963	72.1669	0.0646499	0.344809	0.454431	Not regulated
BUB1	230.454	235.335	225.846	183.582	175.947	186.064	-0.362206	3.10144e-09	2.16055e-08	Not regulated
BUB1B	243.787	252.636	233.239	194.826	185.783	200.659	-0.348198	8.23331e-08	4.92785e-07	Not regulated
BUB3	200.576	182.643	191.369	200.431	187.931	194.878	0.00171522	0.978217	0.985711	Not regulated
BUD13	44.0153	42.3613	42.7019	41.9423	38.4723	38.9297	-0.133347	0.0784275	0.135524	Not regulated
BUD31	66.9755	68.658	65.2574	55.5256	52.3224	55.732	-0.316079	9.39349e-06	4.26328e-05	Not regulated
BVES	21.6567	22.3423	22.5556	17.1606	16.4615	16.435	-0.43146	1.54797e-07	9.01745e-07	Not regulated
BYSL	28.1237	26.4449	30.8218	25.5594	24.8088	24.2852	-0.215363	0.00950963	0.0222093	Not regulated
BZRAP1	6.56721	6.4753	8.80622	8.81359	10.1194	9.18154	0.338421	0.0104557	0.0241174	Not regulated
BZW1	479.907	440.222	444.382	488.221	478.036	498.787	0.0825455	0.165003	0.250914	Not regulated
BZW2	122.972	109.536	120.836	102.704	98.4892	106.001	-0.221336	0.00109062	0.0032949	Not regulated
C10orf12	23.6119	30.3499	26.1279	23.1227	25.8814	24.6524	-0.139975	0.166679	0.253104	Not regulated
C10orf2	27.6725	28.2244	29.3679	19.4936	20.7984	20.2912	-0.512245	1.43645e-10	1.15121e-09	Not regulated
C10orf25	2.50657	2.57035	2.74156	3.62913	3.77728	3.39717	0.443048	0.00845747	0.0200261	Not regulated
C10orf35	5.71497	5.1407	7.31083	6.48058	6.85507	7.29933	0.159237	0.27316	0.377322	Not regulated
C10orf76	40.1552	36.0343	39.1295	36.706	35.0681	37.5525	-0.096453	0.218241	0.31491	Not regulated
C10orf88	18.6489	17.6464	14.6632	18.2493	19.3994	18.8681	0.13328	0.202006	0.295763	Not regulated
C11orf1	19.7016	21.2548	20.354	13.8944	14.1765	13.2673	-0.588142	1.86214e-11	1.61793e-10	Not regulated
C11orf24	25.1659	27.7301	29.5756	23.5893	27.0472	26.8101	-0.110021	0.220581	0.317703	Not regulated
C11orf30	82.2655	91.9394	79.796	75.3821	72.2813	73.9573	-0.216932	0.00402199	0.0105294	Not regulated
C11orf31	52.8886	50.0724	67.0436	46.9194	47.8456	45.4027	-0.298082	0.00151189	0.00441893	Not regulated
C11orf49	34.8413	31.8822	37.8834	38.2095	44.1616	39.7102	0.202949	0.0174185	0.0375238	Not regulated
C11orf54	26.6197	22.7377	25.0894	25.9223	27.0006	28.2791	0.106891	0.221254	0.318399	Not regulated
C11orf57	77.4028	75.8747	70.4083	65.3761	65.3796	71.5701	-0.163903	0.0287277	0.0578436	Not regulated
C11orf58	338.687	321.986	272.495	291.419	286.421	306.25	-0.0990902	0.225159	0.32315	Not regulated
C11orf68	12.4326	12.8517	14.6632	13.9981	16.7879	12.5787	0.0964234	0.401036	0.510532	Not regulated
C11orf71	9.22417	8.35364	7.97545	8.76175	8.3007	9.22745	0.0253434	0.82779	0.876704	Not regulated
C11orf73	32.6856	28.4716	36.5957	30.5365	32.0836	28.9678	-0.114775	0.2126	0.308016	Not regulated
C11orf74	9.57509	9.93539	10.0939	9.43573	9.00019	10.3751	-0.058111	0.583929	0.679509	Not regulated
C11orf80	11.1292	11.0228	12.6278	14.1536	12.451	13.405	0.178113	0.0794921	0.137022	Not regulated
C11orf84	44.7673	50.2701	52.2558	46.1936	48.9181	43.9337	-0.103704	0.193744	0.285905	Not regulated
C11orf95	99.3603	93.274	105.882	121.005	122.692	122.803	0.276302	1.49337e-05	6.58235e-05	Not regulated
C11orf98	28.1212	31.6484	29.8739	25.4739	24.1471	24.0061	-0.304401	0.00028392	0.000984853	Not regulated
C12orf10	18.1475	17.0533	19.9802	17.679	17.1144	16.8022	-0.119498	0.17469	0.263029	Not regulated
C12orf29	19.7016	16.1635	14.7047	22.1377	22.0108	22.2652	0.37638	0.000454059	0.00150539	Not regulated
C12orf4	25.6171	26.6427	23.2617	34.8915	31.8504	31.814	0.364788	3.95173e-05	0.000161934	Not regulated
C12orf43	27.0709	26.7909	30.0741	26.7	28.5395	26.9937	-0.0501485	0.536129	0.637046	Not regulated
C12orf45	8.72286	8.94679	9.96931	8.19146	6.20221	7.1616	-0.38406	0.0023124	0.00646494	Not regulated
C12orf49	148.188	143.841	151.824	185.759	181.962	188.956	0.307092	1.70083e-07	9.83974e-07	Not regulated
C12orf57	46.1208	42.3119	52.7127	38.5206	42.3895	40.6283	-0.235396	0.005577	0.0139616	Not regulated
C12orf65	16.4431	15.6692	15.2863	13.8425	13.5702	14.0478	-0.21066	0.0207715	0.0437222	Not regulated
C12orf66	4.91287	3.6578	4.56927	5.96214	4.89648	5.18757	0.264676	0.0912694	0.15381	Not regulated
C12orf73	9.17404	8.45249	8.3493	9.22835	9.23336	7.80431	-0.00341654	0.976366	0.984899	Not regulated
C12orf75	42.8623	39.6427	41.3726	42.5126	42.9025	43.3369	0.0364627	0.620314	0.709645	Not regulated
C12orf76	12.0817	10.924	10.0524	14.0499	15.3423	14.5987	0.397277	0.000146496	0.000540317	Not regulated
C14orf1	91.7905	94.4603	90.2638	88.0322	91.4942	89.3823	-0.0598962	0.354496	0.464339	Not regulated
C14orf119	25.2662	27.2852	25.7956	27.8924	26.9539	28.3251	0.0669772	0.412022	0.52164	Not regulated
C14orf132	158.365	165.046	188.005	237.76	240.114	244.091	0.478111	4.7099e-13	4.63625e-12	Not regulated
C14orf142	12.4326	10.4791	9.38777	11.1984	11.8914	11.0178	0.0633864	0.595466	0.689255	Not regulated
C14orf159	24.2636	21.5514	25.5879	16.2792	17.2543	16.5268	-0.532477	2.37866e-09	1.67388e-08	Not regulated
C14orf166	155.006	142.852	160.174	134.174	129.22	132.352	-0.230503	0.000226868	0.000804252	Not regulated
C14orf169	5.86537	6.12929	6.48005	4.61417	5.36281	5.04985	-0.316472	0.0191108	0.0406857	Not regulated
C14orf2	42.361	40.9279	44.945	37.6392	38.006	36.313	-0.216255	0.00348254	0.00929072	Not regulated
C14orf28	4.963	4.84412	4.02926	6.37689	5.73587	6.05982	0.378696	0.00973293	0.0226633	Not regulated
C14orf37	42.9124	44.388	46.7311	46.8676	51.4363	50.0394	0.126817	0.0874305	0.148638	Not regulated
C14orf79	4.26116	4.6464	5.44158	4.82155	6.01567	4.95803	0.115272	0.45264	0.560468	Not regulated
C14orf80	3.10814	4.00381	4.98466	4.8734	5.31618	4.59077	0.260208	0.132409	0.209388	Not regulated
C14orf93	5.76511	7.66162	5.73235	5.49553	5.82914	5.3712	-0.214878	0.157368	0.241614	Not regulated
C15orf38-AP3S2	31.6274	21.2449	36.4503	29.3674	26.8528	23.126	-0.190294	0.197675	0.290378	Not regulated
C15orf39	13.4853	12.2092	15.037	12.7019	12.7308	10.6965	-0.196796	0.0701076	0.123541	Not regulated
C15orf40	8.12128	7.80991	8.01699	6.63612	8.39396	7.62068	-0.0958329	0.431577	0.540297	Not regulated
C15orf41	13.8864	14.1369	12.1709	12.6501	11.5184	11.6146	-0.185661	0.0800396	0.137764	Not regulated
C15orf57	5.68891	5.73386	7.51852	8.29203	8.64531	7.61242	0.346535	0.00966659	0.0225222	Not regulated
C15orf59	4.76248	4.05324	6.1062	5.96214	7.1815	6.70252	0.386423	0.0141874	0.0314021	Not regulated
C16orf13	7.21891	8.74907	7.68468	6.63612	7.22813	6.33526	-0.245979	0.0540611	0.0993539	Not regulated
C16orf45	32.6355	34.8974	37.3434	49.6153	48.9648	47.6981	0.4589	1.48552e-09	1.07098e-08	Not regulated
C16orf46	3.3588	4.54754	3.44772	4.4068	3.68402	3.44308	0.0018542	0.991774	0.994477	Not regulated
C16orf52	27.5722	24.5172	19.6479	29.1885	26.6741	26.8101	0.185532	0.109989	0.179299	Not regulated
C16orf58	30.3295	28.5704	35.0172	37.2245	37.9127	34.9817	0.20813	0.0151456	0.0332046	Not regulated
C16orf59	11.3798	11.2206	14.9955	9.79864	9.83959	10.1915	-0.357067	0.00289803	0.00790301	Not regulated
C16orf62	88.2813	84.0801	90.1807	85.3363	87.6703	85.3424	-0.0429743	0.494475	0.599285	Not regulated
C16orf70	24.3638	25.4563	25.9202	24.4707	22.244	23.3211	-0.133975	0.10187	0.168408	Not regulated
C16orf72	87.028	81.9052	79.0483	104.674	106.557	101.226	0.313649	4.0995e-06	1.97919e-05	Not regulated
C16orf87	24.5142	25.3081	22.431	28.0998	24.6689	27.7283	0.137015	0.13697	0.215437	Not regulated
C16orf91	5.1134	3.6578	5.3585	3.78466	4.43015	4.40714	-0.182877	0.279659	0.384674	Not regulated
C17orf100	2.80736	3.06465	4.0708	3.62913	4.15035	4.08579	0.227492	0.194671	0.286985	Not regulated
C17orf49	34.6538	28.6228	37.0244	28.3212	28.9242	28.2452	-0.250647	0.00675106	0.0164794	Not regulated
C17orf53	9.87588	8.94679	11.5062	8.86544	10.0728	9.22745	-0.129144	0.261547	0.364014	Not regulated
C17orf58	13.3349	12.0609	12.6693	9.07282	8.67376	10.7424	-0.434746	9.39405e-05	0.000358845	Not regulated
C17orf62	26.8203	26.3461	30.4479	30.1217	31.5706	27.4069	0.0700341	0.419499	0.528945	Not regulated
C17orf75	49.3794	47.0572	49.0158	46.8157	45.5139	46.0454	-0.0917613	0.19652	0.289096	Not regulated
C17orf80	65.271	61.639	62.599	62.9913	66.1724	64.9135	0.0151546	0.82368	0.873227	Not regulated
C17orf89	11.9814	9.88596	15.4524	12.0798	12.3111	12.0278	-0.0580265	0.662521	0.745756	Not regulated
C17orf96	18.1475	17.8442	20.8525	30.6402	30.9178	29.9318	0.664053	2.90128e-15	3.27486e-14	Not regulated
C17orf97	6.11602	6.9696	6.48005	6.58427	6.66854	7.39114	0.0602476	0.634801	0.722028	Not regulated
C18orf21	25.1659	22.6883	19.2325	18.6122	19.6325	20.7962	-0.201134	0.0644686	0.115208	Not regulated
C18orf25	51.8358	47.4032	52.2143	58.74	55.7732	55.3647	0.145315	0.0433922	0.0823033	Not regulated
C18orf32	31.7993	32.4259	27.6981	34.4741	41.9833	40.4438	0.328749	0.000837	0.00259589	Not regulated
C18orf54	102.418	93.7683	76.1822	104.363	98.2094	100.033	0.130858	0.177119	0.265837	Not regulated
C18orf8	15.0895	12.3574	14.9124	18.4567	19.3527	17.3072	0.358733	0.000252429	0.000886059	Not regulated
C19orf12	24.0129	20.8099	25.4217	30.4847	29.9385	30.2073	0.346486	6.03741e-05	0.000240049	Not regulated
C19orf24	3.05801	3.75666	5.73235	3.21437	4.94311	3.85625	-0.085721	0.701142	0.777851	Not regulated
C19orf25	7.16878	7.51333	11.2155	7.93223	9.04683	7.1616	-0.125722	0.43486	0.543486	Not regulated
C19orf43	105.677	112.057	111.033	92.8538	96.2508	95.2585	-0.229065	0.000298626	0.00103221	Not regulated
C19orf44	9.87588	10.8251	9.80316	8.50252	8.25406	8.21748	-0.306656	0.00446792	0.0115327	Not regulated
C19orf47	8.3218	8.50192	10.8832	9.02097	9.18672	8.30929	-0.0893233	0.464086	0.571037	Not regulated
C19orf48	42.3109	40.3347	56.3681	41.6831	40.0112	35.4407	-0.267123	0.0146363	0.0322326	Not regulated
C19orf52	7.56983	6.52473	8.68161	7.7767	7.50793	6.79434	-0.0707793	0.586745	0.681843	Not regulated
C19orf53	31.9838	29.6084	36.388	30.7439	32.5033	32.4108	-0.054866	0.524589	0.626305	Not regulated
C19orf54	16.8441	19.5742	19.6894	16.694	19.2595	15.8382	-0.136168	0.173213	0.26124	Not regulated
C19orf60	5.66484	5.28899	6.97852	4.4068	4.66331	3.62671	-0.524106	0.000955331	0.00292894	Not regulated
C19orf68	13.9866	11.4183	10.7585	12.2872	12.078	11.5687	-0.0259084	0.823241	0.873064	Not regulated
C19orf70	2.4063	2.76807	3.40618	3.31806	3.82392	3.30535	0.255582	0.156025	0.239897	Not regulated
C1D	14.137	12.3574	10.0524	13.4796	13.2438	11.7983	0.0585972	0.648938	0.734752	Not regulated
C1GALT1	31.9337	29.3613	23.2617	35.2544	34.9748	34.8899	0.295165	0.00660563	0.0161714	Not regulated
C1GALT1C1	13.5355	13.4449	12.877	11.8724	13.9899	12.946	-0.0543843	0.585438	0.680794	Not regulated
C1orf106	33.3875	30.0039	41.4557	27.8924	29.0058	28.2332	-0.320592	0.00162407	0.00471288	Not regulated
C1orf109	32.4851	31.2891	30.6141	25.0928	24.6689	26.3051	-0.329715	4.72942e-05	0.000190945	Not regulated
C1orf112	42.6116	38.0115	41.9542	35.9283	36.4205	34.8439	-0.213355	0.005603	0.0140141	Not regulated
C1orf122	7.41944	7.31561	11.8386	10.8355	10.8655	9.91606	0.225392	0.147751	0.229572	Not regulated
C1orf123	26.9205	26.6427	28.0802	28.4109	28.6327	27.4987	0.0299388	0.698918	0.775821	Not regulated
C1orf131	19.2003	19.8213	18.9417	18.4567	18.047	16.1136	-0.15998	0.0732119	0.12811	Not regulated
C1orf159	5.71497	6.12929	6.35544	6.73981	4.75658	5.78437	-0.0998377	0.501063	0.605089	Not regulated
C1orf174	22.2583	21.7491	23.511	21.5674	22.3839	21.6225	-0.0624333	0.436515	0.545008	Not regulated
C1orf198	147.085	147.103	165.075	142.003	141.019	144.334	-0.123405	0.0480549	0.0898017	Not regulated
C1orf21	67.8779	66.0876	63.1805	72.5307	70.7424	75.7018	0.132291	0.060527	0.109185	Not regulated
C1orf216	11.6305	12.2092	11.7555	10.68	12.7775	12.1196	-0.0168606	0.870123	0.910736	Not regulated
C1orf226	25.2161	27.6313	27.5818	40.5944	40.0112	37.9198	0.538509	1.2192e-11	1.07841e-10	Not regulated
C1orf233	5.21366	6.77188	7.64314	4.92524	4.84984	4.22351	-0.513609	0.00128903	0.00382041	Not regulated
C1orf27	47.4243	46.0686	42.6603	42.2016	39.7314	40.5824	-0.171737	0.0303759	0.0605102	Not regulated
C1orf35	14.2373	13.1483	16.0755	14.9831	14.4096	12.3033	-0.0840474	0.428198	0.537132	Not regulated
C1orf43	144.779	134.647	153.527	147.913	147.407	147.088	0.0115687	0.852522	0.896698	Not regulated
C1orf50	8.67272	7.61219	8.72315	10.6282	10.679	10.6047	0.330643	0.00161706	0.00469485	Not regulated
C1orf52	35.0919	32.772	25.8371	35.2025	33.296	32.9617	0.0951988	0.383156	0.492927	Not regulated
C1orf54	5.06327	5.33842	5.3585	5.75476	5.22291	4.54486	-0.0460375	0.748844	0.815403	Not regulated
C1orf74	8.12128	8.69964	8.22468	7.67301	8.53386	7.7584	-0.0808473	0.477499	0.583153	Not regulated
C1QBP	123.273	114.924	117.098	84.9216	87.5304	87.5001	-0.470265	3.35548e-13	3.33932e-12	Not regulated
C1QTNF3	3.57336	3.35875	2.81384	3.68616	3.63738	3.53306	0.143497	0.396542	0.506399	Not regulated
C1QTNF6	15.641	18.1407	20.3125	27.5295	29.8452	25.7542	0.597114	1.50472e-09	1.08415e-08	Not regulated
C1RL	6.21629	5.28899	6.14774	5.70291	6.15557	5.32529	-0.0597181	0.659621	0.743558	Not regulated
C20orf194	32.2846	34.0571	35.848	55.1109	56.3328	54.9056	0.682336	8.3164e-21	1.28153e-19	Not regulated
C20orf196	3.15828	3.26237	2.61694	4.25126	3.17105	3.44308	0.247364	0.178719	0.267896	Not regulated
C20orf24	38.4492	38.4233	46.3299	40.2553	43.8626	40.1793	-0.00772297	0.927912	0.951263	Not regulated
C20orf27	16.7439	15.8175	24.2171	14.4128	15.3423	14.0478	-0.39532	0.00313674	0.00847726	Not regulated
C20orf96	22.0578	20.6122	20.894	19.2862	21.5445	18.6844	-0.113524	0.199679	0.292827	Not regulated
C21orf2	3.91025	3.55895	5.02619	5.39184	4.33688	5.04985	0.212656	0.201358	0.294922	Not regulated
C21orf33	55.0944	54.5705	65.0082	48.4748	49.0114	48.4785	-0.279196	0.000334221	0.00114317	Not regulated
C21orf58	27.7226	28.6199	31.8187	27.4258	28.1664	24.1934	-0.165796	0.0585567	0.10619	Not regulated
C21orf59	73.3422	75.7264	69.9929	50.8596	54.7007	53.3907	-0.481952	3.21899e-11	2.75216e-10	Not regulated
C21orf62	7.92075	9.49052	8.43238	12.4427	13.0573	11.4769	0.497359	6.42062e-06	2.99248e-05	Not regulated
C21orf91	55.345	50.6655	37.8003	52.726	51.856	52.9316	0.110585	0.345418	0.45503	Not regulated
C22orf29	32.7859	31.8328	34.8926	30.7439	31.7105	29.4268	-0.135703	0.081718	0.140141	Not regulated
C22orf39	28.6751	26.3461	26.1694	28.4109	30.7312	29.7023	0.112028	0.17644	0.265121	Not regulated
C22orf46	49.8807	56.8443	51.2589	39.4538	40.0112	43.3369	-0.382549	3.63213e-06	1.76699e-05	Not regulated
C2CD2	28.0234	28.9659	29.8664	19.6491	19.1196	18.2254	-0.628874	7.05778e-15	7.83141e-14	Not regulated
C2CD2L	7.06852	6.22815	6.72929	6.37689	7.4613	6.5648	0.00960886	0.939523	0.95999	Not regulated
C2CD3	72.4899	75.677	86.0684	77.7151	76.525	75.4723	-0.0483437	0.499188	0.60363	Not regulated
C2CD5	131.545	131.384	123.869	123.39	114.904	122.987	-0.118443	0.0757969	0.131791	Not regulated
C2orf42	10.4273	10.0837	9.92777	12.0798	11.4251	13.1755	0.251843	0.0155544	0.0339806	Not regulated
C2orf44	60.5587	54.6694	58.1543	57.5994	55.0271	57.6601	-0.0455589	0.524209	0.625999	Not regulated
C2orf47	13.3349	12.0114	13.7909	16.02	14.4096	15.3332	0.203377	0.0330955	0.0651125	Not regulated
C2orf49	36.9969	33.2663	26.1694	32.5584	34.0888	32.0895	0.0145615	0.898592	0.931425	Not regulated
C2orf68	33.6883	32.5248	34.8511	39.6093	38.4723	35.7162	0.150224	0.0519645	0.0961311	Not regulated
C2orf69	51.3846	44.6845	34.5187	43.1866	42.8092	43.4287	-0.0333449	0.779883	0.839037	Not regulated
C2orf72	10.7281	8.35364	12.0878	5.13262	6.6219	6.19754	-0.813847	3.45153e-08	2.14999e-07	Not regulated
C2orf74	13.5355	12.9506	10.6755	8.65806	8.58049	10.3751	-0.4428	0.000541735	0.00175844	Not regulated
C2orf81	3.91025	4.79469	4.69388	3.05883	3.82392	3.44308	-0.393351	0.015995	0.0348269	Not regulated
C3orf14	18.3982	18.0419	17.1971	27.5814	25.2752	27.3151	0.561335	7.83128e-11	6.44739e-10	Not regulated
C3orf17	81.8144	80.3234	75.3098	77.2485	80.5354	81.3485	-0.00908026	0.896107	0.929668	Not regulated
C3orf33	6.16616	6.22815	5.02619	5.59922	4.89648	5.69256	-0.120346	0.419971	0.529427	Not regulated
C3orf38	49.7804	48.6389	40.2511	49.7709	49.3845	50.4526	0.0901398	0.324727	0.433448	Not regulated
C3orf58	57.4004	54.1256	37.2188	82.9515	80.6287	81.2566	0.697461	3.36442e-08	2.09906e-07	Not regulated
C3orf62	10.2268	10.8746	9.88623	12.2872	10.7256	12.5328	0.179816	0.0969288	0.161612	Not regulated
C3orf70	12.0315	12.7529	13.2509	30.3291	29.7986	29.4727	1.21433	3.46848e-47	1.18705e-45	Up in Mutant
C4orf27	54.1419	52.9887	48.0604	44.7419	45.4673	46.1832	-0.205253	0.00959535	0.0223917	Not regulated
C4orf29	6.46694	6.03044	6.43851	7.10272	5.40944	6.19754	-0.0407596	0.76751	0.830124	Not regulated
C4orf3	97.8564	91.198	82.496	92.0761	88.7428	97.4621	0.0155852	0.845308	0.890945	Not regulated
C4orf33	5.76511	5.78329	6.52159	9.59126	8.1608	9.13563	0.548297	9.68347e-06	4.3797e-05	Not regulated
C4orf46	61.9122	56.3005	51.6743	55.059	52.0892	54.1711	-0.094185	0.256946	0.358756	Not regulated
C5	16.6937	14.7795	15.6601	14.7239	14.0366	14.0018	-0.15999	0.082077	0.140695	Not regulated
C5orf15	88.4317	84.4755	65.6728	79.6852	73.8669	78.4563	-0.0612955	0.54701	0.646646	Not regulated
C5orf22	85.9251	90.1599	78.176	74.6563	70.5559	70.3306	-0.258702	0.000697492	0.00220445	Not regulated
C5orf24	127.534	114.43	87.7715	142.106	135.423	139.468	0.316996	0.00371658	0.00983707	Not regulated
C5orf28	8.92338	8.20535	6.35544	9.12466	8.0209	7.62068	0.0598245	0.679916	0.760175	Not regulated
C5orf30	49.7804	45.5743	39.628	54.8516	53.7214	58.2569	0.286568	0.00188907	0.00539413	Not regulated
C5orf34	16.9444	17.4981	17.4878	17.1606	15.6687	16.5727	-0.0925415	0.285799	0.392112	Not regulated
C5orf38	12.6832	14.4335	15.8678	11.665	12.7308	10.0538	-0.34229	0.00267157	0.00734697	Not regulated
C5orf42	63.9175	71.7226	66.7113	74.8637	74.6596	78.7317	0.154175	0.0318644	0.0629746	Not regulated
C5orf45	5.96563	5.53614	7.26929	7.05087	7.55457	7.20751	0.191405	0.144774	0.225633	Not regulated
C5orf51	146.233	141.122	121.127	135.781	131.645	139.376	-0.0264514	0.739009	0.808208	Not regulated
C6orf106	83.97	85.1675	89.5161	79.6852	76.3384	76.6659	-0.172826	0.00700216	0.0170147	Not regulated
C6orf118	5.76511	4.94298	5.40004	4.8734	3.87055	5.14166	-0.233528	0.130425	0.2068	Not regulated
C6orf120	52.287	47.7492	51.882	45.6751	44.7212	42.8319	-0.209616	0.00437312	0.0113203	Not regulated
C6orf136	6.06589	5.58557	5.27543	6.22136	5.54934	5.23348	-0.0125094	0.928729	0.951603	Not regulated
C6orf203	14.6384	15.9658	13.2093	14.7239	14.1765	14.1396	-0.0430407	0.674245	0.756061	Not regulated
C6orf47	23.2108	23.0837	26.2941	22.8635	26.3011	22.862	-0.0318045	0.722406	0.794547	Not regulated
C6orf48	40.5563	37.0723	44.5296	38.8316	41.8765	39.3429	-0.0452238	0.577636	0.674358	Not regulated
C6orf62	164.08	150.909	148.252	196.958	187.698	190.287	0.291589	7.66749e-06	3.53167e-05	Not regulated
C6orf89	75.9991	76.1219	78.0929	86.2695	87.064	85.5261	0.149331	0.0171654	0.03706	Not regulated
C7orf13	5.21366	4.69583	4.86004	6.42874	6.15557	5.27939	0.253147	0.0735979	0.128652	Not regulated
C7orf25	11.0289	12.7035	13.2093	12.4946	10.679	10.8342	-0.143821	0.184421	0.274904	Not regulated
C7orf26	19.1502	18.8328	24.2587	23.1227	21.4979	21.4389	0.0627732	0.530488	0.631874	Not regulated
C7orf31	12.3323	12.5057	12.1709	11.0429	9.55979	10.421	-0.274766	0.00681557	0.0166231	Not regulated
C7orf43	6.41681	7.16732	9.18007	10.1616	10.2127	9.87016	0.382526	0.00253191	0.00701204	Not regulated
C7orf49	34.8914	32.772	39.5034	36.5505	36.5137	35.808	0.00182733	0.982154	0.988451	Not regulated
C7orf50	42.762	43.3005	50.5112	32.6621	33.9955	34.9358	-0.446646	6.166e-08	3.74767e-07	Not regulated
C7orf55	5.73854	5.92169	6.3085	4.88273	4.95477	5.21144	-0.275924	0.0390566	0.0751206	Not regulated
C7orf55-LUC7L2	36.3377	35.8989	39.6799	32.4371	34.9431	29.79	-0.224586	0.0068111	0.0166156	Not regulated
C7orf60	47.1736	40.6313	37.2188	42.0979	39.2651	46.9177	0.01826	0.857932	0.901101	Not regulated
C7orf73	125.679	118.879	95.6223	125.827	127.402	130.699	0.153559	0.0974828	0.162329	Not regulated
C8orf33	65.1206	55.8062	63.0974	57.2365	60.5764	58.2569	-0.083145	0.267091	0.37011	Not regulated
C8orf37	13.5856	10.4297	11.5062	12.8056	12.0313	13.405	0.0887996	0.434038	0.542686	Not regulated
C8orf4	50.8833	46.0686	41.6634	6.84349	5.68924	7.89613	-2.78019	1.08765e-115	1.09444e-113	Down in Mutant
C8orf44	3.01741	3.81647	3.10669	3.58454	3.71153	3.54821	0.109529	0.515256	0.617793	Not regulated
C8orf46	20.2531	17.9924	20.354	31.0031	31.5706	29.7482	0.635092	1.74403e-14	1.90116e-13	Not regulated
C8orf58	19.2003	18.0913	23.6771	17.4198	17.4874	16.7104	-0.26276	0.00946682	0.0221312	Not regulated
C8orf59	24.5644	23.0343	21.3509	19.701	20.1921	19.2812	-0.238302	0.00801429	0.019119	Not regulated
C8orf76	15.0474	13.2852	15.4574	12.1088	15.2509	15.4961	-0.0482398	0.66137	0.745083	Not regulated
C8orf82	8.87325	8.65021	11.5893	9.90233	9.65306	8.53883	-0.0778748	0.534248	0.635516	Not regulated
C9orf114	46.4718	47.4032	50.8019	34.8915	35.9541	37.5525	-0.43589	6.47771e-09	4.37032e-08	Not regulated
C9orf116	9.77561	9.44109	9.42931	5.08078	4.70995	4.08579	-1.06743	2.86525e-17	3.64677e-16	Down in Mutant
C9orf142	4.46169	5.83272	9.01392	7.15456	8.86029	7.06979	0.233605	0.240996	0.341097	Not regulated
C9orf156	6.16616	6.32701	7.47698	5.34	6.80844	7.29933	-0.0564868	0.698246	0.775579	Not regulated
C9orf16	13.1845	14.3346	17.654	14.9313	16.3682	15.3332	0.0230772	0.830561	0.879097	Not regulated
C9orf3	6.16616	6.03044	6.52159	7.46563	7.08823	7.57477	0.219955	0.0679689	0.120385	Not regulated
C9orf40	21.6567	22.4411	18.4432	14.7757	15.2957	16.3891	-0.445169	1.76757e-05	7.70441e-05	Not regulated
C9orf47	8.35389	7.15051	7.52392	7.65953	8.94936	7.53254	0.0511445	0.678897	0.759253	Not regulated
C9orf69	22.1079	23.2814	26.3771	19.4417	20.1921	20.1994	-0.283434	0.00127123	0.00377362	Not regulated
C9orf72	77.854	65.9888	57.4482	53.0371	54.8406	52.4725	-0.348385	0.000502596	0.001645	Not regulated
C9orf78	54.8938	56.8937	51.342	53.1408	46.773	50.4067	-0.138035	0.0879061	0.149317	Not regulated
C9orf85	6.61734	6.77188	5.98159	5.39184	6.57527	6.65662	-0.068813	0.618541	0.70803	Not regulated
C9orf91	15.0394	14.3346	15.4524	19.5454	19.5393	20.2453	0.384428	5.57648e-06	2.62398e-05	Not regulated
CA11	11.3297	10.8251	11.3816	9.22835	9.46652	9.31926	-0.278624	0.00502824	0.0127774	Not regulated
CA12	4.06064	4.54754	4.23696	25.1447	24.9021	25.6624	2.5397	3.93157e-131	5.57668e-129	Up in Mutant
CA14	46.8728	44.6351	48.6419	18.1975	19.8191	19.5567	-1.30191	2.4033e-58	1.0597e-56	Down in Mutant
CA2	5.51445	6.12929	5.77389	9.48757	9.14009	9.04382	0.647704	3.85527e-08	2.39136e-07	Not regulated
CA5B	7.36931	6.62359	6.39697	9.69495	6.94834	8.72246	0.295047	0.0386906	0.0745263	Not regulated
CAAP1	33.4877	31.2891	22.3894	32.9732	31.9903	35.5326	0.185704	0.148818	0.231002	Not regulated
CAB39	101.717	99.4033	94.8331	122.716	123.065	117.983	0.277678	1.97309e-05	8.53698e-05	Not regulated
CAB39L	26.5696	25.4069	25.7125	30.7957	30.2649	31.9518	0.240918	0.00231394	0.00646773	Not regulated
CABIN1	89.9356	91.0003	106.63	103.326	107.116	97.1866	0.0773158	0.292446	0.398954	Not regulated
CABLES1	15.5407	15.4221	16.6986	9.79864	9.09346	7.80431	-0.860173	2.16495e-16	2.61683e-15	Not regulated
CABLES2	37.799	38.407	41.3311	35.8247	36.7003	37.0934	-0.120611	0.105979	0.174039	Not regulated
CACFD1	15.1397	15.2738	21.8494	17.4198	18.7465	18.5008	0.0432634	0.724322	0.795885	Not regulated
CACHD1	166.336	164.403	163.58	208.727	208.264	209.156	0.321172	4.12898e-08	2.54905e-07	Not regulated
CACNA1C	1.10289	1.03803	0.996931	3.42175	4.01045	4.26942	1.88205	3.59498e-18	4.83147e-17	Up in Mutant
CACNA1D	5.16353	5.09127	4.44465	1.91825	1.35236	2.15766	-1.45083	4.65448e-14	4.9278e-13	Down in Mutant
CACNA1H	26.2688	26.3461	31.6941	35.0988	38.7988	30.5745	0.287831	0.00393716	0.0103326	Not regulated
CACNA2D1	19.3507	20.0191	14.6217	41.061	40.4775	41.0874	1.16614	1.38062e-26	2.62585e-25	Up in Mutant
CACNA2D2	11.1793	12.4069	12.5863	12.339	13.477	12.9001	0.0781214	0.426003	0.535255	Not regulated
CACNB1	5.56458	5.53614	6.43851	10.8874	10.3992	9.64062	0.79161	2.18662e-11	1.88594e-10	Not regulated
CACNB3	19.2504	18.289	20.6863	24.2633	25.8347	24.1475	0.32964	7.70266e-05	0.00029978	Not regulated
CACNB4	8.37194	7.66162	5.85697	10.4726	11.1919	13.6805	0.67854	5.16097e-06	2.45893e-05	Not regulated
CACNG4	60.6088	65.6922	73.7314	124.012	129.733	125.053	0.900908	2.80379e-35	6.93467e-34	Not regulated
CACNG7	56.4479	65.6428	67.4175	78.0262	78.7633	71.8915	0.2504	0.00120473	0.00360073	Not regulated
CACNG8	56.498	56.004	55.1635	88.9654	88.3698	82.2666	0.610697	1.74349e-19	2.4971e-18	Not regulated
CACTIN	21.9575	22.54	27.1664	26.0779	24.6223	23.7343	0.0318636	0.731134	0.801307	Not regulated
CACUL1	109.587	108.795	104.969	97.4161	96.7171	95.993	-0.176284	0.00564661	0.0141051	Not regulated
CACYBP	158.164	155.111	139.612	109.289	115.51	118.763	-0.418564	8.47255e-09	5.65141e-08	Not regulated
CAD	101.917	108.004	120.006	72.1678	75.126	65.4185	-0.653405	3.89987e-18	5.22335e-17	Not regulated
CADM1	129.188	131.384	119.632	108.355	105.204	107.149	-0.265641	8.12888e-05	0.000314807	Not regulated
CADM2	35.6935	35.7377	26.6264	37.8466	35.9541	38.6084	0.177575	0.112067	0.182082	Not regulated
CADM3	11.4299	13.0495	14.2893	28.2035	29.0058	28.1873	1.11569	1.65863e-34	3.99326e-33	Up in Mutant
CADM4	59.907	58.0306	66.4205	91.2984	94.4787	86.9492	0.544471	5.94807e-15	6.63131e-14	Not regulated
CADPS	4.66222	4.49811	5.44158	10.68	11.7982	12.5787	1.24003	3.92718e-23	6.68131e-22	Up in Mutant
CADPS2	21.8071	19.8708	20.9771	7.3101	7.13487	8.81428	-1.44555	4.71851e-43	1.45422e-41	Down in Mutant
CALB1	66.2235	63.6161	51.1343	426.682	416.76	429.467	2.79432	7.0516e-207	1.80475e-204	Up in Mutant
CALCOCO1	18.6489	17.6959	19.3155	23.0709	24.4358	23.1834	0.324681	7.92868e-05	0.000307458	Not regulated
CALCOCO2	27.8229	29.7073	29.2433	32.5584	28.0731	30.7582	0.054062	0.524948	0.626669	Not regulated
CALCRL	10.678	10.2814	7.80929	8.19146	8.39396	8.44702	-0.214793	0.110326	0.179725	Not regulated
CALD1	236.821	232.221	200.882	342.123	343.033	350.918	0.608252	1.2555e-16	1.5429e-15	Not regulated
CALM1	756.582	725.185	713.055	679.632	650.719	657.49	-0.163207	0.00332163	0.00892412	Not regulated
CALM2	588.141	558.112	512.256	632.609	630.293	630.496	0.170268	0.00830188	0.0197053	Not regulated
CALM3	369.669	388.963	400.974	304.95	295.794	306.618	-0.373552	6.48723e-11	5.3927e-10	Not regulated
CALML4	12.6832	13.1978	11.5478	8.91728	8.76703	9.5488	-0.474339	1.23682e-05	5.51348e-05	Not regulated
CALR	509.886	509.868	534.314	504.5	490.487	497.043	-0.078487	0.13793	0.216657	Not regulated
CALU	498.306	494.891	481.185	445.346	446.559	454.899	-0.150717	0.00667664	0.0163216	Not regulated
CAMK1	8.72286	8.05706	8.43238	6.53243	7.36803	6.61071	-0.315095	0.0074241	0.0179033	Not regulated
CAMK1D	25.0155	22.1445	25.4633	66.1019	67.5714	63.4444	1.41975	5.5583e-74	3.19209e-72	Up in Mutant
CAMK2A	3.55933	4.00381	5.27543	3.00699	2.47156	2.66265	-0.686567	0.000272081	0.000947967	Not regulated
CAMK2D	98.2574	98.3159	86.6084	117.791	116.163	113.392	0.274448	0.000172709	0.000628339	Not regulated
CAMK2G	22.1079	21.156	23.0956	23.2264	21.4512	24.1934	0.0333733	0.696283	0.774025	Not regulated
CAMK2N1	81.2128	82.696	76.0991	161.6	157.014	160.631	0.977991	3.77389e-49	1.35871e-47	Not regulated
CAMK2N2	3.15828	3.70723	3.73849	4.45864	4.66331	5.32529	0.426258	0.00701278	0.0170335	Not regulated
CAMK4	12.583	14.6312	11.257	14.4128	14.1765	14.5068	0.147185	0.187953	0.279214	Not regulated
CAMKK1	3.75985	2.91636	3.48926	5.59922	4.29025	4.03988	0.428398	0.0154702	0.0338372	Not regulated
CAMKK2	48.5773	43.4982	51.2589	41.3202	39.4516	43.5664	-0.224714	0.00533642	0.0134559	Not regulated
CAMKMT	5.36405	6.27758	5.73235	6.63612	5.45608	5.60074	0.00347975	0.980192	0.986982	Not regulated
CAMKV	60.1075	60.4032	70.5744	51.3781	52.7421	50.9116	-0.321813	1.87646e-05	8.13088e-05	Not regulated
CAMLG	32.5854	26.4449	29.2849	32.2474	28.5395	32.0895	0.05326	0.570356	0.667936	Not regulated
CAMSAP1	201.929	200.833	216.833	230.346	236.85	223.295	0.136471	0.0193473	0.0410926	Not regulated
CAMSAP2	164.481	166.776	145.552	167.51	165.454	170.134	0.0569974	0.422918	0.532288	Not regulated
CAMSAP3	3.80998	4.54754	4.77696	5.75476	6.482	6.10572	0.459055	0.00141051	0.00414939	Not regulated
CAMTA1	49.981	48.5401	43.9896	49.5635	52.2291	55.3647	0.122595	0.139667	0.218771	Not regulated
CAMTA2	6.06589	6.9696	7.72622	7.72485	7.64783	7.39114	0.10756	0.388193	0.497734	Not regulated
CAND1	484.62	462.91	460.333	469.298	453.88	468.121	-0.0371668	0.511075	0.613969	Not regulated
CAND2	9.17404	9.39166	9.47085	8.7099	9.37326	8.40111	-0.101534	0.335442	0.444275	Not regulated
CANT1	72.6905	66.7797	79.7545	73.2565	72.2347	71.0651	-0.0377267	0.599103	0.692173	Not regulated
CANX	1731.44	1697.27	1553.8	1535.38	1509.28	1573.95	-0.130206	0.0294705	0.0590451	Not regulated
CAP1	256.271	254.761	268.839	293.026	296.214	294.59	0.160817	0.00378741	0.00999378	Not regulated
CAP2	86.3763	89.0231	79.9206	82.3293	81.2815	85.572	-0.0547248	0.446832	0.554756	Not regulated
CAPN1	29.5775	30.1522	38.0911	44.379	41.6434	38.6543	0.328215	0.000639799	0.00204073	Not regulated
CAPN10	8.42207	9.09508	13.2093	11.4577	13.0573	11.1556	0.191306	0.188485	0.279899	Not regulated
CAPN10-AS1	5.1134	4.39925	5.48312	5.59922	6.10894	4.59077	0.0957888	0.5337	0.634992	Not regulated
CAPN15	14.6384	14.2358	17.9863	13.7907	14.0366	11.5687	-0.274278	0.0140226	0.031096	Not regulated
CAPN2	185.436	186.894	192.782	177.309	174.828	175.459	-0.118962	0.0392604	0.0754264	Not regulated
CAPN5	29.8282	29.4107	32.4833	52.6223	51.4363	47.3768	0.701904	2.88149e-19	4.0676e-18	Not regulated
CAPN7	57.8516	56.6465	53.585	65.2724	62.5816	63.3526	0.166412	0.0201711	0.0425962	Not regulated
CAPNS1	101.666	105.533	116.89	122.924	129.314	122.711	0.19043	0.00380377	0.0100318	Not regulated
CAPRIN1	1121.49	1128.53	1084.08	987.33	969.642	994.59	-0.196132	0.000211764	0.00075457	Not regulated
CAPRIN2	33.7384	38.2092	31.8603	44.2235	44.4414	38.8379	0.276383	0.0028022	0.0076668	Not regulated
CAPZA1	264.443	259.457	233.863	263.682	263.244	269.478	0.0512281	0.445633	0.553596	Not regulated
CAPZA2	77.0018	72.4641	60.7297	98.9196	100.494	105.22	0.515426	5.7611e-09	3.9115e-08	Not regulated
CAPZB	205.087	202.168	212.762	203.387	205.372	206.172	-0.0315766	0.579454	0.675391	Not regulated
CARD10	5.36405	5.43728	7.0616	3.42175	2.70472	3.07582	-0.984143	5.57827e-09	3.79174e-08	Not regulated
CARD8	62.5138	56.2017	48.8081	60.4509	57.9183	57.2928	0.0484282	0.596358	0.689814	Not regulated
CARF	16.8943	16.6578	15.2447	27.9443	25.1353	26.1674	0.681143	4.96645e-14	5.25337e-13	Not regulated
CARHSP1	85.3737	81.6086	102.393	92.2835	95.6445	96.6816	0.0601574	0.441106	0.549306	Not regulated
CARKD	31.3321	28.7187	35.4326	34.1138	34.2753	33.6044	0.0741276	0.383083	0.492927	Not regulated
CARM1	105.877	110.13	125.821	88.3951	93.3129	86.3983	-0.370181	2.48037e-07	1.41274e-06	Not regulated
CARNMT1	12.3323	11.7149	11.9632	8.50252	8.76703	8.30929	-0.511833	3.86504e-07	2.14493e-06	Not regulated
CARS	64.87	61.4412	72.1944	80.6184	81.6546	82.8634	0.284485	5.24561e-05	0.000210271	Not regulated
CARS2	22.2082	22.54	26.5848	22.5524	24.7156	22.7702	-0.0477436	0.596211	0.689711	Not regulated
CASC10	24.2636	24.1217	26.1279	21.8784	22.0575	21.8521	-0.200306	0.0113373	0.025887	Not regulated
CASC15	3.80998	4.05324	2.82464	6.63612	5.50271	6.79434	0.812636	2.27594e-06	1.14703e-05	Not regulated
CASC2	5.41419	5.635	4.19542	4.82155	4.57005	5.18757	-0.0765172	0.634833	0.722028	Not regulated
CASC3	215.164	228.86	227.882	231.642	235.824	235.507	0.0453265	0.435696	0.544239	Not regulated
CASC4	149.341	151.749	124.284	159.163	156.874	163.523	0.152166	0.061984	0.111376	Not regulated
CASC5	166.887	187.388	165.698	157.245	149.786	160.264	-0.174419	0.0135824	0.0302679	Not regulated
CASD1	114.55	106.175	84.6561	119.139	117.376	115.55	0.183976	0.0579671	0.105327	Not regulated
CASK	116.856	121.35	115.852	130.026	129.36	127.302	0.10717	0.0838461	0.143248	Not regulated
CASKIN1	10.3772	11.3689	11.2155	9.95417	9.09346	8.81428	-0.264987	0.010384	0.0239803	Not regulated
CASKIN2	22.3586	25.4069	27.291	25.5076	26.9073	22.9539	-0.0158701	0.865538	0.906904	Not regulated
CASP2	112.545	109.536	107.295	111.414	105.95	105.909	-0.047048	0.463427	0.570644	Not regulated
CASP3	89.3341	80.5211	79.256	99.801	100.121	98.5179	0.241012	0.000587615	0.00188604	Not regulated
CASP6	18.2478	18.4373	18.734	19.9083	20.9849	17.9499	0.0659564	0.454615	0.562382	Not regulated
CASP7	17.1449	18.2396	16.9478	20.9971	18.4201	20.888	0.185338	0.0452529	0.0851874	Not regulated
CASP8	7.61997	7.31561	7.51852	4.92524	5.26954	4.54486	-0.62625	1.23416e-06	6.43192e-06	Not regulated
CASP8AP2	140.869	146.312	125.115	124.375	115.79	122.16	-0.206973	0.00640833	0.0157473	Not regulated
CASP9	8.42207	9.04565	8.68161	9.48757	10.4925	10.1456	0.18707	0.0765472	0.132841	Not regulated
CAST	77.854	77.2093	68.0405	69.1089	61.5091	68.1729	-0.186477	0.0226928	0.0471185	Not regulated
CASZ1	7.72023	7.36504	8.10007	8.91728	9.00019	9.5488	0.224238	0.042218	0.0803728	Not regulated
CAT	14.5882	13.6921	15.5355	21.5155	20.7051	21.5766	0.520264	1.54383e-09	1.10962e-08	Not regulated
CAV1	1.35355	1.63118	1.45386	31.6771	30.8245	28.1873	4.32876	2.14699e-236	7.22186e-234	Up in Mutant
CAV2	1.00263	1.18632	0.664621	4.45864	5.45608	4.08579	2.28803	1.63703e-22	2.68424e-21	Up in Mutant
CBARP	7.36931	7.51333	9.097	10.68	11.1919	9.18154	0.346879	0.00401985	0.0105262	Not regulated
CBFA2T2	52.3873	51.0115	58.4451	79.9963	79.183	76.5281	0.521709	8.11796e-14	8.47276e-13	Not regulated
CBFB	84.0703	73.7493	58.6112	59.6732	63.8407	63.8576	-0.228788	0.0377925	0.0729635	Not regulated
CBL	233.863	247.495	248.319	306.972	319.297	293.488	0.313845	1.28613e-07	7.54442e-07	Not regulated
CBLB	45.419	47.0077	48.2681	59.5695	59.2707	61.4704	0.338101	1.22594e-06	6.39473e-06	Not regulated
CBLL1	84.722	87.0953	71.9452	81.5516	78.1105	83.2307	-0.0253251	0.763227	0.826789	Not regulated
CBR1	4.1609	3.95438	3.57234	5.65107	5.22291	4.40714	0.367692	0.020212	0.0426674	Not regulated
CBR4	54.3925	47.6503	44.405	45.5715	46.3067	46.3668	-0.102249	0.240728	0.340759	Not regulated
CBS	160.671	162.08	167.983	126.397	132.625	128.312	-0.361078	8.77153e-10	6.45824e-09	Not regulated
CBWD1	12.8838	12.7529	12.0878	12.9612	11.0987	14.5527	0.0159437	0.889212	0.924683	Not regulated
CBWD2	18.4483	19.1293	17.5294	19.4936	17.2543	20.8421	0.0454198	0.642183	0.728715	Not regulated
CBWD5	4.01051	4.00381	3.82157	3.00699	4.24361	3.76443	-0.115269	0.493038	0.598098	Not regulated
CBX1	488.781	485.153	486.212	440.006	432.476	446.774	-0.166316	0.00217859	0.00614046	Not regulated
CBX2	102.519	109.092	126.486	126.242	125.07	118.258	0.108597	0.141131	0.220802	Not regulated
CBX3	389.32	356.092	329.112	353.84	346.158	358.126	-0.0428691	0.543471	0.643302	Not regulated
CBX4	17.947	22.1445	21.3509	32.9732	29.612	29.1055	0.555565	5.76718e-09	3.91337e-08	Not regulated
CBX5	2032.27	2169.62	2091.19	2083.07	1968.24	1960.9	-0.0861503	0.102941	0.169789	Not regulated
CBX6	37.4983	37.2701	43.8234	51.7928	55.54	50.4526	0.391109	1.18201e-06	6.18208e-06	Not regulated
CBX7	3.75985	3.01522	3.36464	2.38485	2.79799	1.74449	-0.569448	0.00544708	0.0136793	Not regulated
CBX8	7.11865	6.17872	10.0108	8.55437	8.06753	8.76837	0.0984125	0.521653	0.623748	Not regulated
CBY1	20.1528	18.7339	19.9386	16.7458	16.1817	17.6286	-0.237549	0.00591555	0.0146773	Not regulated
CC2D1A	7.5197	8.55135	8.80622	10.9392	11.7049	9.77834	0.359053	0.00145466	0.00426544	Not regulated
CC2D1B	16.5935	16.8556	18.734	23.1227	23.2699	22.1734	0.371509	1.05097e-05	4.7334e-05	Not regulated
CC2D2A	45.8702	44.734	43.3665	47.2305	47.6124	49.4426	0.0881932	0.232141	0.331381	Not regulated
CCAR1	286.1	294.602	260.739	250.721	250.933	250.886	-0.181785	0.00616265	0.0152007	Not regulated
CCAR2	242.636	241.811	276.191	236.049	238.342	223.111	-0.144519	0.0218833	0.0457443	Not regulated
CCBL1	6.26642	7.21675	6.81236	5.49553	6.20221	5.04985	-0.296716	0.0285193	0.0574928	Not regulated
CCBL2	76.8474	77.7229	78.4385	72.0299	70.7327	75.9773	-0.110598	0.0961074	0.160629	Not regulated
CCDC102A	6.56721	6.82131	7.93391	5.49553	5.87577	5.73846	-0.340134	0.00922027	0.0216063	Not regulated
CCDC102B	11.9313	12.1597	10.0939	22.8116	22.0108	24.4688	1.0042	6.39651e-23	1.0758e-21	Up in Mutant
CCDC103	7.06852	6.42587	8.01699	6.94718	5.64261	6.15163	-0.225196	0.0938533	0.157418	Not regulated
CCDC106	6.868	5.78329	8.01699	5.96214	7.7411	7.89613	0.0441515	0.767509	0.830124	Not regulated
CCDC107	3.80998	3.46009	5.98159	5.54738	6.15557	6.10572	0.398744	0.0302631	0.0603263	Not regulated
CCDC109B	9.87588	9.39166	9.88623	11.7169	11.6116	12.3951	0.274257	0.00583642	0.0145085	Not regulated
CCDC112	27.3216	29.8556	22.3479	41.8386	41.4102	46.4586	0.687276	1.86326e-10	1.47222e-09	Not regulated
CCDC113	20.2531	21.3537	19.1909	14.361	15.3423	15.5627	-0.442073	1.42962e-06	7.37553e-06	Not regulated
CCDC115	20.2029	16.1635	21.8494	18.8196	20.1455	19.7862	-0.00732417	0.94334	0.962447	Not regulated
CCDC117	100.112	100.392	95.0823	80.2555	76.8514	81.0271	-0.331551	8.20761e-07	4.3743e-06	Not regulated
CCDC12	22.2082	22.0457	22.6386	19.7528	20.7517	20.7503	-0.145749	0.0716198	0.125866	Not regulated
CCDC120	7.36931	9.88596	11.2155	10.8874	10.7723	9.41108	0.100735	0.460925	0.568495	Not regulated
CCDC121	9.2743	8.7985	8.93084	8.34699	9.09346	9.77834	-0.00403272	0.970754	0.981846	Not regulated
CCDC124	36.6961	38.5058	43.865	32.2474	35.4412	35.2112	-0.230277	0.00622208	0.0153408	Not regulated
CCDC125	3.96038	3.41066	3.40618	1.65903	1.21246	1.37723	-1.36226	5.02651e-11	4.2089e-10	Down in Mutant
CCDC126	5.76511	5.88215	4.48619	6.89534	6.38874	8.58474	0.426	0.00876853	0.020696	Not regulated
CCDC127	23.0103	22.5894	23.4694	19.4417	20.8916	21.1175	-0.186954	0.022792	0.0472746	Not regulated
CCDC130	9.12391	9.44109	10.2185	12.3909	13.7568	11.7524	0.374912	0.000337811	0.00115475	Not regulated
CCDC134	6.16616	5.83272	5.81543	3.3699	5.26954	4.49896	-0.451056	0.00552848	0.0138482	Not regulated
CCDC136	13.5856	14.5818	14.497	19.027	17.9071	19.419	0.38129	1.88261e-05	8.15452e-05	Not regulated
CCDC137	29.5775	31.9811	34.5187	26.8037	28.3529	29.1514	-0.20838	0.0127564	0.0286989	Not regulated
CCDC138	48.2264	48.2435	43.2003	34.3212	36.4205	40.6283	-0.344851	0.000114945	0.000432073	Not regulated
CCDC14	186.94	192.381	143.475	180.938	172.962	182.254	0.0145677	0.88205	0.919297	Not regulated
CCDC142	10.5777	10.4791	11.257	11.1984	10.8189	10.7883	-8.11798e-05	0.999333	0.99937	Not regulated
CCDC144NL-AS1	10.7281	11.4677	11.1739	18.5604	20.5652	20.7503	0.825511	1.62633e-18	2.23156e-17	Not regulated
CCDC146	3.25854	4.05324	3.07387	5.13262	4.05708	5.3712	0.471282	0.00782357	0.0187362	Not regulated
CCDC149	11.6806	12.4563	12.1293	14.7757	13.85	13.8182	0.206263	0.0286302	0.0576756	Not regulated
CCDC15	17.0948	20.3651	16.034	16.694	17.2543	17.3072	-0.0790852	0.450992	0.558722	Not regulated
CCDC150	18.5486	22.4411	17.6124	17.8346	17.1144	19.8321	-0.11508	0.298148	0.404575	Not regulated
CCDC152	0.802102	1.08746	0.872315	4.61417	3.49748	4.59077	2.17691	8.34068e-21	1.28359e-19	Up in Mutant
CCDC160	21.5565	25.5058	18.4017	11.9761	9.23336	12.1655	-0.991736	9.24042e-13	8.9097e-12	Not regulated
CCDC167	16.5433	16.8556	16.6986	17.1606	16.9278	19.1894	0.0708586	0.432902	0.541773	Not regulated
CCDC171	9.72548	10.4791	10.0524	11.2503	10.3992	10.5129	0.0675811	0.506905	0.610557	Not regulated
CCDC173	4.41156	4.10267	4.2785	3.00699	3.63738	3.02991	-0.419181	0.00887528	0.0209103	Not regulated
CCDC174	24.6646	25.9506	24.2587	25.715	24.7156	24.1934	-0.0243868	0.767211	0.829953	Not regulated
CCDC176	2.80736	3.3118	2.2431	4.04388	3.49748	4.26942	0.486861	0.00986961	0.0229634	Not regulated
CCDC177	13.5355	14.1369	18.1525	13.4796	14.5495	13.4969	-0.165017	0.139985	0.219213	Not regulated
CCDC18	47.4243	50.6655	43.9065	37.4318	37.3998	38.792	-0.340661	3.9977e-05	0.000163533	Not regulated
CCDC181	18.8995	20.8594	15.0786	16.7977	16.7879	17.8122	-0.110813	0.350158	0.459885	Not regulated
CCDC184	30.4297	29.6579	37.7588	30.2254	31.8038	30.1155	-0.107513	0.245965	0.346645	Not regulated
CCDC186	19.2003	17.7453	11.9216	24.0559	20.3787	23.2293	0.450504	0.0022867	0.00639765	Not regulated
CCDC22	10.5777	10.3803	14.1647	11.7687	13.477	11.1556	0.0279557	0.824472	0.873909	Not regulated
CCDC25	82.9674	80.274	78.7576	68.072	68.4574	72.9933	-0.227038	0.000979963	0.00299587	Not regulated
CCDC28A	3.86011	4.39925	5.15081	3.52544	3.45085	3.71852	-0.351363	0.0302487	0.0603078	Not regulated
CCDC28B	5.66484	4.54754	6.14774	5.65107	5.82914	5.60074	0.0383109	0.789298	0.846457	Not regulated
CCDC3	0.75197	0.889736	0.955392	3.94019	5.59597	5.27939	2.48271	1.52023e-26	2.88671e-25	Up in Mutant
CCDC30	3.05801	3.46009	3.11541	4.19942	3.63738	3.81034	0.253312	0.120819	0.193999	Not regulated
CCDC34	61.2104	63.8139	58.0712	52.6742	50.0373	53.0693	-0.252629	0.000737086	0.00231529	Not regulated
CCDC40	9.32443	11.1711	10.4262	11.8724	11.7982	11.3392	0.158511	0.129152	0.20517	Not regulated
CCDC43	50.8332	50.8633	46.565	43.4458	45.374	49.1212	-0.122577	0.134438	0.212021	Not regulated
CCDC47	205.488	207.16	194.609	172.176	173.848	180.463	-0.225899	0.000355573	0.00120952	Not regulated
CCDC50	177.565	166.974	144.43	213.03	207.517	213.058	0.353068	8.14523e-06	3.73709e-05	Not regulated
CCDC51	7.5197	8.20535	8.84776	8.65806	8.48723	8.49293	0.0378112	0.736261	0.806154	Not regulated
CCDC53	12.0817	14.5324	13.3755	13.687	13.4303	14.0478	0.0223291	0.823826	0.873303	Not regulated
CCDC57	8.42207	9.19394	9.26315	9.12466	10.5391	7.85022	0.0123656	0.919677	0.945538	Not regulated
CCDC58	21.3058	26.7415	21.5171	18.2493	16.9745	18.2254	-0.39951	0.000164992	0.000602684	Not regulated
CCDC59	32.0841	32.8708	27.8725	25.8186	25.042	30.4368	-0.209271	0.0412109	0.0786347	Not regulated
CCDC6	123.423	120.016	117.43	108.666	108.375	112.566	-0.150329	0.0179086	0.0384881	Not regulated
CCDC64	2.90762	2.07605	3.28156	3.26621	3.31095	3.25945	0.223465	0.239086	0.33876	Not regulated
CCDC66	31.9337	34.3537	26.4602	27.2703	26.2078	30.2073	-0.166978	0.121914	0.195357	Not regulated
CCDC71	14.137	14.9772	18.9002	16.8495	17.2543	16.9859	0.0662988	0.52953	0.63109	Not regulated
CCDC71L	30.931	26.3955	23.1786	31.3142	32.7831	30.5745	0.21538	0.0380663	0.0734282	Not regulated
CCDC74A	6.26642	6.72245	7.31083	6.73981	5.59597	4.72849	-0.277913	0.0585854	0.106226	Not regulated
CCDC77	53.1894	51.6047	47.1881	36.7579	35.9075	37.9198	-0.477716	3.73847e-09	2.58292e-08	Not regulated
CCDC8	37.0972	38.4564	40.3342	44.1198	41.7833	40.0315	0.0987815	0.193944	0.286165	Not regulated
CCDC80	183.23	180.221	178.575	90.5726	96.9503	92.9631	-0.970128	5.93588e-55	2.44347e-53	Not regulated
CCDC81	3.30867	3.26237	3.07387	1.03689	0.652864	0.780431	-1.98558	8.25301e-17	1.02601e-15	Down in Mutant
CCDC82	63.5164	63.8139	49.1404	77.6115	75.6389	77.9972	0.369651	0.000140929	0.000521582	Not regulated
CCDC84	6.21629	7.06846	6.14774	6.63612	5.73587	6.10572	-0.091965	0.493118	0.598133	Not regulated
CCDC85B	4.86274	5.48671	5.3585	5.08078	5.68924	4.08579	-0.102438	0.509149	0.612655	Not regulated
CCDC85C	106.93	106.175	131.844	80.3592	82.1209	84.8374	-0.498831	4.11265e-10	3.13184e-09	Not regulated
CCDC86	27.3717	27.5324	31.4449	19.9083	21.731	21.8521	-0.463258	9.11028e-08	5.43065e-07	Not regulated
CCDC88A	262.839	286.495	242.711	282.242	280.032	298.125	0.0986851	0.178545	0.26767	Not regulated
CCDC88C	52.3873	60.1561	60.4805	48.2155	49.5244	47.6981	-0.270785	0.000409241	0.00137421	Not regulated
CCDC9	16.2927	15.2738	17.6124	15.035	14.6894	14.8282	-0.164456	0.0666583	0.118527	Not regulated
CCDC90B	96.6031	97.3767	88.353	105.037	105.624	109.169	0.160225	0.0220375	0.0460177	Not regulated
CCDC91	20.1027	18.289	14.8709	18.3012	17.3942	18.8681	0.0178449	0.875478	0.914715	Not regulated
CCDC92	23.7121	28.3233	25.0894	33.9583	34.8816	33.0076	0.381468	1.33631e-05	5.94124e-05	Not regulated
CCDC93	86.627	89.5174	89.973	103.741	103.246	101.869	0.194893	0.00171543	0.0049548	Not regulated
CCDC94	13.5355	14.3346	13.7493	13.1167	13.9433	13.91	-0.0402067	0.663901	0.747023	Not regulated
CCDC96	4.11077	4.30039	3.61388	3.16252	4.10371	3.35126	-0.190998	0.260785	0.363125	Not regulated
CCDC97	34.1896	36.1332	41.0819	38.6243	41.6434	39.1134	0.0791124	0.337357	0.44646	Not regulated
CCEPR	3.65959	3.36123	2.65848	4.04388	5.96904	5.14166	0.637567	0.000728041	0.00229238	Not regulated
CCHCR1	20.1528	21.9963	25.2556	18.5085	19.2128	17.6286	-0.306467	0.00121507	0.00362613	Not regulated
CCM2	16.5935	17.1521	19.8555	22.708	21.5445	21.0257	0.260702	0.00371496	0.00983543	Not regulated
CCNA2	241.132	234.94	202.086	186.382	180.144	189.553	-0.307183	6.43714e-05	0.000254995	Not regulated
CCNB1	291.865	254.563	290.605	217.644	209.476	224.81	-0.379783	8.83886e-09	5.87909e-08	Not regulated
CCNB1IP1	98.7086	90.6542	106.049	78.0781	81.4681	79.6958	-0.323746	2.32486e-06	1.16868e-05	Not regulated
CCNB2	154.755	152.886	165.532	120.435	117.982	122.482	-0.410368	1.23322e-11	1.08999e-10	Not regulated
CCNC	56.1471	52.3462	43.9065	45.6233	49.4311	50.2689	-0.0878705	0.365008	0.474781	Not regulated
CCND1	339.64	323.913	343.567	572.313	563.375	557.733	0.72991	2.89156e-41	8.55336e-40	Not regulated
CCND2	536.155	529.789	538.384	506.367	511.379	495.344	-0.104505	0.0465685	0.0874125	Not regulated
CCND3	12.984	11.0723	16.2832	14.0499	14.9226	12.6246	0.0210085	0.867351	0.90848	Not regulated
CCNDBP1	23.6119	21.4031	23.6771	24.3151	23.4565	24.5147	0.053523	0.515372	0.617869	Not regulated
CCNE1	30.4297	29.905	30.2402	15.035	15.4822	17.2154	-0.941438	5.47611e-28	1.0983e-26	Not regulated
CCNE2	37.9996	31.6351	27.4987	45.1049	41.69	44.1173	0.411332	0.000136368	0.00050608	Not regulated
CCNF	68.9306	69.3006	80.336	53.8148	57.0323	54.4006	-0.423268	1.11114e-08	7.32856e-08	Not regulated
CCNG1	589.545	564.933	501.332	414.861	416.48	429.329	-0.414319	3.68445e-09	2.5471e-08	Not regulated
CCNG2	102.318	100.441	86.4838	109.651	100.121	110.592	0.127197	0.122148	0.195611	Not regulated
CCNH	18.1475	20.9088	18.3186	18.7678	19.5859	21.393	0.0411231	0.669081	0.751674	Not regulated
CCNI	385.259	365.929	422.408	471.527	469.456	462.336	0.238673	4.87768e-05	0.000196661	Not regulated
CCNJ	200.926	191.442	178.409	178.449	175.201	182.85	-0.109527	0.10488	0.172476	Not regulated
CCNJL	39.3531	39.9393	42.4527	37.1726	37.2132	34.9358	-0.176036	0.0183921	0.0393619	Not regulated
CCNK	125.579	133.362	131.886	124.116	123.158	120.186	-0.109045	0.0752775	0.131043	Not regulated
CCNL1	76.2498	78.0002	62.5159	69.3682	69.8564	74.7837	-0.0385092	0.671645	0.753729	Not regulated
CCNL2	127.885	123.525	135.915	149.157	161.63	144.15	0.212216	0.0010164	0.003096	Not regulated
CCNT1	119.513	116.259	114.855	117.169	117.655	117.616	-0.0122991	0.841436	0.888052	Not regulated
CCNT2	135.204	134.054	105.301	149.676	143.397	149.843	0.220633	0.0161155	0.0350699	Not regulated
CCNY	88.1309	88.1828	82.7868	95.9645	92.9864	97.4621	0.124957	0.064416	0.115131	Not regulated
CCNYL1	53.5904	50.715	49.9712	71.2346	68.1776	72.121	0.436119	1.06516e-09	7.77442e-09	Not regulated
CCP110	112.796	114.628	95.7054	105.4	101.147	102.787	-0.0835518	0.300002	0.406389	Not regulated
CCPG1	32.817	29.5649	26.8847	33.5554	32.6203	35.2668	0.166404	0.0723522	0.126889	Not regulated
CCS	7.06852	7.66162	8.47391	7.25825	7.4613	6.15163	-0.177721	0.161452	0.246566	Not regulated
CCSAP	27.5221	30.3993	23.8433	35.1507	33.7624	36.6343	0.34983	0.00041293	0.00138463	Not regulated
CCSER2	84.3711	85.217	75.2683	108.148	99.1886	101.502	0.314705	3.08933e-05	0.00012902	Not regulated
CCT2	508.733	483.077	519.401	428.185	421.424	428.457	-0.261342	1.5047e-06	7.73238e-06	Not regulated
CCT3	347.109	331.575	369.612	292.715	291.55	297.574	-0.268797	3.1527e-06	1.55041e-05	Not regulated
CCT4	408.22	375.123	427.891	368.304	366.863	369.97	-0.151529	0.00988671	0.0229941	Not regulated
CCT5	586.737	565.675	570.452	464.476	457.191	482.811	-0.314647	1.6129e-08	1.04448e-07	Not regulated
CCT6A	477.451	459.104	475.121	424.297	418.439	434.149	-0.164526	0.0025962	0.00716811	Not regulated
CCT6B	6.01576	4.69583	5.64928	4.8734	4.66331	4.13169	-0.28165	0.0611706	0.110133	Not regulated
CCT6P1	9.47483	8.99622	8.84776	9.53942	10.3059	9.08973	0.0654737	0.541033	0.641125	Not regulated
CCT7	349.666	339.484	375.718	307.439	308.851	300.879	-0.234946	3.40563e-05	0.000141128	Not regulated
CCT8	446.219	431.226	436.407	347.981	343.5	361.845	-0.338665	2.23932e-09	1.58149e-08	Not regulated
CCZ1	23.3111	20.4145	19.5232	20.1157	21.6844	21.8521	-0.00746431	0.937456	0.958594	Not regulated
CCZ1B	14.2874	16.6084	16.034	15.1905	15.5288	16.9859	0.004742	0.960838	0.975228	Not regulated
CD151	19.6515	18.3879	23.4694	29.0849	32.2701	25.8919	0.482161	3.46557e-06	1.69155e-05	Not regulated
CD164	61.5613	57.9317	44.6127	83.8328	81.0484	81.7157	0.566953	4.77961e-08	2.93686e-07	Not regulated
CD200	58.3028	55.4108	53.2943	60.2953	53.5815	56.0074	0.00462859	0.952011	0.968449	Not regulated
CD24	728.91	683.812	696.606	723.751	723.979	751.647	0.0403879	0.462234	0.569651	Not regulated
CD248	1.50394	2.07605	1.03847	6.58427	5.92241	5.87619	1.98686	1.88432e-23	3.24804e-22	Up in Mutant
CD276	135.054	150.118	159.301	138.477	147.594	134.969	-0.0980079	0.156106	0.239989	Not regulated
CD2AP	22.7095	22.2434	15.7017	20.7897	21.9642	25.8001	0.158674	0.247557	0.348248	Not regulated
CD2BP2	79.4582	75.2816	87.6884	87.3583	89.862	81.9912	0.0763828	0.278987	0.384116	Not regulated
CD320	10.9286	9.7871	12.7524	9.02097	10.166	7.80431	-0.33359	0.00778864	0.0186639	Not regulated
CD3EAP	20.5539	19.6731	19.6894	11.8206	11.0054	11.0178	-0.843909	1.12255e-20	1.71188e-19	Not regulated
CD44	0.802102	0.840307	0.955392	15.1386	16.6947	14.0478	4.1065	2.20021e-130	3.08369e-128	Up in Mutant
CD46	130.342	120.411	114.896	138.633	133.744	138.917	0.149796	0.0299451	0.0598343	Not regulated
CD47	106.88	104.495	95.9546	60.4509	53.3017	58.3946	-0.85645	2.72465e-28	5.51156e-27	Not regulated
CD58	4.36143	5.09127	4.65235	6.84349	6.43537	6.19754	0.444548	0.00117124	0.00351045	Not regulated
CD59	74.6957	72.3158	77.6775	65.4798	70.4626	66.2448	-0.171898	0.00935454	0.0218861	Not regulated
CD63	155.708	154.27	157.806	159.059	159.579	161.641	0.0182921	0.752609	0.818292	Not regulated
CD81	72.2894	72.4146	92.8392	78.4928	84.3127	78.5022	0.00336013	0.969022	0.980599	Not regulated
CD82	4.36143	4.10267	5.06773	3.11068	2.98452	2.75446	-0.638744	9.15976e-05	0.000350578	Not regulated
CD83	17.2953	19.0799	18.2355	13.9981	15.7154	15.2414	-0.298354	0.0011109	0.00334236	Not regulated
CD93	3.80998	3.70723	3.82157	0.985049	1.07256	1.56086	-1.65285	4.8214e-15	5.38542e-14	Down in Mutant
CD99	54.1419	59.0686	60.8959	73.6194	75.2192	75.8395	0.347846	4.61708e-07	2.53896e-06	Not regulated
CD99L2	46.6723	47.1066	55.2881	54.5406	54.281	53.9875	0.106642	0.167731	0.254359	Not regulated
CDADC1	5.9155	5.88215	3.98772	4.45864	5.96904	5.23348	-0.0225585	0.901867	0.932966	Not regulated
CDAN1	22.4087	20.3156	24.7156	24.5744	24.3891	21.0716	0.0320294	0.733458	0.803589	Not regulated
CDC123	113.297	114.578	120.338	89.9505	89.1159	95.5798	-0.36182	1.95487e-08	1.24944e-07	Not regulated
CDC14A	27.3216	27.2358	22.5556	24.1596	22.3373	24.882	-0.129631	0.19732	0.290019	Not regulated
CDC14B	24.4641	25.3081	23.6771	18.353	17.5807	15.9759	-0.521143	4.47008e-09	3.0668e-08	Not regulated
CDC16	109.838	106.966	110.369	106.178	105.904	108.526	-0.0488673	0.425598	0.534938	Not regulated
CDC20	155.056	149.822	175.875	122.146	126.702	122.436	-0.392128	3.34805e-09	2.32409e-08	Not regulated
CDC23	111.542	107.312	115.104	94.5128	97.5099	101.686	-0.20457	0.00141869	0.00417243	Not regulated
CDC25A	132.898	123.525	135.79	110.844	107.396	109.49	-0.278858	7.67787e-06	3.53506e-05	Not regulated
CDC25B	58.1524	59.2663	68.9959	61.7988	62.1153	57.0633	-0.0633265	0.411577	0.521189	Not regulated
CDC25C	41.3082	39.8404	44.2388	28.9293	29.239	29.9318	-0.528969	5.49312e-12	4.99772e-11	Not regulated
CDC26	8.07115	7.90877	7.56006	5.8066	6.85507	7.02388	-0.271206	0.0303328	0.0604346	Not regulated
CDC27	210.05	209.928	184.972	197.787	192.315	199.607	-0.0573744	0.415991	0.525665	Not regulated
CDC34	44.5668	43.4982	53.585	53.2963	51.7628	45.9536	0.071311	0.420119	0.529557	Not regulated
CDC37	119.664	127.035	129.269	104.519	105.158	105.634	-0.273665	9.72015e-06	4.39291e-05	Not regulated
CDC37L1	15.9418	13.8403	13.334	17.679	17.3942	17.6745	0.274187	0.00475136	0.0121736	Not regulated
CDC40	41.3584	38.407	35.5987	33.388	35.3013	34.0176	-0.186142	0.027739	0.0561221	Not regulated
CDC42	284.596	275.027	263.024	306.661	293.462	315.891	0.134997	0.0331247	0.0651483	Not regulated
CDC42BPA	141.07	148.883	140.11	170.31	175.9	175.689	0.259302	2.85272e-05	0.000119904	Not regulated
CDC42BPB	182.879	197.917	209.937	233.664	234.331	218.658	0.19714	0.00201787	0.00572995	Not regulated
CDC42EP1	8.97351	10.0837	10.3847	7.82854	7.92763	7.7584	-0.345964	0.0015253	0.0044526	Not regulated
CDC42EP2	3.80998	3.16351	4.77696	3.52544	4.52341	4.72849	0.0990804	0.586641	0.681789	Not regulated
CDC42EP3	109.487	109.141	95.2485	157.4	157.06	148.741	0.541002	2.09939e-13	2.11791e-12	Not regulated
CDC42EP4	63.6668	63.9622	72.6929	84.6623	87.2039	82.9552	0.326837	2.31745e-06	1.16546e-05	Not regulated
CDC42SE1	71.1364	65.099	70.5329	75.6414	78.5768	80.9353	0.166361	0.0147158	0.0323891	Not regulated
CDC42SE2	88.4317	80.2246	78.9653	90.78	88.0433	88.6019	0.0912906	0.194084	0.286263	Not regulated
CDC45	35.2423	32.1294	40.5834	29.4996	31.2908	31.4927	-0.246177	0.00588538	0.0146086	Not regulated
CDC5L	237.522	241.909	220.156	216.296	207.751	216.225	-0.14821	0.0223318	0.0465248	Not regulated
CDC6	133.5	131.335	133.298	97.468	97.2301	96.2225	-0.472482	5.12221e-15	5.716e-14	Not regulated
CDC7	134.252	129.654	116.226	106.696	100.494	112.841	-0.26831	0.000542399	0.00175962	Not regulated
CDC73	111.643	99.8482	83.9914	110.792	112.992	111.877	0.163177	0.0777642	0.134576	Not regulated
CDCA2	97.8063	99.5022	101.687	74.9155	74.9861	80.8894	-0.39284	2.46091e-09	1.72866e-08	Not regulated
CDCA3	26.6197	27.2852	30.2402	25.7668	24.4824	26.351	-0.156454	0.0602728	0.108883	Not regulated
CDCA4	50.9836	49.5287	60.6882	48.4748	48.7316	43.2451	-0.219489	0.0103731	0.0239691	Not regulated
CDCA5	81.9648	80.0763	98.1562	76.5746	83.0536	80.8894	-0.132721	0.0879444	0.149361	Not regulated
CDCA7	95.4501	84.6238	80.0453	61.9025	60.2966	65.6021	-0.489473	1.94746e-09	1.3887e-08	Not regulated
CDCA7L	50.8332	50.0724	50.3035	43.0829	41.3636	44.6223	-0.247728	0.000709804	0.00224096	Not regulated
CDCA8	96.2522	92.1866	103.432	77.5078	79.2763	85.1588	-0.28978	2.55977e-05	0.000108287	Not regulated
CDH10	18.699	18.7339	18.4017	21.4118	21.4979	22.4489	0.209024	0.0116095	0.0264266	Not regulated
CDH11	10.9788	9.83653	9.38777	47.2823	45.5139	45.0814	2.17393	1.62422e-126	2.12467e-124	Up in Mutant
CDH13	1.85486	1.28517	1.08001	3.00699	3.49748	3.35126	1.2184	6.19521e-08	3.76348e-07	Up in Mutant
CDH2	1135.12	1158.83	1090.52	892.091	902.398	923.801	-0.336656	8.71183e-10	6.42231e-09	Not regulated
CDH20	1.7546	2.17491	2.36771	4.09573	3.40422	4.13169	0.855789	6.31609e-06	2.9496e-05	Not regulated
CDH23	1.65433	1.87833	1.91078	3.3699	3.63738	3.71852	0.956044	3.11717e-07	1.74837e-06	Not regulated
CDH24	26.1686	26.8898	32.4003	25.4557	29.612	23.3211	-0.145605	0.158191	0.242624	Not regulated
CDH3	7.6701	7.31561	7.47698	5.70291	4.98974	4.59077	-0.578364	1.2e-05	5.3557e-05	Not regulated
CDH4	52.1867	57.8823	65.9221	65.739	68.2243	66.1989	0.165445	0.0389115	0.0748905	Not regulated
CDH5	4.41156	3.55895	4.32003	2.4367	2.09849	1.88222	-0.962366	1.29269e-07	7.57533e-07	Not regulated
CDH6	54.2421	58.8215	52.962	92.5427	88.6029	94.7994	0.713493	2.00931e-22	3.29006e-21	Not regulated
CDH7	12.6832	12.4563	12.8355	9.85049	9.14009	7.7584	-0.528671	1.05979e-06	5.57752e-06	Not regulated
CDH8	24.3638	23.8746	27.7895	16.1237	17.2076	16.6186	-0.626578	1.20347e-12	1.14724e-11	Not regulated
CDHR1	11.2294	12.0114	12.2955	7.82854	9.69969	8.53883	-0.464683	2.08454e-05	8.96647e-05	Not regulated
CDIP1	41.0576	40.3347	50.5112	34.373	37.3998	38.4707	-0.27811	0.00233368	0.0065167	Not regulated
CDIPT	12.984	11.7149	15.2863	13.8944	14.1765	11.7524	-0.0299689	0.792289	0.848472	Not regulated
CDK1	184.483	167.913	153.361	158.334	159.345	165.405	-0.0865005	0.252543	0.354156	Not regulated
CDK10	17.3956	17.4981	20.1463	22.5006	21.9642	20.9339	0.225622	0.00983296	0.0228872	Not regulated
CDK11A	10.6534	9.62596	10.7556	8.74827	11.4396	9.54283	-0.0796037	0.495168	0.59994	Not regulated
CDK11B	26.3937	29.8684	30.5755	30.0834	32.2557	27.2292	0.0234936	0.792782	0.848879	Not regulated
CDK12	135.355	146.51	136.995	129.715	134.676	131.939	-0.0997574	0.117365	0.189565	Not regulated
CDK13	107.883	114.628	103.556	106.904	105.251	104.119	-0.0641649	0.345286	0.454907	Not regulated
CDK14	88.6824	88.2322	85.6115	101.978	100.821	108.755	0.227646	0.000679637	0.00215496	Not regulated
CDK16	129.489	133.362	144.555	110.014	107.489	103.981	-0.361786	1.15401e-08	7.59426e-08	Not regulated
CDK17	85.7747	82.2512	66.2544	97.5198	93.0797	93.6517	0.258204	0.00527597	0.0133206	Not regulated
CDK19	63.2156	61.985	60.7713	84.1957	86.178	85.6638	0.441935	1.91779e-11	1.6626e-10	Not regulated
CDK2	116.255	113.244	122.789	107.163	112.106	110.592	-0.11447	0.0634636	0.113723	Not regulated
CDK20	5.81524	5.93158	6.48005	6.73981	7.64783	6.84025	0.198718	0.116866	0.188889	Not regulated
CDK2AP1	221.43	217.887	216.334	247.921	242.679	247.856	0.151642	0.00850101	0.0201211	Not regulated
CDK2AP2	11.7809	11.1217	14.2063	13.6351	14.7827	11.9819	0.0986787	0.387235	0.496831	Not regulated
CDK3	3.44904	3.41906	4.96513	5.18447	4.06781	4.00866	0.132017	0.471838	0.578099	Not regulated
CDK4	196.816	181.951	217.248	173.628	172.636	170.318	-0.225616	0.000631296	0.0020158	Not regulated
CDK5	11.831	12.2092	13.0847	12.028	11.5184	11.3851	-0.11048	0.249728	0.350841	Not regulated
CDK5R1	25.7174	24.1217	25.1725	56.9773	57.6385	58.4864	1.18713	8.79736e-56	3.72559e-54	Up in Mutant
CDK5RAP1	27.2213	25.5552	28.0387	24.1078	25.8814	25.5247	-0.117123	0.144319	0.225042	Not regulated
CDK5RAP2	248.551	255.503	259.95	237.915	241.047	237.481	-0.112608	0.0442876	0.0837184	Not regulated
CDK5RAP3	133.199	132.225	148.169	130.649	136.355	127.853	-0.0866613	0.171582	0.259178	Not regulated
CDK6	412.982	437.503	359.518	595.851	575.406	574.259	0.507195	1.55293e-11	1.35829e-10	Not regulated
CDK7	22.1079	22.6388	23.054	20.8416	20.5652	20.2453	-0.157405	0.0498962	0.0928299	Not regulated
CDK8	35.8439	35.8366	35.7234	40.2833	37.2132	40.4906	0.115961	0.131955	0.208819	Not regulated
CDK9	33.8888	33.6123	39.4619	41.4239	43.7885	38.1952	0.185098	0.0289594	0.0582503	Not regulated
CDKAL1	40.6565	42.3613	41.8296	41.8905	41.9232	40.9497	-0.0208354	0.774339	0.834902	Not regulated
CDKL3	3.70972	2.61978	3.19849	3.73282	3.87055	3.53489	0.206216	0.231938	0.331236	Not regulated
CDKL5	3.50919	3.36123	3.65541	7.15456	7.08823	7.34523	1.01434	2.28254e-13	2.29482e-12	Up in Mutant
CDKN1A	107.381	97.3767	121.252	132.204	139.293	120.462	0.246113	0.00171273	0.00494822	Not regulated
CDKN1B	87.3789	86.255	69.7021	92.5946	94.4321	100.125	0.218613	0.0157476	0.0343645	Not regulated
CDKN1C	15.2399	13.7415	17.4878	36.706	36.6536	35.1194	1.19957	8.09617e-40	2.29678e-38	Up in Mutant
CDKN2A	5.61471	5.98101	5.02619	5.85845	5.78251	5.18757	0.00116752	0.993393	0.995462	Not regulated
CDKN2AIP	35.894	34.156	32.4833	36.3431	35.4412	35.2112	0.0424578	0.595621	0.689299	Not regulated
CDKN2AIPNL	28.9258	29.4602	28.3295	25.5594	25.7415	27.9578	-0.147849	0.0730754	0.127947	Not regulated
CDKN2B	2.80736	2.37263	2.45079	16.0718	19.1196	16.2513	2.73539	1.105e-90	8.44754e-89	Up in Mutant
CDKN2D	3.55933	2.27377	3.82157	5.85845	6.57527	5.3712	0.855831	1.66663e-06	8.52726e-06	Not regulated
CDKN3	17.546	17.6464	18.3601	12.1317	13.2438	12.2574	-0.528065	2.8207e-09	1.97376e-08	Not regulated
CDO1	55.1445	50.369	56.8251	47.8008	49.1047	54.722	-0.117286	0.14023	0.21948	Not regulated
CDON	63.8172	61.9355	62.3082	21.8266	23.7829	21.1635	-1.51315	1.28126e-82	8.33385e-81	Down in Mutant
CDPF1	4.56195	4.20153	5.64928	3.26621	4.43015	4.63668	-0.243211	0.161565	0.246674	Not regulated
CDR2	20.8546	21.9468	22.7633	21.4637	20.8916	19.5108	-0.105526	0.207178	0.301459	Not regulated
CDR2L	16.6436	16.9544	20.4786	21.36	21.358	19.8321	0.186433	0.0473882	0.0886966	Not regulated
CDS2	140.117	134.4	148.709	172.591	169.651	163.386	0.236704	9.51776e-05	0.000363217	Not regulated
CDT1	38.2502	41.1256	48.3927	27.0629	31.2442	27.0855	-0.60128	2.76024e-10	2.14781e-09	Not regulated
CDV3	287.754	288.275	283.585	300.025	292.203	310.152	0.0501603	0.391746	0.50158	Not regulated
CDYL	78.0545	79.3843	75.3514	62.1617	63.7941	66.4284	-0.294199	1.97447e-05	8.53871e-05	Not regulated
CEACAM21	4.51182	4.1521	4.73542	1.45165	1.86532	0.964062	-1.66592	1.15165e-15	1.34507e-14	Down in Mutant
CEBPB	7.31918	6.27758	7.26929	6.99903	6.6219	6.79434	-0.053006	0.666567	0.749235	Not regulated
CEBPG	149.592	133.362	123.578	143.091	136.915	143.875	0.040044	0.604368	0.696478	Not regulated
CEBPZ	145.531	144.78	132.924	126.708	116.629	127.302	-0.211562	0.00265708	0.00731396	Not regulated
CEBPZOS	42.6116	40.6313	30.2818	55.9922	50.4104	53.8956	0.477487	3.22725e-05	0.000134351	Not regulated
CECR1	16.2426	18.3385	17.4048	13.9981	14.0832	14.0937	-0.321041	0.000419918	0.00140366	Not regulated
CECR2	107.632	116.654	121.335	80.7221	85.1521	83.4143	-0.491018	2.11638e-13	2.13323e-12	Not regulated
CECR5	18.1475	18.4373	19.5648	14.2054	15.5755	14.6446	-0.357454	3.94047e-05	0.000161585	Not regulated
CECR6	24.5142	27.137	31.9433	38.7798	40.8506	34.2931	0.424711	1.79034e-05	7.79788e-05	Not regulated
CELF1	354.178	343.537	324.044	325.74	331.608	326.312	-0.075252	0.216738	0.313011	Not regulated
CELF2	65.9227	67.5705	61.3113	98.2456	100.354	96.1766	0.577964	1.46639e-16	1.78899e-15	Not regulated
CELF3	15.0394	17.3004	16.6571	33.1806	35.3479	35.2571	1.06312	5.64282e-35	1.38402e-33	Up in Mutant
CELF4	1.7546	1.28517	1.53694	4.66602	5.22291	5.46302	1.72704	7.73215e-21	1.19463e-19	Up in Mutant
CELF5	18.8995	17.5476	19.5648	25.352	26.2544	25.5247	0.441094	6.92012e-08	4.18872e-07	Not regulated
CELSR1	85.2734	91.9394	101.562	110.17	120.267	108.204	0.260669	0.000360099	0.00122386	Not regulated
CELSR2	233.612	247.94	287.448	224.073	240.161	217.235	-0.193503	0.00746683	0.017999	Not regulated
CELSR3	64.118	67.3234	74.5206	89.6394	90.1418	85.3883	0.344022	7.52516e-07	4.03065e-06	Not regulated
CEMIP	0.902364	0.494298	0.540004	6.63612	6.94834	5.968	3.31952	3.70658e-54	1.50995e-52	Up in Mutant
CENPA	20.1528	19.1788	20.5202	20.3231	20.9383	20.9798	0.0370339	0.649524	0.735132	Not regulated
CENPB	46.7224	45.8214	58.7774	50.9115	49.6176	48.8458	-0.0389737	0.661068	0.744833	Not regulated
CENPBD1	10.1767	11.0723	12.6693	10.68	10.4925	11.7065	-0.0672427	0.538501	0.638962	Not regulated
CENPBD1P1	42.6116	41.4716	50.0542	39.1946	40.291	38.3329	-0.207743	0.0111665	0.0255666	Not regulated
CENPC	52.7382	54.1256	46.6896	45.7788	43.7419	48.7999	-0.169886	0.0491243	0.0915385	Not regulated
CENPE	299.685	357.427	295.465	201.468	192.641	220.495	-0.652868	1.12756e-14	1.24063e-13	Not regulated
CENPF	1080.58	1283.59	1129.98	843.305	812.536	862.009	-0.493335	8.89217e-13	8.58095e-12	Not regulated
CENPH	92.4422	90.506	81.9145	79.6852	74.9861	78.9153	-0.201214	0.00677129	0.0165254	Not regulated
CENPI	42.6618	38.8518	39.6696	41.7868	40.0579	42.1892	0.0143779	0.852478	0.896698	Not regulated
CENPJ	81.9146	91.2474	80.5022	81.4998	80.4888	83.7816	-0.0654772	0.373062	0.483174	Not regulated
CENPK	39.9046	36.7263	28.2464	35.4099	33.3427	37.5984	0.000583736	0.996039	0.997056	Not regulated
CENPL	16.4932	17.251	15.6186	19.701	18.3268	19.9239	0.213524	0.0185534	0.0396639	Not regulated
CENPM	8.67272	9.73767	11.797	8.76175	8.39396	7.66659	-0.30934	0.0134939	0.0300934	Not regulated
CENPN	116.956	112.304	109.247	104.674	101.66	100.951	-0.159599	0.0138119	0.0307155	Not regulated
CENPO	101.616	103.209	116.475	106.8	112.339	108.985	0.0106367	0.873266	0.913295	Not regulated
CENPP	9.87588	9.88596	9.96931	10.9392	10.4458	11.431	0.123551	0.221213	0.318399	Not regulated
CENPQ	29.5775	26.8404	23.594	23.2264	21.6378	24.6065	-0.22179	0.030293	0.0603758	Not regulated
CENPT	25.4166	25.0609	27.6648	25.6113	23.9228	24.4229	-0.101001	0.212504	0.307916	Not regulated
CENPU	165.584	162.822	152.78	123.494	123.485	134.693	-0.353988	2.57415e-07	1.46403e-06	Not regulated
CENPV	106.228	103.457	116.433	96.7421	95.2248	96.498	-0.196776	0.00229748	0.00642476	Not regulated
CENPW	18.0473	16.905	20.5617	13.9462	15.4822	16.8481	-0.281632	0.0053897	0.0135554	Not regulated
CEP104	34.3901	38.9507	36.1388	39.1946	40.9905	42.0515	0.139925	0.0826554	0.141542	Not regulated
CEP112	25.6171	29.0153	24.7987	28.6701	29.6587	30.2073	0.138302	0.120879	0.194043	Not regulated
CEP120	48.076	49.3804	41.5803	47.386	50.5969	47.6522	0.0476018	0.581879	0.677459	Not regulated
CEP126	6.06589	6.92017	5.69082	6.84349	6.7618	7.1616	0.137979	0.298597	0.405002	Not regulated
CEP128	27.7226	29.5096	26.6679	26.8555	29.3789	29.6105	0.0153478	0.85822	0.901322	Not regulated
CEP131	29.9785	30.5476	35.6818	29.4478	29.4255	27.2692	-0.181164	0.0346941	0.0676921	Not regulated
CEP135	57.8516	56.4488	47.645	67.087	63.1412	59.8636	0.210867	0.0174029	0.037504	Not regulated
CEP152	38.8518	44.9811	38.0495	35.9802	38.006	37.8739	-0.142891	0.103376	0.170383	Not regulated
CEP162	39.9046	43.7454	40.8326	37.7948	36.6536	42.9696	-0.103112	0.232788	0.332155	Not regulated
CEP164	31.5326	33.81	35.0172	31.9882	32.5966	31.0795	-0.089749	0.24965	0.350773	Not regulated
CEP170	186.188	199.845	169.104	240.456	243.705	243.173	0.36902	3.22926e-07	1.80694e-06	Not regulated
CEP170B	10.4775	10.8251	15.0786	17.6272	21.1248	17.9958	0.617952	1.21224e-06	6.3289e-06	Not regulated
CEP19	9.2743	9.24337	8.76469	6.37689	7.0416	7.71249	-0.382349	0.00134522	0.00397222	Not regulated
CEP192	104.323	110.476	107.876	98.7122	95.3181	95.7635	-0.175155	0.00595435	0.0147642	Not regulated
CEP250	61.06	65.8899	64.9667	62.9394	65.846	63.9953	-0.0132694	0.845881	0.891465	Not regulated
CEP290	76.8012	84.0801	67.1682	73.101	69.903	76.0691	-0.0781628	0.376499	0.486769	Not regulated
CEP295	80.7616	86.6999	82.0807	71.5975	72.7943	73.7278	-0.213781	0.00144297	0.00423538	Not regulated
CEP350	121.97	156.544	141.523	120.954	126.189	128.45	-0.181419	0.0289965	0.058295	Not regulated
CEP41	59.3555	63.1713	63.8036	71.4419	67.4781	72.5801	0.162858	0.0187694	0.0400311	Not regulated
CEP44	33.2371	32.6237	29.4925	34.9433	33.2028	36.1294	0.110609	0.19822	0.291015	Not regulated
CEP55	95.5002	95.8444	79.3391	82.1738	82.3075	86.1229	-0.131391	0.119485	0.192382	Not regulated
CEP57	114.199	115.567	104.719	102.497	98.3493	107.47	-0.137356	0.0567255	0.103363	Not regulated
CEP57L1	24.815	20.9582	16.8232	20.6342	21.4046	20.6585	-0.0158751	0.898132	0.931112	Not regulated
CEP63	53.8411	56.3005	46.6481	49.0969	47.2394	52.748	-0.0920697	0.308672	0.41617	Not regulated
CEP68	86.6771	90.1105	91.8423	96.6384	96.9969	99.7574	0.107499	0.0890237	0.15102	Not regulated
CEP70	28.224	31.1408	26.3771	23.019	21.1714	21.7143	-0.399106	1.79154e-05	7.80021e-05	Not regulated
CEP72	13.3851	12.3574	16.3247	12.339	13.0573	12.4869	-0.17396	0.110993	0.180686	Not regulated
CEP76	18.3481	18.1902	19.1909	17.679	15.6221	16.3431	-0.188734	0.0308978	0.061446	Not regulated
CEP78	65.7222	66.3348	69.2036	54.385	55.54	56.191	-0.296464	9.43844e-06	4.28203e-05	Not regulated
CEP83	37.8993	39.6427	33.231	31.5734	29.7986	31.5386	-0.2728	0.00273461	0.00749944	Not regulated
CEP85	72.0388	64.9013	77.5114	50.6004	52.1358	55.227	-0.460101	2.2622e-09	1.59574e-08	Not regulated
CEP85L	33.6381	32.1294	28.7864	25.4557	25.8814	24.0556	-0.345528	0.000118657	0.000445739	Not regulated
CEP89	32.7358	34.3043	31.6526	33.3361	34.2287	34.5685	0.0308766	0.697963	0.775347	Not regulated
CEP95	60.8093	59.1675	57.1574	60.6583	59.4572	57.5683	-0.0152923	0.827476	0.876541	Not regulated
CEP97	82.5162	81.1143	66.4621	80.6703	76.898	81.1648	0.0328851	0.71035	0.785032	Not regulated
CEPT1	18.7491	21.2054	16.4909	20.1157	18.6066	19.0976	0.0163247	0.876833	0.915805	Not regulated
CERCAM	16.9945	18.289	20.1463	16.3829	17.161	15.425	-0.201149	0.0285678	0.0575708	Not regulated
CERK	217.119	214.229	244.414	203.801	204.58	196.164	-0.18018	0.00378767	0.00999378	Not regulated
CERS1	16.5047	14.7177	15.1492	16.9553	19.7156	17.4752	0.206218	0.0309374	0.0615034	Not regulated
CERS2	120.215	114.529	128.355	115.51	120.174	115.825	-0.0664867	0.289028	0.395528	Not regulated
CERS4	3.96038	5.38785	5.06773	5.85845	5.12964	4.59077	0.0860694	0.591277	0.685958	Not regulated
CERS5	48.8279	50.4184	52.1312	60.088	59.2707	57.9355	0.20764	0.00259679	0.00716811	Not regulated
CERS6	197.217	190.75	181.857	202.764	204.766	210.211	0.0965046	0.12525	0.199833	Not regulated
CES2	52.8886	56.4983	56.3266	49.4598	51.856	51.8757	-0.132822	0.061549	0.110747	Not regulated
CETN2	86.8275	80.966	85.0715	84.3513	82.1676	91.3563	0.00910802	0.895772	0.929402	Not regulated
CETN3	38.3505	38.1598	29.2849	28.8775	30.0784	33.6044	-0.211636	0.0615605	0.110751	Not regulated
CFAP20	44.7673	48.7378	48.6419	43.5495	41.7366	41.9137	-0.180732	0.014375	0.0317458	Not regulated
CFAP221	4.06064	4.20153	3.78003	2.38485	2.56482	2.43311	-0.718972	2.12742e-05	9.12545e-05	Not regulated
CFAP36	32.6355	32.8708	32.5249	35.2544	35.4878	37.4148	0.122984	0.109615	0.178928	Not regulated
CFAP44	18.3982	19.1293	15.9509	22.3969	21.4512	22.2193	0.287793	0.00266072	0.00732228	Not regulated
CFAP58	3.05801	3.70723	3.40618	5.39184	4.66331	5.09576	0.552671	0.000415088	0.0013907	Not regulated
CFAP97	115.102	122.19	92.05	96.5348	93.4994	99.8033	-0.205546	0.0341884	0.0668826	Not regulated
CFDP1	125.078	135.784	119.507	101.667	102.966	112.061	-0.284164	0.000136104	0.000505373	Not regulated
CFH	0.150394	0.148289	0.166155	5.34	5.22291	5.69256	5.05256	8.26786e-67	4.19558e-65	Up in Mutant
CFL1	592.302	579.91	671.932	643.651	662.843	632.149	0.0530155	0.371194	0.481344	Not regulated
CFL2	66.1734	61.2929	57.1574	68.4349	66.4522	71.7537	0.143367	0.0666299	0.118495	Not regulated
CFLAR	25.968	27.9278	25.131	24.2633	22.1507	25.6624	-0.151445	0.0971296	0.161878	Not regulated
CGGBP1	224.087	208.198	192.532	277.473	266.881	266.77	0.355923	3.18765e-07	1.78621e-06	Not regulated
CGN	6.76773	7.06846	7.39391	2.79961	2.84462	2.34129	-1.43245	1.80163e-21	2.8782e-20	Down in Mutant
CGNL1	2.80736	2.96579	3.82157	4.56233	4.57005	4.7744	0.505965	0.00193051	0.00550047	Not regulated
CGRRF1	8.3218	7.26618	8.22468	8.34699	9.27999	9.36517	0.162812	0.154898	0.238537	Not regulated
CHAC1	5.51445	5.1407	8.51545	7.67301	10.6324	8.86019	0.47928	0.00682978	0.0166543	Not regulated
CHAC2	9.32443	7.90877	5.44158	8.81359	9.04683	8.58474	0.206927	0.215388	0.31129	Not regulated
CHAF1A	144.278	150.415	154.524	110.637	114.997	112.933	-0.427685	1.619e-12	1.53219e-11	Not regulated
CHAF1B	59.2051	63.6161	63.3882	47.386	45.001	46.0454	-0.447996	3.57241e-10	2.7453e-09	Not regulated
CHAMP1	174.908	184.867	168.232	157.297	163.216	164.487	-0.142671	0.0282048	0.0569661	Not regulated
CHCHD1	21.2056	19.1788	23.6771	20.5305	17.5807	20.3371	-0.153991	0.118658	0.191313	Not regulated
CHCHD10	4.56195	4.05324	5.52466	2.22932	2.65809	2.57083	-0.942928	1.07843e-07	6.39295e-07	Not regulated
CHCHD2	55.3951	50.4678	60.5636	107.733	102.546	103.889	0.896255	2.00396e-35	4.98787e-34	Not regulated
CHCHD3	115.051	116.951	112.196	100.216	101.38	105.634	-0.183484	0.00449643	0.0115962	Not regulated
CHCHD4	21.8573	19.1293	21.3094	15.9682	17.5807	15.7923	-0.355508	8.29024e-05	0.000320634	Not regulated
CHCHD5	5.46432	6.03044	6.77082	5.02893	5.26954	4.63668	-0.314897	0.0252955	0.0517379	Not regulated
CHCHD6	12.3824	12.308	14.414	11.665	11.565	11.3851	-0.199257	0.0457301	0.0860171	Not regulated
CHCHD7	27.873	28.6199	27.291	24.7299	23.8295	24.377	-0.219194	0.00633274	0.0155876	Not regulated
CHD1	276.224	299.594	251.85	191.099	191.289	195.521	-0.539127	2.40844e-13	2.41727e-12	Not regulated
CHD1L	74.8962	69.696	75.8914	56.6144	51.3897	57.706	-0.431659	3.86327e-09	2.66446e-08	Not regulated
CHD2	174.056	191.343	186.717	208.364	217.637	215.72	0.197067	0.00146102	0.00428194	Not regulated
CHD3	140.568	152.639	149.914	201.417	212.041	200.754	0.450974	3.42152e-13	3.39928e-12	Not regulated
CHD4	903.467	950.288	959.546	821.116	849.096	830.149	-0.190018	0.000241556	0.000851449	Not regulated
CHD6	117.157	129.803	124.284	128.678	131.505	130.102	0.0521889	0.415974	0.525665	Not regulated
CHD7	479.857	550.5	498.299	432.644	448.424	449.528	-0.220636	0.000672507	0.00213638	Not regulated
CHD8	240.229	267.168	257.956	230.45	236.103	228.024	-0.160123	0.00904133	0.0212717	Not regulated
CHD9	185.486	198.905	178.368	213.03	208.637	221.367	0.172156	0.010124	0.0234552	Not regulated
CHDH	6.41681	6.22815	6.60467	3.73282	4.19698	4.72849	-0.61949	1.34097e-05	5.95744e-05	Not regulated
CHEK1	179.37	167.616	157.64	151.438	142.744	152.092	-0.197443	0.00469824	0.0120611	Not regulated
CHEK2	29.0762	30.4982	28.371	24.5744	25.1353	25.1115	-0.251645	0.00195607	0.00557058	Not regulated
CHERP	100.965	100.837	108.125	89.3802	93.0797	86.9033	-0.222357	0.000492773	0.00161644	Not regulated
CHFR	29.0762	28.6199	29.8249	41.061	40.7107	42.281	0.483573	1.37053e-10	1.10083e-09	Not regulated
CHGA	2.15565	2.57035	2.28463	3.73282	3.26432	3.81034	0.604674	0.000872386	0.00270066	Not regulated
CHGB	13.2848	13.8403	12.4616	18.8715	19.5393	20.4289	0.555606	2.12707e-09	1.50764e-08	Not regulated
CHIC1	19.6515	20.3651	14.7463	18.1975	19.0729	17.8581	-0.00818041	0.945678	0.963985	Not regulated
CHIC2	5.41419	5.73386	5.23389	4.45864	5.40944	5.83028	-0.0738986	0.616653	0.706624	Not regulated
CHID1	23.2609	22.6388	30.6556	25.1447	26.1612	25.9838	-0.00724304	0.944922	0.963333	Not regulated
CHKA	42.1103	41.521	45.1527	38.8316	39.4516	39.8938	-0.143931	0.0497899	0.0926468	Not regulated
CHKB	13.3851	12.567	14.8082	19.4796	19.7342	17.9499	0.464626	5.06962e-07	2.77474e-06	Not regulated
CHKB-CPT1B	4.52235	2.70678	3.96239	6.24158	6.79584	3.38064	0.529205	0.0293855	0.0589161	Not regulated
CHL1	1.70447	1.87833	1.66155	6.11767	5.92241	6.05982	1.76826	2.26895e-26	4.26715e-25	Up in Mutant
CHM	33.7384	31.8822	26.3356	34.3212	31.9903	33.4667	0.0988336	0.325473	0.434198	Not regulated
CHML	189.847	187.734	144.057	191.566	184.76	194.786	0.109064	0.256108	0.357839	Not regulated
CHMP1A	38.0998	36.1332	46.7311	43.5495	44.6745	40.2611	0.066201	0.471531	0.577843	Not regulated
CHMP1B	107.231	99.4033	89.1838	86.425	86.9241	90.2086	-0.186499	0.0185807	0.0397079	Not regulated
CHMP2A	25.2662	28.7187	28.7448	25.8186	27.0938	27.8201	-0.0548735	0.517996	0.620383	Not regulated
CHMP2B	30.7305	30.2016	23.054	33.8546	31.8504	37.2771	0.275451	0.016478	0.0357596	Not regulated
CHMP3	114.541	110.612	112.188	135.511	130.276	139.054	0.243534	0.000104201	0.000394709	Not regulated
CHMP4A	26.72	25.5552	27.5402	26.9074	25.4617	26.4428	-0.038756	0.624415	0.712675	Not regulated
CHMP4B	77.9543	78.5934	80.7099	80.4111	83.2401	79.8794	0.0178034	0.777926	0.837772	Not regulated
CHMP5	45.4691	45.2283	39.4619	49.408	44.6279	46.4586	0.0905498	0.290479	0.396867	Not regulated
CHMP6	9.17404	9.49052	11.6309	10.8874	11.052	10.3751	0.0677748	0.542358	0.642243	Not regulated
CHMP7	45.8702	44.7834	48.9742	48.8895	47.6124	43.9796	-0.0121749	0.87057	0.911123	Not regulated
CHN1	103.622	106.818	106.381	117.739	109.495	119.498	0.110374	0.0902235	0.152331	Not regulated
CHN2	7.21891	6.82131	6.72929	7.67301	7.881	8.40111	0.190048	0.108758	0.17786	Not regulated
CHODL	2.10552	1.68061	1.70309	5.70291	5.92241	5.83028	1.65361	8.16996e-23	1.36433e-21	Up in Mutant
CHORDC1	82.9173	82.1523	56.9497	67.5536	70.7424	71.9833	-0.100075	0.405615	0.515448	Not regulated
CHP1	102.318	102.863	110.618	94.5128	94.7585	96.0389	-0.166228	0.00815357	0.0193923	Not regulated
CHPF	9.87588	8.40307	13.8324	20.2713	22.4305	17.1695	0.874821	3.22696e-09	2.24401e-08	Not regulated
CHPF2	18.9497	16.0153	24.134	21.8266	22.6171	21.6629	0.140222	0.231516	0.330781	Not regulated
CHPT1	10.1767	9.34223	9.76162	12.6501	10.2127	10.2833	0.156134	0.171707	0.259267	Not regulated
CHRAC1	48.1762	45.3271	36.7203	43.1348	40.6174	44.255	-0.0443477	0.664503	0.747487	Not regulated
CHRDL1	10.4775	10.4297	10.2185	6.68796	6.29547	6.88616	-0.665334	2.43356e-09	1.71046e-08	Not regulated
CHRNA3	1.25328	1.77947	1.45386	5.54738	5.31618	5.18757	1.81622	5.69936e-24	9.99978e-23	Up in Mutant
CHRNA4	1.65433	1.08746	1.70309	4.09573	4.98974	5.00394	1.63722	1.76096e-16	2.14171e-15	Up in Mutant
CHRNA5	39.6038	40.6807	34.0618	32.9214	34.4619	36.6343	-0.154904	0.0943439	0.158086	Not regulated
CHRNB2	20.6541	22.3423	26.3356	29.2922	29.8918	28.371	0.314277	0.000595737	0.00191055	Not regulated
CHST10	37.8492	40.1864	43.4911	44.7938	43.4621	42.9696	0.0897496	0.238393	0.338104	Not regulated
CHST11	39.6539	39.099	41.9957	72.6862	73.4938	67.0252	0.799489	7.37193e-29	1.50939e-27	Not regulated
CHST12	6.36668	5.93158	7.0616	7.36194	6.20221	5.50892	-0.0487293	0.730377	0.80085	Not regulated
CHST14	14.7887	14.1369	15.4109	9.48757	10.3526	9.31926	-0.624334	1.48406e-10	1.18533e-09	Not regulated
CHST15	34.3901	35.0952	35.7234	37.6392	38.4723	36.2212	0.0744054	0.316715	0.424851	Not regulated
CHST2	10.678	9.14451	11.797	22.9672	24.2959	22.5866	1.11956	1.05763e-30	2.28468e-29	Up in Mutant
CHST3	55.5455	54.4716	57.6143	57.9623	60.763	61.9754	0.0889777	0.194503	0.286809	Not regulated
CHST7	1.95512	1.73004	2.57541	5.02893	4.66331	3.94806	1.08648	8.29139e-09	5.53998e-08	Up in Mutant
CHSY1	111.643	104.445	96.2039	190.114	187.698	186.844	0.83448	1.80391e-32	4.09198e-31	Not regulated
CHTF18	21.6567	20.4639	23.9263	20.686	23.643	19.5108	-0.0700197	0.460086	0.567718	Not regulated
CHTF8	118.21	112.947	147.587	124.116	120.78	111.51	-0.10678	0.210223	0.305324	Not regulated
CHTOP	115.954	116.951	120.379	118.361	115.37	115.687	-0.0358434	0.54994	0.649393	Not regulated
CHUK	51.4849	44.3385	42.7434	47.2305	47.659	47.9736	0.0250717	0.769063	0.830964	Not regulated
CHURC1	51.9125	54.3891	50.8709	59.4508	57.4972	58.502	0.139096	0.0511547	0.0949163	Not regulated
CHURC1-FNTB	13.6773	7.51036	11.9021	6.2198	8.28717	8.14908	-0.56268	0.0021288	0.00601738	Not regulated
CIAO1	112.394	107.016	116.142	123.494	118.681	122.344	0.0996576	0.106446	0.174684	Not regulated
CIAPIN1	69.6826	62.9736	73.5652	63.4579	65.6128	66.4284	-0.0965292	0.176149	0.264784	Not regulated
CIART	2.95775	2.42206	1.91078	3.26621	3.96382	3.07582	0.48982	0.0179151	0.038495	Not regulated
CIB1	7.01839	5.88215	8.10007	6.99903	7.97426	6.70252	0.0217502	0.874333	0.914079	Not regulated
CIB2	16.794	16.6084	18.734	15.035	16.0418	15.3332	-0.188928	0.0333032	0.0654228	Not regulated
CIC	54.2923	59.0686	69.4944	78.1817	80.1623	69.642	0.297729	0.000578929	0.00186092	Not regulated
CINP	12.3323	12.5552	12.0047	10.7318	12.6376	11.7065	-0.088788	0.381797	0.491729	Not regulated
CIPC	80.6112	80.5211	81.4576	136.403	130.34	127.164	0.679173	8.11847e-27	1.55666e-25	Not regulated
CIR1	34.34	37.3195	32.8572	36.1357	32.5499	35.8998	-0.0184857	0.831879	0.880175	Not regulated
CIRBP	308.759	305.18	324.293	337.561	346.857	343.757	0.112429	0.0414983	0.0791575	Not regulated
CIRH1A	80.3606	77.3576	91.9669	77.8188	76.4317	78.9153	-0.118476	0.0985288	0.163839	Not regulated
CISD1	16.6436	16.905	14.5386	14.4647	13.6169	12.3951	-0.267585	0.0105159	0.0242325	Not regulated
CISD2	41.2581	38.9012	32.3587	43.0311	41.9232	43.7041	0.174366	0.0701505	0.123598	Not regulated
CISH	3.60946	3.46009	2.99079	3.11068	4.52341	3.30535	0.109275	0.560201	0.659129	Not regulated
CIT	142.373	153.826	160.34	115.977	117.282	112.795	-0.419697	3.59927e-11	3.06394e-10	Not regulated
CITED1	2.70709	3.01522	3.03233	4.04388	4.57005	3.39717	0.433056	0.0126203	0.0284253	Not regulated
CITED2	65.9227	74.2436	56.0774	60.6064	60.0635	61.8377	-0.125223	0.194457	0.286777	Not regulated
CIZ1	109.336	120.856	121.169	114.058	123.764	111.739	-0.0274954	0.685401	0.764783	Not regulated
CKAP2	434.037	451.492	374.597	348.448	337.204	358.677	-0.292209	0.000135538	0.000503532	Not regulated
CKAP2L	110.439	120.411	114.024	114.784	111.173	122.803	-0.00350185	0.959456	0.974521	Not regulated
CKAP4	217.269	222.879	236.397	178.501	183.128	181.29	-0.337074	8.37249e-09	5.591e-08	Not regulated
CKAP5	762.799	824.242	823.257	709.65	711.435	705.326	-0.200701	0.000202598	0.000726664	Not regulated
CKB	282.189	275.126	367.701	406.721	413.776	376.673	0.353998	4.58044e-05	0.000185566	Not regulated
CKLF	3.20841	3.44971	3.871	3.42175	2.68327	2.74895	-0.279557	0.110301	0.179708	Not regulated
CKMT2-AS1	3.60946	4.6464	4.56927	3.3699	2.79799	3.85625	-0.376339	0.0337978	0.0662837	Not regulated
CKS1B	77.0519	77.1105	74.1052	52.5705	52.0426	54.217	-0.542591	3.87492e-15	4.34885e-14	Not regulated
CKS2	61.8621	54.5211	53.502	43.1348	44.2548	42.9696	-0.401318	6.57877e-07	3.55284e-06	Not regulated
CLASP1	226.794	233.358	244.456	260.934	263.104	258.69	0.131896	0.019677	0.0417026	Not regulated
CLASP2	127.183	122.932	116.932	152.009	142.044	144.839	0.237783	0.000316422	0.00108766	Not regulated
CLASRP	27.3717	33.118	31.7772	30.692	32.2235	30.2532	-0.00633021	0.942623	0.961988	Not regulated
CLCC1	62.1127	60.8975	59.982	54.748	60.0635	56.9256	-0.110679	0.11652	0.188432	Not regulated
CLCN2	5.36405	4.39925	6.3139	4.76971	5.68924	4.86622	-0.0925587	0.558416	0.657489	Not regulated
CLCN3	123.925	121.103	116.973	153.408	145.868	144.058	0.272256	1.86805e-05	8.10041e-05	Not regulated
CLCN4	12.3824	13	12.3786	13.8944	13.2904	11.6146	0.0180443	0.859679	0.902173	Not regulated
CLCN5	28.5749	29.6084	30.1987	27.8924	28.0265	28.0037	-0.0946145	0.21941	0.31621	Not regulated
CLCN6	56.2644	58.1314	61.0093	90.4363	89.6312	79.7178	0.545829	2.72299e-14	2.93569e-13	Not regulated
CLCN7	26.5195	27.2358	36.4295	26.9074	29.8452	27.4528	-0.119358	0.269187	0.372665	Not regulated
CLDN12	62.4637	60.2055	49.265	57.392	55.9597	59.4046	-0.0129164	0.889991	0.925035	Not regulated
CLDND1	82.5162	78.7417	68.9959	99.0233	94.3388	92.5958	0.292347	0.000249379	0.000876924	Not regulated
CLEC16A	29.4271	29.3119	34.3941	38.0021	37.0267	37.1852	0.247408	0.00250205	0.00693914	Not regulated
CLEC2D	12.5328	12.9012	11.6309	14.1536	13.0573	13.4969	0.117268	0.235965	0.335217	Not regulated
CLGN	44.0153	44.2397	38.4649	37.5355	32.2235	40.0774	-0.225569	0.0225763	0.0469263	Not regulated
CLHC1	10.1767	9.68824	8.8893	11.7169	13.1039	10.7883	0.29174	0.00971226	0.0226197	Not regulated
CLIC1	276.174	257.035	296.005	297.899	301.017	291.468	0.08328	0.169309	0.256305	Not regulated
CLIC4	710.311	677.682	536.183	659.412	651.092	663.275	0.0146118	0.871468	0.911739	Not regulated
CLINT1	135.655	130.099	121.335	127.901	131.226	129.276	-0.0150905	0.822409	0.872576	Not regulated
CLIP1	139.165	150.069	130.93	124.686	126.049	125.787	-0.178546	0.0108828	0.0250142	Not regulated
CLIP2	59.3555	61.2435	68.6221	85.6474	91.0745	85.4801	0.450316	1.73518e-10	1.37472e-09	Not regulated
CLIP3	61.812	75.2816	69.8267	98.1419	101.52	93.2385	0.480866	8.54481e-10	6.30709e-09	Not regulated
CLIP4	8.57246	7.80991	7.51852	13.4796	10.7723	11.1556	0.546696	5.48038e-06	2.58807e-05	Not regulated
CLK1	94.0965	90.2588	73.7314	121.42	118.308	120.6	0.460868	2.10881e-07	1.20872e-06	Not regulated
CLK2	56.1972	55.2131	59.6913	55.8367	54.3742	53.0234	-0.0883956	0.197688	0.290378	Not regulated
CLK3	26.2187	28.3233	27.8725	28.5664	29.4255	28.8759	0.0562793	0.476026	0.581838	Not regulated
CLK4	14.3376	13.0989	11.9632	19.2344	19.4926	18.3172	0.517408	1.09191e-07	6.46635e-07	Not regulated
CLMN	14.2874	16.8061	15.1201	10.9911	10.3992	11.7065	-0.500032	1.84234e-06	9.37738e-06	Not regulated
CLN3	8.72286	9.39166	11.2155	10.3689	9.27999	8.44702	-0.0890632	0.461894	0.569411	Not regulated
CLN5	27.472	23.4792	23.6356	27.7887	25.3218	26.7642	0.0798762	0.385016	0.494738	Not regulated
CLN6	30.8809	30.7948	37.3849	20.4268	23.5964	20.1994	-0.645461	2.08889e-11	1.80695e-10	Not regulated
CLN8	16.4431	14.9278	16.3663	21.4118	21.5911	21.898	0.423392	5.28691e-07	2.8883e-06	Not regulated
CLNS1A	153.452	144.78	148.252	125.049	127.681	134.739	-0.223923	0.000392611	0.00132442	Not regulated
CLOCK	68.0784	69.8443	60.8543	63.406	62.3485	66.1071	-0.0705358	0.367321	0.477209	Not regulated
CLP1	15.1397	12.8517	17.114	14.9313	14.1298	15.0577	-0.0543695	0.607783	0.69925	Not regulated
CLPB	17.6964	18.7833	21.9325	21.1008	22.7103	20.6126	0.118962	0.204343	0.298367	Not regulated
CLPP	15.2399	17.6464	19.3986	17.368	17.161	16.9859	-0.0442043	0.647013	0.733066	Not regulated
CLPTM1	68.4293	67.9165	75.8083	70.6124	78.5768	73.131	0.0477974	0.498157	0.602507	Not regulated
CLPTM1L	75.9991	77.1105	86.193	72.0641	70.2295	71.616	-0.181913	0.00772521	0.0185345	Not regulated
CLPX	48.1261	44.4868	49.7635	47.2305	49.7109	50.8198	0.0342376	0.645726	0.732128	Not regulated
CLSPN	179.42	191.689	176.498	169.636	155.848	162.008	-0.188159	0.0044022	0.0113831	Not regulated
CLSTN1	280.936	292.377	321.718	280.376	282.41	268.56	-0.12605	0.0395808	0.0759552	Not regulated
CLSTN2	23.5116	25.8024	26.7094	1.39981	1.21246	1.60677	-4.18501	3.14197e-203	7.70633e-201	Down in Mutant
CLSTN3	20.3032	20.2662	23.5525	25.6113	28.0731	27.2692	0.315278	0.00028299	0.000981917	Not regulated
CLTA	111.793	106.917	117.596	100.268	98.8622	98.7934	-0.19467	0.00185986	0.00531975	Not regulated
CLTB	13.4352	11.5666	15.4109	13.2204	11.7515	12.946	-0.115179	0.30363	0.410453	Not regulated
CLTC	743.799	744.66	767.388	854.348	841.541	810.868	0.132187	0.0101043	0.0234262	Not regulated
CLTCL1	9.2743	9.19394	12.2124	12.5983	10.1194	11.7065	0.140578	0.271617	0.375586	Not regulated
CLU	43.4138	44.7834	49.6804	43.9643	44.5813	43.5664	-0.0822048	0.270106	0.373893	Not regulated
CLUAP1	43.8148	45.9697	43.7819	39.9204	42.9957	40.3988	-0.134411	0.0741092	0.129411	Not regulated
CLUH	36.1447	35.9355	43.9896	37.38	36.8868	31.4009	-0.156947	0.0964968	0.16112	Not regulated
CLVS2	12.8336	11.0723	9.38777	28.0998	29.0524	28.1873	1.34348	1.00883e-36	2.63347e-35	Up in Mutant
CLYBL	3.40893	4.05324	4.52773	1.91825	2.19176	2.57083	-0.861018	4.45311e-06	2.1416e-05	Not regulated
CMAS	68.9306	71.4261	64.0528	67.3462	67.8978	67.668	-0.0301412	0.675223	0.756869	Not regulated
CMBL	47.6248	45.5248	51.342	48.1637	46.1202	45.4945	-0.0685747	0.352886	0.462745	Not regulated
CMC1	8.02102	8.00763	9.30469	6.2732	6.85507	6.93206	-0.357551	0.00303248	0.00821476	Not regulated
CMC2	16.9444	16.8061	16.3663	13.5833	14.7361	15.1036	-0.223218	0.0138487	0.0307856	Not regulated
CMC4	6.55217	5.07496	5.64637	3.83806	4.56445	5.38727	-0.337395	0.039219	0.0753591	Not regulated
CMIP	66.7248	69.004	66.4205	77.5078	83.3334	74.9214	0.202023	0.00362418	0.00961412	Not regulated
CMKLR1	1.30342	0.741447	0.996931	30.7439	30.5913	26.7642	4.83178	2.44074e-233	7.76618e-231	Up in Mutant
CMPK1	152.901	138.7	113.193	149.831	145.216	148.328	0.11005	0.245095	0.345735	Not regulated
CMPK2	3.75985	2.86693	1.95232	5.13262	5.73587	4.1776	0.798743	0.000239469	0.000845612	Not regulated
CMSS1	39.3531	38.3575	37.0941	28.2035	29.4721	33.0995	-0.356594	3.45994e-05	0.000143127	Not regulated
CMTM3	66.2235	64.1104	77.1375	72.1678	75.1726	69.8715	0.0460487	0.539541	0.639873	Not regulated
CMTM4	73.4424	71.7226	76.6391	70.4569	72.3746	69.3206	-0.084143	0.191487	0.283427	Not regulated
CMTM6	135.505	135.981	123.246	163.985	155.615	162.789	0.269174	7.53895e-05	0.000293992	Not regulated
CMTM7	27.5722	29.213	31.8187	18.9751	19.3994	20.7044	-0.604442	2.43275e-12	2.27308e-11	Not regulated
CMTR1	58.1022	51.753	63.0559	61.747	63.9806	61.2409	0.0927703	0.224262	0.322059	Not regulated
CMTR2	49.3293	47.502	42.4527	60.3472	56.0996	57.4305	0.300537	0.00024664	0.00086781	Not regulated
CNBP	437.947	426.53	422.906	324.651	326.339	342.242	-0.394146	8.55019e-12	7.66652e-11	Not regulated
CNDP2	151.397	149.772	161.004	151.231	149.039	146.629	-0.0683839	0.244593	0.345069	Not regulated
CNEP1R1	14.488	13.7415	12.6693	16.7977	18.2336	18.4549	0.371829	0.00011243	0.000423429	Not regulated
CNGA3	1.50394	1.18632	1.57847	4.71786	4.15035	4.63668	1.63112	2.48203e-17	3.17274e-16	Up in Mutant
CNIH1	72.4899	62.9241	64.0944	60.5027	61.1827	57.6601	-0.173416	0.0231177	0.0478322	Not regulated
CNIH2	24.5644	24.4677	34.3941	26.0779	25.3218	24.1475	-0.1642	0.150415	0.232881	Not regulated
CNIH4	46.0206	41.9659	45.4019	41.6313	39.3117	42.786	-0.127968	0.0954043	0.159613	Not regulated
CNKSR2	38.3004	40.6807	30.8633	43.394	43.1823	45.9995	0.252067	0.0143094	0.0316375	Not regulated
CNKSR3	11.1793	11.8632	13.1678	15.6571	17.2076	16.7563	0.432869	6.26356e-06	2.92855e-05	Not regulated
CNN2	249.955	253.377	275.776	272.288	277.327	259.47	0.0347084	0.557707	0.656899	Not regulated
CNN3	478.303	474.823	433.914	466.55	458.404	470.508	-0.0118919	0.848894	0.893668	Not regulated
CNNM2	13.0843	11.9126	14.7047	10.6282	10.7256	10.3751	-0.346226	0.000820922	0.00255006	Not regulated
CNNM3	37.0471	36.4792	42.6188	35.4099	36.9801	34.6603	-0.138423	0.0849962	0.14496	Not regulated
CNNM4	13.1845	15.867	17.5294	18.1975	18.047	18.2254	0.202708	0.0457218	0.0860151	Not regulated
CNOT1	622.682	648.469	668.899	521.816	511.565	531.841	-0.329342	1.23973e-09	9.00944e-09	Not regulated
CNOT10	72.4398	63.3196	66.5867	58.9474	60.6231	61.2409	-0.181487	0.013201	0.0295409	Not regulated
CNOT11	73.2419	70.6846	75.3098	68.5905	68.8305	67.163	-0.119755	0.0630665	0.113097	Not regulated
CNOT2	117.408	114.825	105.425	102.963	102.127	103.981	-0.147542	0.033044	0.065022	Not regulated
CNOT3	67.8277	72.4641	72.1529	63.6652	62.6749	58.3487	-0.222541	0.00130392	0.00385898	Not regulated
CNOT4	50.7329	51.9013	45.4019	54.1777	52.6488	54.8138	0.107596	0.179712	0.26919	Not regulated
CNOT6	238.224	238.054	220.779	223.762	215.025	224.718	-0.0914432	0.150807	0.233305	Not regulated
CNOT6L	53.6907	55.0648	45.4434	51.6891	53.0219	54.9056	0.0305314	0.729736	0.800371	Not regulated
CNOT7	283.693	271.518	257.914	265.6	256.156	265.989	-0.0660147	0.295882	0.402475	Not regulated
CNOT8	84.8724	74.0953	81.956	87.4101	83.6132	88.7396	0.0891206	0.20683	0.301138	Not regulated
CNP	111.141	106.571	129.476	118.102	120.08	119.039	0.0217076	0.759373	0.824276	Not regulated
CNPPD1	21.5565	21.7491	26.9171	28.5664	29.8452	27.1315	0.262434	0.00526914	0.0133091	Not regulated
CNPY1	43.1631	42.6579	36.0141	250.047	247.715	243.403	2.58612	5.75888e-233	1.78419e-230	Up in Mutant
CNPY2	44.4164	44.8823	48.5173	41.9423	39.918	39.2511	-0.20734	0.00500118	0.0127196	Not regulated
CNPY3	39.704	39.2473	41.4557	36.1357	36.094	35.808	-0.176446	0.0154941	0.033874	Not regulated
CNPY4	12.4827	11.3689	13.2924	11.665	11.565	12.0278	-0.0965413	0.328135	0.436908	Not regulated
CNR1	6.76773	6.92017	6.60467	17.1606	16.4149	16.1595	1.27421	2.20831e-36	5.67652e-35	Up in Mutant
CNRIP1	18.2478	18.0419	18.6509	17.9901	17.6273	20.3371	0.00796407	0.929866	0.952464	Not regulated
CNST	26.7701	27.2358	24.5494	27.5295	26.2078	27.4987	0.0299967	0.725337	0.796607	Not regulated
CNTFR	79.007	85.1181	95.0408	123.027	122.645	113.713	0.451349	5.07349e-10	3.81907e-09	Not regulated
CNTLN	54.4426	53.5819	48.2681	46.2454	45.9336	47.0554	-0.185872	0.0194818	0.0413484	Not regulated
CNTN1	4.1609	3.26237	3.44772	3.94019	4.75658	4.08579	0.219501	0.184378	0.274874	Not regulated
CNTN2	14.0869	15.1255	16.3247	125.257	135.842	122.252	3.0509	9.69444e-307	7.13329e-304	Up in Mutant
CNTN4	5.01314	4.74526	4.61081	6.73981	5.36281	6.51889	0.354654	0.015093	0.0331078	Not regulated
CNTN6	5.1134	5.43728	4.44465	7.67301	7.50793	7.7584	0.599411	7.90081e-06	3.63203e-05	Not regulated
CNTNAP1	19.3507	21.1065	22.6802	18.3012	22.3373	17.7663	-0.132891	0.191107	0.283042	Not regulated
CNTNAP2	232.559	248.978	222.939	168.651	160.604	180.28	-0.487562	8.50537e-12	7.63215e-11	Not regulated
CNTNAP3	8.4722	9.49052	8.05853	6.53243	6.52864	5.41711	-0.512966	9.30662e-05	0.000355852	Not regulated
CNTNAP3B	3.36883	3.32613	4.3894	1.49364	2.6842	2.20265	-0.811071	0.000182802	0.000662398	Not regulated
[truncated: 9,774 more rows]

## Sheet: Differentialy expressed genes
FeatureID	Ctrl1	Ctrl2	Ctrl3	APPKO1	APPKO2	APPKO3	log2FC	PValue	FDR	Status
AACSP1	3.10814	3.16351	3.03233	0.518447	0.279799	0.550892	-2.79268	2.37135e-24	4.21085e-23	Down in Mutant
ABCG2	4.3113	4.10267	4.44465	0	0.0466331	0.137723	-5.96042	9.33318e-59	4.17793e-57	Down in Mutant
ABLIM1	537.809	561.028	554.543	272.236	272.337	272.829	-1.0363	3.10838e-78	1.89611e-76	Down in Mutant
ABTB2	39.6539	39.3461	44.5711	128.73	136.355	114.632	1.5985	2.99163e-90	2.27229e-88	Up in Mutant
ACSBG1	1.30342	1.38403	1.86925	4.25126	3.77728	4.13169	1.37793	3.32585e-12	3.08795e-11	Up in Mutant
ACSS1	6.06589	6.4753	7.6016	19.3899	16.5081	18.7763	1.41397	5.30659e-35	1.30427e-33	Up in Mutant
ACSS3	7.92075	6.4753	5.5662	2.64408	2.89125	2.93809	-1.24728	2.34077e-12	2.19061e-11	Down in Mutant
ACVR2A	41.3082	42.0153	37.8003	88.6544	82.2608	88.8773	1.08185	1.33133e-44	4.24764e-43	Up in Mutant
ADAM12	10.5777	9.93539	11.3816	47.9045	53.6747	48.0195	2.20747	1.21036e-127	1.60108e-125	Up in Mutant
ADAM19	19.3507	19.1293	23.054	44.068	45.6072	40.3529	1.05658	3.84168e-32	8.61487e-31	Up in Mutant
ADAMTS10	5.26379	5.38785	5.52466	13.1685	12.1246	10.3292	1.1149	1.32211e-18	1.82476e-17	Up in Mutant
ADAMTS12	126.181	133.905	140.11	47.8526	49.4777	46.0454	-1.50085	1.13872e-106	1.03124e-104	Down in Mutant
ADAMTS14	0.350919	0.346009	0.373849	7.62116	8.25406	7.29933	4.39131	4.82998e-83	3.23087e-81	Up in Mutant
ADAMTS2	0.300788	0.444868	0.249233	5.08078	4.80321	4.49896	3.82912	5.77611e-49	2.05445e-47	Up in Mutant
ADAMTS6	5.16353	4.25096	4.44465	12.8575	12.2645	11.936	1.40078	1.29844e-31	2.88425e-30	Up in Mutant
ADARB2	1.65433	1.73004	1.62001	3.42175	4.43015	3.76443	1.19822	1.29962e-09	9.42141e-09	Up in Mutant
ADCK3	10.4775	9.14451	14.1232	5.39184	6.482	4.91212	-1.02871	1.91777e-10	1.51023e-09	Down in Mutant
ADCY5	2.5567	2.22434	2.65848	5.8066	5.08301	5.87619	1.14694	1.92294e-12	1.80965e-11	Up in Mutant
ADCY8	0.150394	0.148289	0.0415388	3.73282	4.47678	3.48899	5.06764	1.20587e-44	3.86833e-43	Up in Mutant
ADD2	61.6616	64.9508	65.7559	153.927	160.978	160.126	1.28427	9.74986e-90	7.31115e-88	Up in Mutant
ADGRA1	2.30604	1.73004	2.45079	13.013	13.1505	12.1196	2.5301	2.13722e-72	1.16488e-70	Up in Mutant
ADGRA2	0.651708	0.593158	0.456927	15.1905	12.1246	12.8542	4.54211	4.64128e-113	4.63066e-111	Up in Mutant
ADGRF5	0.200525	0.346009	0.124616	4.66602	4.70995	4.86622	4.38965	5.78826e-55	2.39106e-53	Up in Mutant
ADGRG6	8.27167	8.60078	10.1355	29.5515	29.7053	29.1973	1.68563	1.30876e-74	7.55294e-73	Up in Mutant
ADGRL4	103.672	95.3995	80.6683	34.4767	35.0215	33.9258	-1.45607	2.46229e-52	9.66283e-51	Down in Mutant
AFAP1	41.1578	44.0914	47.9358	101.045	103.246	96.5439	1.1545	1.17906e-58	5.25799e-57	Up in Mutant
AFAP1L2	4.21103	3.16351	3.03233	8.81359	9.14009	8.49293	1.33282	7.01038e-20	1.02781e-18	Up in Mutant
AGAP2	22.4087	23.6274	27.291	57.2883	58.4779	51.5084	1.16739	1.40419e-40	4.04195e-39	Up in Mutant
AHNAK	8.37194	11.4183	10.3847	81.8627	88.6029	81.3944	3.03935	6.6446e-217	1.86255e-214	Up in Mutant
AHNAK2	1.70447	1.97719	2.20156	5.59922	6.20221	5.968	1.56631	4.10684e-21	6.44665e-20	Up in Mutant
AHRR	0.701839	0.741447	0.955392	4.76971	4.57005	5.09576	2.54804	1.6023e-32	3.65579e-31	Up in Mutant
AK4	7.87062	8.74907	9.05546	55.0072	54.7939	51.6462	2.62934	1.92902e-185	3.91557e-183	Up in Mutant
AK5	18.6489	18.3879	18.734	7.15456	6.71517	6.42708	-1.4792	4.92998e-50	1.79693e-48	Down in Mutant
AKR1C1	1.05276	1.38403	1.62001	4.51049	3.73065	4.95803	1.66692	6.27104e-15	6.97816e-14	Up in Mutant
ALCAM	9.07377	10.6768	8.1416	35.0988	34.8349	35.8539	1.90827	9.49783e-80	5.91629e-78	Up in Mutant
ALDH1L2	8.4722	8.50192	8.76469	18.5604	19.7724	18.5467	1.12389	9.69187e-33	2.2417e-31	Up in Mutant
ALG10B	25.4667	23.4792	15.4524	60.399	57.9183	60.0932	1.45041	3.5597e-25	6.45737e-24	Up in Mutant
ALPK2	1.95512	2.3232	1.45386	7.36194	8.58049	8.99791	2.11536	1.76209e-32	4.00835e-31	Up in Mutant
AMER2	19.7016	18.6845	16.574	40.4907	36.9334	34.6144	1.00876	1.36622e-25	2.52109e-24	Up in Mutant
AMIGO2	1.55407	0.939166	1.20463	4.09573	5.12964	5.00394	1.92689	5.29569e-20	7.83244e-19	Up in Mutant
AMY2B	3.00788	1.97719	2.36771	4.72616	5.45608	5.37946	1.06662	1.2945e-09	9.39588e-09	Up in Mutant
ANK2	74.1944	86.0078	81.0837	177.827	180.703	182.85	1.14589	3.16469e-62	1.52073e-60	Up in Mutant
ANKRD1	1.05276	1.53232	1.08001	3.68097	3.21769	3.30535	1.45832	2.77068e-11	2.38096e-10	Up in Mutant
ANKRD18B	8.52233	10.3803	9.92777	4.25126	3.87055	4.03988	-1.26637	9.12804e-21	1.4011e-19	Down in Mutant
ANKRD20A2	0.902364	1.28517	1.20463	4.04388	4.05708	3.85625	1.78753	2.20553e-18	3.00878e-17	Up in Mutant
ANKRD33B	14.4378	17.2016	16.1586	5.44369	5.17628	6.05982	-1.53659	8.82754e-39	2.42253e-37	Down in Mutant
ANKS1B	9.87588	10.4791	11.3816	21.5674	22.3373	21.8521	1.02823	3.65949e-30	7.73486e-29	Up in Mutant
ANO1	0.451182	0.642587	0.581543	9.53942	8.95356	9.41108	4.02067	2.03182e-91	1.56344e-89	Up in Mutant
ANO4	0.902364	1.48289	1.16309	5.8066	3.82392	5.41711	2.05772	2.13369e-18	2.91415e-17	Up in Mutant
ANOS1	8.02102	8.00763	7.47698	3.3699	2.89125	3.12172	-1.3433	1.27079e-20	1.93294e-19	Down in Mutant
ANXA2	23.4113	22.886	24.8817	106.437	104.878	108.113	2.14516	4.47626e-194	1.03331e-191	Up in Mutant
APBA1	3.3588	4.34982	5.73235	10.2134	9.83959	10.0997	1.13403	7.60277e-14	7.95622e-13	Up in Mutant
APCDD1	9.77561	11.5171	11.9632	34.4249	35.4878	34.9358	1.63355	7.77884e-74	4.42417e-72	Up in Mutant
APOBEC3B	8.17141	7.11789	7.85083	4.09573	3.40422	3.48899	-1.09695	1.11284e-14	1.22558e-13	Down in Mutant
APOBEC3C	11.7307	12.2092	14.0401	5.34	6.29547	7.06979	-1.03827	3.48762e-17	4.41978e-16	Down in Mutant
APP	578.365	573.633	571.325	183.841	185.273	186.569	-1.65283	3.68415e-187	7.8861e-185	Down in Mutant
ARHGAP18	4.51182	4.30039	3.40618	11.0429	9.55979	10.1915	1.3205	2.98935e-21	4.72397e-20	Up in Mutant
ARHGAP26	17.1951	19.2776	15.9924	42.72	45.4207	38.3329	1.25059	2.2368e-37	5.90444e-36	Up in Mutant
ARHGAP31	7.06852	5.88215	7.56006	16.2792	17.2543	16.5268	1.26321	1.76364e-32	4.00835e-31	Up in Mutant
ARHGDIB	1.85486	2.3232	1.37078	6.94718	7.08823	6.01391	1.84444	2.17517e-23	3.73298e-22	Up in Mutant
ARHGEF39	25.567	23.4792	24.0925	10.7837	12.8241	10.3751	-1.12378	1.37359e-30	2.94558e-29	Down in Mutant
ARRB1	50.2817	47.7492	56.6174	14.5683	15.762	13.8182	-1.82835	1.22644e-89	9.1385e-88	Down in Mutant
ASCL1	3.91025	5.1407	4.77696	10.1616	8.72039	11.0178	1.09069	3.00379e-14	3.22366e-13	Up in Mutant
ATCAY	17.7465	17.5476	19.6063	56.1996	60.3433	57.201	1.64055	3.05929e-92	2.36954e-90	Up in Mutant
ATL3	10.4775	8.30421	8.18314	18.8196	18.7931	17.6745	1.01976	9.49096e-21	1.45302e-19	Up in Mutant
ATP10B	0.451182	0.840307	0.623082	7.98408	6.29547	6.19754	3.38491	1.31355e-49	4.75829e-48	Up in Mutant
ATP1A2	11.0289	9.19394	10.2601	34.6841	35.2546	34.1094	1.75162	3.46033e-85	2.42491e-83	Up in Mutant
ATP2B4	91.4396	92.236	91.3854	191.566	203.973	195.75	1.08435	1.51584e-69	8.03871e-68	Up in Mutant
ATP8A1	8.07115	9.93539	7.43544	18.4567	18.4667	18.4549	1.10667	6.54384e-23	1.09901e-21	Up in Mutant
ATXN1	4.91287	4.69583	3.44772	21.9303	21.9176	21.2094	2.30854	1.77386e-84	1.22127e-82	Up in Mutant
B3GALT2	2.70709	2.71864	2.57541	7.25825	6.52864	7.98794	1.42645	1.5094e-19	2.16974e-18	Up in Mutant
BACE2	29.778	29.6579	28.4956	6.58427	6.20221	6.01391	-2.24542	1.28922e-117	1.37982e-115	Down in Mutant
BCAR3	44.266	40.0381	44.9034	19.9083	20.7051	19.2353	-1.13011	8.95035e-43	2.72986e-41	Down in Mutant
BCL11A	0.401051	0.444868	0.415388	20.4786	20.6118	20.0617	5.56222	5.73543e-235	1.87565e-232	Up in Mutant
BCL6	2.80736	2.52092	2.74156	8.19146	9.18672	7.52886	1.60407	5.06504e-26	9.4652e-25	Up in Mutant
BGN	2.05539	2.07605	3.15695	54.3332	54.3276	48.1113	4.38403	1.41993e-279	6.96533e-277	Up in Mutant
BHLHE40	1.30342	1.43346	1.45386	8.50252	9.27999	8.03385	2.59621	2.4324e-53	9.70736e-52	Up in Mutant
BMP8A	0.651708	0.692017	0.581543	7.82854	8.20743	7.66659	3.59915	7.84525e-74	4.44049e-72	Up in Mutant
BMPR2	63.4663	66.4336	58.902	152.06	151.558	151.955	1.25127	1.19512e-70	6.36656e-69	Up in Mutant
BNC2	0.200525	0.346009	0.207694	9.22835	9.04683	9.04382	5.14086	3.57417e-108	3.2874e-106	Up in Mutant
C3orf70	12.0315	12.7529	13.2509	30.3291	29.7986	29.4727	1.21433	3.46848e-47	1.18705e-45	Up in Mutant
C8orf4	50.8833	46.0686	41.6634	6.84349	5.68924	7.89613	-2.78019	1.08765e-115	1.09444e-113	Down in Mutant
C9orf116	9.77561	9.44109	9.42931	5.08078	4.70995	4.08579	-1.06743	2.86525e-17	3.64677e-16	Down in Mutant
CA12	4.06064	4.54754	4.23696	25.1447	24.9021	25.6624	2.5397	3.93157e-131	5.57668e-129	Up in Mutant
CA14	46.8728	44.6351	48.6419	18.1975	19.8191	19.5567	-1.30191	2.4033e-58	1.0597e-56	Down in Mutant
CACNA1C	1.10289	1.03803	0.996931	3.42175	4.01045	4.26942	1.88205	3.59498e-18	4.83147e-17	Up in Mutant
CACNA1D	5.16353	5.09127	4.44465	1.91825	1.35236	2.15766	-1.45083	4.65448e-14	4.9278e-13	Down in Mutant
CACNA2D1	19.3507	20.0191	14.6217	41.061	40.4775	41.0874	1.16614	1.38062e-26	2.62585e-25	Up in Mutant
CADM3	11.4299	13.0495	14.2893	28.2035	29.0058	28.1873	1.11569	1.65863e-34	3.99326e-33	Up in Mutant
CADPS	4.66222	4.49811	5.44158	10.68	11.7982	12.5787	1.24003	3.92718e-23	6.68131e-22	Up in Mutant
CADPS2	21.8071	19.8708	20.9771	7.3101	7.13487	8.81428	-1.44555	4.71851e-43	1.45422e-41	Down in Mutant
CALB1	66.2235	63.6161	51.1343	426.682	416.76	429.467	2.79432	7.0516e-207	1.80475e-204	Up in Mutant
CAMK1D	25.0155	22.1445	25.4633	66.1019	67.5714	63.4444	1.41975	5.5583e-74	3.19209e-72	Up in Mutant
CAV1	1.35355	1.63118	1.45386	31.6771	30.8245	28.1873	4.32876	2.14699e-236	7.22186e-234	Up in Mutant
CAV2	1.00263	1.18632	0.664621	4.45864	5.45608	4.08579	2.28803	1.63703e-22	2.68424e-21	Up in Mutant
CCDC102B	11.9313	12.1597	10.0939	22.8116	22.0108	24.4688	1.0042	6.39651e-23	1.0758e-21	Up in Mutant
CCDC125	3.96038	3.41066	3.40618	1.65903	1.21246	1.37723	-1.36226	5.02651e-11	4.2089e-10	Down in Mutant
CCDC152	0.802102	1.08746	0.872315	4.61417	3.49748	4.59077	2.17691	8.34068e-21	1.28359e-19	Up in Mutant
CCDC3	0.75197	0.889736	0.955392	3.94019	5.59597	5.27939	2.48271	1.52023e-26	2.88671e-25	Up in Mutant
CCDC81	3.30867	3.26237	3.07387	1.03689	0.652864	0.780431	-1.98558	8.25301e-17	1.02601e-15	Down in Mutant
CD248	1.50394	2.07605	1.03847	6.58427	5.92241	5.87619	1.98686	1.88432e-23	3.24804e-22	Up in Mutant
CD44	0.802102	0.840307	0.955392	15.1386	16.6947	14.0478	4.1065	2.20021e-130	3.08369e-128	Up in Mutant
CD93	3.80998	3.70723	3.82157	0.985049	1.07256	1.56086	-1.65285	4.8214e-15	5.38542e-14	Down in Mutant
CDH11	10.9788	9.83653	9.38777	47.2823	45.5139	45.0814	2.17393	1.62422e-126	2.12467e-124	Up in Mutant
CDH13	1.85486	1.28517	1.08001	3.00699	3.49748	3.35126	1.2184	6.19521e-08	3.76348e-07	Up in Mutant
CDK5R1	25.7174	24.1217	25.1725	56.9773	57.6385	58.4864	1.18713	8.79736e-56	3.72559e-54	Up in Mutant
CDKL5	3.50919	3.36123	3.65541	7.15456	7.08823	7.34523	1.01434	2.28254e-13	2.29482e-12	Up in Mutant
CDKN1C	15.2399	13.7415	17.4878	36.706	36.6536	35.1194	1.19957	8.09617e-40	2.29678e-38	Up in Mutant
CDKN2B	2.80736	2.37263	2.45079	16.0718	19.1196	16.2513	2.73539	1.105e-90	8.44754e-89	Up in Mutant
CDON	63.8172	61.9355	62.3082	21.8266	23.7829	21.1635	-1.51315	1.28126e-82	8.33385e-81	Down in Mutant
CEACAM21	4.51182	4.1521	4.73542	1.45165	1.86532	0.964062	-1.66592	1.15165e-15	1.34507e-14	Down in Mutant
CELF3	15.0394	17.3004	16.6571	33.1806	35.3479	35.2571	1.06312	5.64282e-35	1.38402e-33	Up in Mutant
CELF4	1.7546	1.28517	1.53694	4.66602	5.22291	5.46302	1.72704	7.73215e-21	1.19463e-19	Up in Mutant
CEMIP	0.902364	0.494298	0.540004	6.63612	6.94834	5.968	3.31952	3.70658e-54	1.50995e-52	Up in Mutant
CFH	0.150394	0.148289	0.166155	5.34	5.22291	5.69256	5.05256	8.26786e-67	4.19558e-65	Up in Mutant
CGN	6.76773	7.06846	7.39391	2.79961	2.84462	2.34129	-1.43245	1.80163e-21	2.8782e-20	Down in Mutant
CHL1	1.70447	1.87833	1.66155	6.11767	5.92241	6.05982	1.76826	2.26895e-26	4.26715e-25	Up in Mutant
CHODL	2.10552	1.68061	1.70309	5.70291	5.92241	5.83028	1.65361	8.16996e-23	1.36433e-21	Up in Mutant
CHRNA3	1.25328	1.77947	1.45386	5.54738	5.31618	5.18757	1.81622	5.69936e-24	9.99978e-23	Up in Mutant
CHRNA4	1.65433	1.08746	1.70309	4.09573	4.98974	5.00394	1.63722	1.76096e-16	2.14171e-15	Up in Mutant
CHST2	10.678	9.14451	11.797	22.9672	24.2959	22.5866	1.11956	1.05763e-30	2.28468e-29	Up in Mutant
CHST7	1.95512	1.73004	2.57541	5.02893	4.66331	3.94806	1.08648	8.29139e-09	5.53998e-08	Up in Mutant
CLSTN2	23.5116	25.8024	26.7094	1.39981	1.21246	1.60677	-4.18501	3.14197e-203	7.70633e-201	Down in Mutant
CLVS2	12.8336	11.0723	9.38777	28.0998	29.0524	28.1873	1.34348	1.00883e-36	2.63347e-35	Up in Mutant
CMKLR1	1.30342	0.741447	0.996931	30.7439	30.5913	26.7642	4.83178	2.44074e-233	7.76618e-231	Up in Mutant
CNGA3	1.50394	1.18632	1.57847	4.71786	4.15035	4.63668	1.63112	2.48203e-17	3.17274e-16	Up in Mutant
CNPY1	43.1631	42.6579	36.0141	250.047	247.715	243.403	2.58612	5.75888e-233	1.78419e-230	Up in Mutant
CNR1	6.76773	6.92017	6.60467	17.1606	16.4149	16.1595	1.27421	2.20831e-36	5.67652e-35	Up in Mutant
CNTN2	14.0869	15.1255	16.3247	125.257	135.842	122.252	3.0509	9.69444e-307	7.13329e-304	Up in Mutant
COL12A1	3.05801	4.94298	4.32003	51.5854	54.3742	51.5544	3.65139	1.67814e-241	5.81081e-239	Up in Mutant
COL13A1	2.60683	2.12548	2.65848	6.32505	6.29547	5.27939	1.24902	3.90134e-14	4.15285e-13	Up in Mutant
COL14A1	16.8943	18.4373	15.2863	0.829515	1.39899	1.10178	-3.92621	5.92794e-121	6.84212e-119	Down in Mutant
COL16A1	0.0501314	0.148289	0.290772	6.53243	6.66854	5.968	5.15754	9.59643e-79	5.91512e-77	Up in Mutant
COL1A1	22.0578	26.4944	32.8987	555.567	563.048	490.157	4.28167	0	0	Up in Mutant
COL1A2	31.282	25.7529	32.3587	254.713	264.13	238.445	3.06151	2.49312101419067e-313	2.09653669286192e-310	Up in Mutant
COL24A1	1.25328	1.43346	1.91078	4.76971	5.96904	4.82031	1.72229	1.44383e-18	1.98809e-17	Up in Mutant
COL26A1	61.5613	61.7378	69.8683	15.9682	17.0211	15.1955	-2.02301	1.76059e-123	2.13685e-121	Down in Mutant
COL3A1	153.602	144.236	156.767	430	432.662	407.66	1.46258	1.94967e-132	2.79921e-130	Up in Mutant
COL4A6	25.7675	23.8746	28.911	3.88835	4.61668	4.22351	-2.64185	1.95059e-116	2.03224e-114	Down in Mutant
COL5A1	38.8017	43.7948	47.2296	227.287	235.591	210.074	2.35267	3.73563e-205	9.35737e-203	Up in Mutant
COL5A3	3.86011	3.75666	3.44772	60.088	66.4522	57.2928	4.03761	5.3461e-288	2.73651e-285	Up in Mutant
COL6A1	77.3025	81.9546	87.5222	206.134	215.818	197.862	1.30826	4.50758e-88	3.29613e-86	Up in Mutant
COL6A2	15.5407	15.2738	19.814	163.051	169.465	149.613	3.22677	1.74653e-277	8.22475e-275	Up in Mutant
COL6A3	8.42207	10.4297	10.8832	396.715	417.087	360.972	5.27911	0	0	Up in Mutant
COLEC12	1.55407	1.73004	1.70309	6.99903	6.482	6.10572	1.94694	1.32018e-30	2.83623e-29	Up in Mutant
CORO2A	3.55933	3.80609	3.82157	0.77767	0.979296	1.1936	-1.92615	6.15662e-19	8.59809e-18	Down in Mutant
CP	17.8969	17.251	16.4078	1.86641	0.886029	0.642708	-3.9677	7.71187e-124	9.55703e-122	Down in Mutant
CPEB2	12.3323	11.1711	10.1355	25.4557	25.6016	23.5966	1.13387	2.07925e-31	4.59269e-30	Up in Mutant
CPEB4	19.5512	19.7719	15.2447	41.7868	38.892	40.4906	1.13353	7.86386e-28	1.56387e-26	Up in Mutant
CPLX2	13.6357	13.6426	16.9063	37.8466	41.2237	38.792	1.39184	1.04976e-50	3.8987e-49	Up in Mutant
CPNE5	1.05276	1.73004	1.4954	4.97709	5.17628	5.46302	1.84208	9.90627e-23	1.64494e-21	Up in Mutant
CPT1A	0.902364	0.840307	1.20463	12.8575	12.2179	9.04382	3.4893	1.21167e-64	6.01898e-63	Up in Mutant
CRABP2	32.1342	32.8708	33.688	5.18447	7.22813	7.29933	-2.33535	3.29087e-109	3.09947e-107	Down in Mutant
CRB1	2.95775	3.16351	3.36464	6.58427	6.38874	6.88616	1.04226	7.94566e-13	7.70546e-12	Up in Mutant
CRYBG3	29.9785	33.3157	29.9079	62.9394	62.7215	64.5921	1.01044	5.29861e-38	1.42421e-36	Up in Mutant
CSPG4	2.75722	3.80609	4.0708	9.64311	10.679	8.44702	1.40703	1.3651e-19	1.96471e-18	Up in Mutant
CSRNP1	2.25591	1.73004	2.0354	5.44369	4.84984	6.01391	1.41669	1.88643e-15	2.16673e-14	Up in Mutant
CSRP1	27.7728	30.1027	32.1095	6.58427	8.3007	8.07976	-1.98551	2.82625e-83	1.90134e-81	Down in Mutant
CTSK	2.80736	3.01522	3.19849	9.02097	8.62713	8.3552	1.50127	2.3298e-27	4.54871e-26	Up in Mutant
CTSV	13.4853	14.4829	14.5386	5.70291	6.99497	7.52886	-1.08543	2.05407e-21	3.27234e-20	Down in Mutant
CUX2	6.06589	6.9696	7.56006	17.8346	19.7724	18.0417	1.40956	8.61011e-40	2.4367e-38	Up in Mutant
CXCR4	28.5247	26.7415	30.4479	145.995	149.319	148.236	2.35049	6.53144e-245	2.48047e-242	Up in Mutant
CYGB	0.300788	0.642587	0.415388	4.56233	5.03638	4.03988	3.29572	1.85559e-37	4.93134e-36	Up in Mutant
CYP1B1	1.45381	1.53232	1.24616	17.8346	19.7258	20.6126	3.76747	7.36025e-147	1.2035e-144	Up in Mutant
DAPK2	3.15828	3.21294	3.61388	1.14058	1.49226	0.872246	-1.52894	1.08259e-11	9.61908e-11	Down in Mutant
DBNDD1	2.90762	3.3118	3.73849	10.5763	11.5184	9.96197	1.65818	3.25364e-34	7.78559e-33	Up in Mutant
DCC	102.87	109.685	100.939	292.093	303.488	293.58	1.48399	1.86159e-118	2.0293e-116	Up in Mutant
DCLK2	49.1789	56.35	54.7481	123.287	123.671	120.921	1.17835	6.8856e-64	3.37767e-62	Up in Mutant
DCN	0.75197	1.18632	1.08001	35.8765	35.6743	37.1393	5.13696	2.41104035170528e-321	2.1834737152308e-318	Up in Mutant
DCX	131.946	142.308	147.67	336.109	345.924	352.893	1.27471	1.50395e-94	1.20449e-92	Up in Mutant
DDB2	7.06852	6.12929	6.18928	2.07379	2.84462	2.15766	-1.46533	2.3613e-18	3.21012e-17	Down in Mutant
DDR2	2.80736	2.57035	2.65848	6.2732	6.71517	6.5648	1.26442	3.77284e-17	4.76584e-16	Up in Mutant
DENND1B	6.81786	6.82131	5.44158	18.1975	16.7879	17.5827	1.44875	2.48865e-37	6.55456e-36	Up in Mutant
DEPDC1	86.1758	84.1295	66.9605	34.5285	33.809	32.6863	-1.25279	8.95929e-36	2.2538e-34	Down in Mutant
DIO3	9.2743	8.65021	9.96931	2.64408	2.00522	2.75446	-1.93424	1.07945e-37	2.88171e-36	Down in Mutant
DIRAS2	1.40368	1.48289	1.74463	9.90233	10.4458	8.90609	2.62593	5.5904e-58	2.45581e-56	Up in Mutant
DKK1	1.10289	0.642587	0.872315	7.36194	7.50793	6.33526	2.99121	1.58817e-50	5.87971e-49	Up in Mutant
DKK3	22.8599	24.1712	25.8371	49.3043	53.1151	50.4985	1.0485	1.96508e-40	5.62892e-39	Up in Mutant
DLC1	1.35355	1.53232	1.53694	13.8944	16.648	14.6905	3.32858	4.63992e-104	4.1072e-102	Up in Mutant
DLG2	1.25328	1.53232	1.70309	4.92524	4.33688	4.63668	1.59636	1.1404e-17	1.49843e-16	Up in Mutant
DLK1	1.30342	1.13689	2.86618	8.2433	7.36803	6.79434	2.03108	4.72852e-18	6.31882e-17	Up in Mutant
DLL3	3.40893	3.3118	3.65541	9.59126	8.20743	7.52886	1.26055	1.23358e-17	1.61545e-16	Up in Mutant
DNAJC6	4.01051	4.05324	3.40618	8.76175	7.881	9.68653	1.1849	6.7161e-16	7.92271e-15	Up in Mutant
DNER	2.60683	1.63118	2.53387	41.8905	42.0164	41.776	4.18437	1.31836e-288	7.05503e-286	Up in Mutant
DNM3OS	0.451182	0.346009	0.0415388	6.11767	6.10894	5.968	4.4662	1.44883e-68	7.51413e-67	Up in Mutant
DOK5	12.0817	12.3574	11.0493	29.9144	29.9851	28.5546	1.30052	3.84969e-48	1.34488e-46	Up in Mutant
DPF3	1.15302	0.939166	1.08001	4.82155	4.05708	4.36123	2.03332	1.2713e-22	2.09917e-21	Up in Mutant
DRAM1	23.4615	21.5514	21.3094	11.354	9.69969	11.4769	-1.04659	1.0124e-25	1.877e-24	Down in Mutant
DRP2	8.3218	7.61219	8.22468	25.8186	25.6016	25.2951	1.64634	4.81932e-73	2.67631e-71	Up in Mutant
DSC2	14.1872	14.1864	13.5832	5.18447	6.01567	5.64665	-1.33066	6.79414e-34	1.61265e-32	Down in Mutant
DSP	1.40368	2.07605	1.53694	30.9513	29.0524	28.0496	4.11447	6.18189e-222	1.86614e-219	Up in Mutant
DUSP5	4.1609	3.6578	4.69388	8.08777	9.60642	7.85022	1.00459	2.66933e-12	2.4882e-11	Up in Mutant
DUSP8	1.6042	1.8289	1.86925	5.02893	3.63738	4.72849	1.30914	3.76373e-11	3.19469e-10	Up in Mutant
EBF1	22.0578	23.3309	22.1817	51.1188	54.0478	55.1811	1.22811	1.07842e-53	4.34802e-52	Up in Mutant
EBF2	12.6331	13.2966	13.4586	26.5445	25.8347	29.2891	1.03242	1.62118e-29	3.36616e-28	Up in Mutant
EBF3	14.5381	14.3346	12.7939	42.9792	40.0112	42.5105	1.57371	2.26876e-68	1.1715e-66	Up in Mutant
ECM1	1.50394	2.3232	2.28463	5.65107	7.50793	5.73846	1.60102	9.47013e-17	1.1736e-15	Up in Mutant
EDIL3	6.51708	6.37644	4.8185	14.2054	15.8086	15.7463	1.35891	1.96089e-27	3.83481e-26	Up in Mutant
EDNRA	2.35617	2.07605	2.61694	42.4089	42.3429	40.766	4.12409	4.18495e-296	2.59313e-293	Up in Mutant
EDNRB	4.76248	5.04184	4.32003	17.2643	15.7154	17.1695	1.81237	4.79175e-56	2.04396e-54	Up in Mutant
EEF1A2	4.11077	4.54754	4.69388	12.8056	12.4977	12.2114	1.46607	1.51242e-36	3.91334e-35	Up in Mutant
EGFLAM	0.250657	0.543728	0.540004	7.20641	6.15557	6.38117	3.82975	5.21649e-62	2.48639e-60	Up in Mutant
EGR1	13.2848	13.5932	12.0047	76.419	80.0691	67.5302	2.5083	2.35287e-154	4.01454e-152	Up in Mutant
EHD2	0.551445	0.889736	1.16309	12.7538	11.9381	13.0378	3.80193	2.24041e-104	1.99821e-102	Up in Mutant
ELAVL2	50.1314	46.0686	37.6757	93.9944	91.9139	98.3802	1.06704	2.5848e-28	5.23768e-27	Up in Mutant
ELAVL3	70.0335	71.4755	72.6098	175.753	189.33	179.315	1.32638	1.68335e-97	1.38588e-95	Up in Mutant
ELL2	15.5909	14.1369	12.2124	6.63612	5.40944	5.23348	-1.30012	4.44783e-22	7.24265e-21	Down in Mutant
ELMOD1	0.75197	0.444868	0.373849	8.50252	8.3007	8.86019	4.0227	1.89759e-83	1.28392e-81	Up in Mutant
EMILIN1	1.7546	1.53232	1.66155	7.82854	7.55457	6.33526	2.10865	1.22585e-33	2.88062e-32	Up in Mutant
EMP1	20.3533	18.0419	20.354	84.8179	87.9967	80.9353	2.09005	4.73524e-152	7.964e-150	Up in Mutant
EN1	12.1819	12.4563	14.9124	33.388	32.2701	31.2631	1.2682	2.31816e-44	7.35625e-43	Up in Mutant
EN2	208.346	194.16	184.681	409.521	412.377	392.235	1.02763	1.00324e-55	4.23337e-54	Up in Mutant
ENG	0.300788	0.346009	0.166155	4.04388	5.78251	3.99397	4.07045	8.01567e-38	2.14474e-36	Up in Mutant
ENTPD1	0.802102	0.790877	0.955392	6.58427	7.69447	6.93206	3.02218	5.00087e-54	2.03018e-52	Up in Mutant
EPAS1	1.00263	1.23574	1.20463	6.42874	7.13487	7.29933	2.57273	4.3611e-45	1.42225e-43	Up in Mutant
EPHA7	9.97614	10.0837	7.68468	2.07379	2.23839	2.11175	-2.12297	2.01429e-33	4.71456e-32	Down in Mutant
EPHB3	16.1423	14.4335	18.4017	34.9951	39.0319	34.339	1.12322	3.27296e-32	7.38173e-31	Up in Mutant
ESRRG	6.46694	5.58557	4.56927	2.59223	2.37829	3.35126	-1.00841	1.64775e-07	9.55611e-07	Down in Mutant
EYA1	10.9788	11.27	8.30776	2.54039	1.44563	2.24948	-2.31371	2.20673e-32	4.99612e-31	Down in Mutant
EYA2	1.30342	1.68061	1.20463	7.88039	7.64783	7.39114	2.43701	9.09029e-46	3.01465e-44	Up in Mutant
F11R	32.7859	34.3043	36.2634	12.2872	13.6635	11.3851	-1.48909	1.79313e-60	8.27864e-59	Down in Mutant
F2RL1	5.26379	5.23956	5.19235	2.28116	2.51819	1.92812	-1.24019	6.63419e-14	6.9736e-13	Down in Mutant
F2RL2	1.90499	1.58175	1.41232	15.9682	16.4149	15.8841	3.28889	2.89437e-128	3.91672e-126	Up in Mutant
FABP7	180.172	181.951	174.795	415.535	429.631	441.862	1.24137	1.16129e-93	9.17572e-92	Up in Mutant
FAM114A1	6.41681	6.27758	7.43544	13.9462	13.4303	14.1855	1.02067	1.04933e-21	1.68537e-20	Up in Mutant
FAM129B	14.9391	13.7909	16.1171	31.2623	34.5551	28.7841	1.05483	7.16782e-29	1.47015e-27	Up in Mutant
FAM135B	3.75985	4.05324	4.32003	1.29612	1.72543	1.37723	-1.47803	4.55355e-14	4.82528e-13	Down in Mutant
FAM196A	0.651708	1.3346	1.12155	9.59126	7.64783	7.29933	2.94488	3.11133e-45	1.01749e-43	Up in Mutant
FAM196B	1.70447	1.87833	1.86925	6.06583	6.6219	5.92209	1.74758	7.26179e-26	1.35274e-24	Up in Mutant
FAM198B	4.86274	3.75666	4.0708	16.4866	14.2231	14.1855	1.8033	1.93572e-46	6.52987e-45	Up in Mutant
FAM19A2	4.56195	4.6464	4.98466	24.7299	23.3166	23.9638	2.31892	4.5735e-112	4.4499e-110	Up in Mutant
FAM19A5	9.92601	11.7643	10.717	5.28816	3.12442	3.07582	-1.52482	1.30994e-18	1.81008e-17	Down in Mutant
FAM43A	0.902364	1.28517	1.66155	9.85049	8.34733	8.58474	2.7516	4.0287e-51	1.52019e-49	Up in Mutant
FAM46B	9.32443	7.85934	10.6339	1.03689	1.53889	1.23951	-2.87522	3.22962e-52	1.25902e-50	Down in Mutant
FAM65B	40.5061	39.9887	40.8742	126.138	124.837	116.743	1.57902	5.10966e-119	5.72915e-117	Up in Mutant
FAM78A	8.02102	7.36504	7.85083	3.73282	4.43015	3.5808	-1.00171	3.60705e-13	3.57456e-12	Down in Mutant
FAM83H	3.70972	3.80609	4.32003	1.29612	1.30573	0.964062	-1.75412	2.10105e-17	2.70334e-16	Down in Mutant
FAP	0.0501314	0.0988596	0.124616	4.56233	5.17628	4.7744	5.59272	1.50748e-63	7.33373e-62	Up in Mutant
FBLIM1	11.6806	12.654	14.2478	31.2623	32.037	29.1973	1.23733	9.26441e-42	2.74735e-40	Up in Mutant
FBLN2	13.736	16.1635	18.8171	6.99903	6.85507	6.28936	-1.29718	4.74686e-25	8.59766e-24	Down in Mutant
FBXL16	4.41156	4.59697	5.69082	13.5833	11.5184	10.926	1.26308	4.54117e-21	7.10946e-20	Up in Mutant
FBXW4	8.17141	7.85934	9.51238	3.62913	4.10371	3.5808	-1.19583	1.19935e-17	1.57413e-16	Down in Mutant
FGF13	61.5112	55.3119	53.3358	27.3221	26.3011	25.9379	-1.11653	1.74969e-39	4.89289e-38	Down in Mutant
FGF14	7.72023	7.71105	7.93391	18.8196	15.9019	18.4549	1.16519	4.60688e-27	8.93522e-26	Up in Mutant
FGF19	5.81524	5.38785	6.97852	48.5784	49.4311	43.291	2.9299	2.85233e-172	5.50499e-170	Up in Mutant
FIGNL2	49.981	49.4298	55.7035	20.5305	25.3218	23.4588	-1.18011	1.12534e-40	3.2552e-39	Down in Mutant
FMN2	37.5985	39.1484	38.6726	86.8916	88.5097	86.5819	1.16283	1.96504e-65	9.84446e-64	Up in Mutant
FN1	258.277	284.221	287.573	1295.91	1325.31	1181.16	2.17543	1.29878e-250	5.09686e-248	Up in Mutant
FOS	1.95512	1.97719	1.62001	12.4946	12.078	11.7065	2.694	1.13808e-77	6.87109e-76	Up in Mutant
FOSL1	6.76773	6.82131	6.97852	3.31806	3.03115	3.12172	-1.13907	1.56266e-15	1.80897e-14	Down in Mutant
FOSL2	1.30342	1.87833	2.20156	4.76971	5.45608	4.13169	1.37965	5.55928e-12	5.05401e-11	Up in Mutant
FRAS1	22.0578	30.3499	30.1572	13.3759	13.1972	12.4869	-1.10083	1.67506e-20	2.53477e-19	Down in Mutant
FRZB	1.70447	1.87833	1.70309	7.67301	9.65306	10.6047	2.38439	1.5827e-39	4.43646e-38	Up in Mutant
FSD1L	34.34	28.6199	20.8109	54.6443	55.54	60.0014	1.00265	3.54432e-13	3.51535e-12	Up in Mutant
FSIP2	9.37456	9.49052	8.30776	17.368	20.1921	20.8421	1.08948	2.28153e-23	3.90982e-22	Up in Mutant
FST	18.1475	18.1407	19.7309	211.941	205.466	197.77	3.43519	0	0	Up in Mutant
FUT8-AS1	2.5567	2.57035	2.36771	7.82854	8.48723	7.48296	1.64949	7.13895e-28	1.42452e-26	Up in Mutant
FZD5	4.51182	4.89355	5.81543	24.7817	30.0784	28.6923	2.43032	3.50788e-95	2.82865e-93	Up in Mutant
GAD1	1.30342	1.58175	1.24616	6.94718	6.71517	6.79434	2.29063	5.36347e-40	1.52522e-38	Up in Mutant
GALNT12	7.36931	7.4639	8.39084	2.4367	2.51819	3.12172	-1.53918	7.64865e-24	1.33206e-22	Down in Mutant
GAP43	14.7887	15.4221	16.8648	68.1757	67.1051	74.2787	2.13277	1.30401e-135	1.94331e-133	Up in Mutant
GAS2	1.80473	1.43346	1.4954	5.18447	4.47678	4.40714	1.55026	9.79253e-17	1.211e-15	Up in Mutant
GDF15	4.11077	3.6578	5.23389	2.02194	2.19176	1.83631	-1.12843	5.86161e-09	3.97515e-08	Down in Mutant
GHR	1.40368	0.741447	1.08001	3.73282	3.35758	3.94806	1.75264	1.18454e-14	1.3009e-13	Up in Mutant
GJA1	175.761	157.978	143.018	73.9305	75.2192	76.7118	-1.09816	3.49186e-41	1.02774e-39	Down in Mutant
GLI1	4.21103	3.85552	4.56927	13.0649	13.8967	13.451	1.65286	6.90714e-47	2.35022e-45	Up in Mutant
GLIPR1	5.01314	3.95438	4.36157	16.8495	14.7361	14.6905	1.77525	3.51824e-48	1.23274e-46	Up in Mutant
GLP1R	1.6042	1.92776	2.07694	5.8066	6.15557	6.28936	1.67408	9.19772e-24	1.59712e-22	Up in Mutant
GNAO1	13.3851	14.3346	15.4109	35.6691	36.6536	34.6144	1.28748	3.45584e-52	1.34276e-50	Up in Mutant
GNG3	4.01051	5.04184	3.82157	9.7468	10.0728	8.53883	1.1228	2.46602e-15	2.79966e-14	Up in Mutant
GNPDA1	79.2075	73.4527	82.5791	31.9882	32.7831	36.9557	-1.22767	6.0874e-54	2.46278e-52	Down in Mutant
GPC4	262.588	270.084	277.064	587.659	584.733	576.463	1.09098	1.7613e-89	1.30414e-87	Up in Mutant
GPM6A	61.6114	58.4754	48.3512	166.214	160.558	175.597	1.55689	9.17012e-67	4.63347e-65	Up in Mutant
GPNMB	0.0501314	0.0988596	0.124616	4.45864	3.45085	3.67262	5.26329	1.27379e-44	4.07509e-43	Up in Mutant
GPR155	2.20578	2.42206	2.49233	7.56932	6.3421	7.02388	1.52951	5.96392e-22	9.65794e-21	Up in Mutant
GPR158	2.20578	2.37263	2.82464	6.2732	6.43537	6.28936	1.32966	1.13973e-17	1.49843e-16	Up in Mutant
GPR85	2.85749	1.48289	1.82771	5.34	3.63738	4.59077	1.11909	1.19754e-06	6.26052e-06	Up in Mutant
GPRIN3	2.10552	2.22434	1.37078	8.08777	7.55457	7.62068	2.0235	3.46673e-32	7.8038e-31	Up in Mutant
GREB1L	187.742	204.194	203.872	48.1637	49.1513	52.9316	-2.00652	2.87045e-179	5.6323e-177	Down in Mutant
GREM1	0.350919	0.395438	0.415388	10.0579	9.65306	11.7983	4.71756	8.1299e-98	6.74037e-96	Up in Mutant
GREM2	7.87062	6.72245	7.18621	19.5973	20.6118	20.9339	1.4717	5.37147e-49	1.91631e-47	Up in Mutant
GRIA2	1.80473	1.58175	1.66155	13.013	11.5184	11.7065	2.82046	7.90369e-78	4.7964e-76	Up in Mutant
GRIA3	0.350919	0.741447	0.623082	3.52544	3.73065	3.48899	2.60781	2.07487e-25	3.78721e-24	Up in Mutant
GRID1	1.70447	1.77947	2.2431	7.20641	7.08823	6.65662	1.83625	1.12864e-29	2.35593e-28	Up in Mutant
GRIK5	2.15565	2.3232	2.36771	6.06583	5.92241	4.7744	1.26538	1.51862e-13	1.55603e-12	Up in Mutant
GRIN2D	1.6042	1.87833	2.16002	7.20641	6.80844	7.20751	1.87841	5.27923e-31	1.15097e-29	Up in Mutant
GRK5	16.4431	18.8328	17.9032	39.7649	38.9387	35.7162	1.08443	2.31344e-35	5.74601e-34	Up in Mutant
GSN	21.3058	21.6503	26.7094	54.0221	57.0323	52.6102	1.2097	1.96344e-42	5.89682e-41	Up in Mutant
GUCY1A3	0.601576	0.988596	0.623082	31.3142	28.3529	30.6663	5.33254	5.34161e-271	2.32914e-268	Up in Mutant
H19	1.00263	1.23574	1.70309	4.09573	3.73065	4.13169	1.55851	9.41963e-14	9.79659e-13	Up in Mutant
HAP1	6.46694	6.72245	7.10313	16.5903	16.6014	12.9919	1.16239	1.55016e-21	2.48638e-20	Up in Mutant
HAS2	0.902364	1.3346	0.913854	10.0579	10.2593	10.0538	3.25245	1.96665e-80	1.23815e-78	Up in Mutant
HCN1	3.10814	2.37263	3.48926	46.5047	44.2082	43.75	3.87347	7.64124e-267	3.21287e-264	Up in Mutant
HERC5	9.82574	11.1711	12.0463	3.00699	3.49748	4.22351	-1.63673	4.71631e-30	9.93294e-29	Down in Mutant
HEY1	1.50394	0.790877	1.32924	6.94718	6.06231	5.78437	2.34256	1.56382e-32	3.58188e-31	Up in Mutant
HEY2	0.150394	0.148289	0.249233	6.99903	8.0209	8.72246	5.34763	1.54331e-86	1.10118e-84	Up in Mutant
HEYL	0.350919	0.692017	1.08001	3.16252	3.87055	3.35126	2.22981	1.66609e-16	2.03053e-15	Up in Mutant
HIVEP3	2.80736	2.86693	2.99079	6.32505	6.38874	5.69256	1.06312	1.71527e-12	1.62069e-11	Up in Mutant
HMGA1	576.109	638.089	645.762	304.691	324.613	296.426	-1.02653	1.0463e-60	4.84963e-59	Down in Mutant
HMHA1	11.7809	9.24337	12.9186	2.59223	3.59075	3.21354	-1.86678	3.12626e-31	6.8539e-30	Down in Mutant
HMP19	0.802102	1.03803	1.16309	8.50252	9.46652	9.45699	3.15399	1.12346e-68	5.87844e-67	Up in Mutant
HOXB2	0.100263	0.0988596	0.207694	4.8734	4.75658	5.09576	5.05716	5.19055e-62	2.48408e-60	Up in Mutant
ID3	6.31655	6.32701	6.3139	47.1786	52.4623	38.3788	2.84278	1.23237e-117	1.33107e-115	Up in Mutant
IFI16	5.46432	7.41447	5.10927	19.8565	19.2595	19.2812	1.68406	2.18292e-42	6.53931e-41	Up in Mutant
IFI44L	0.350919	0.889736	0.373849	8.65806	10.166	10.0997	4.15326	4.07983e-82	2.62469e-80	Up in Mutant
IFITM1	21.005	19.6731	21.3094	5.02893	4.52341	4.82031	-2.1291	1.85299e-89	1.36345e-87	Down in Mutant
IFITM2	36.4455	37.4678	38.8803	4.4068	4.75658	5.3712	-2.97042	3.03046e-192	6.73163e-190	Down in Mutant
IFITM3	25.5169	26.1978	27.9141	5.13262	5.26954	4.95803	-2.3937	9.70271e-126	1.25527e-123	Down in Mutant
IGDCC3	517.857	528.405	569.871	194.106	202.248	202.728	-1.45097	1.85735e-135	2.73333e-133	Down in Mutant
IGFBP5	613.909	644.565	637.994	101.512	109.821	109.49	-2.58295	0	0	Down in Mutant
IGFBP7	0.651708	0.494298	0.872315	12.9612	12.2645	12.5328	4.17157	9.91674e-121	1.13349e-118	Up in Mutant
IGLON5	0.601576	1.48289	1.66155	4.92524	5.22291	4.03988	1.87784	1.13539e-14	1.24808e-13	Up in Mutant
IL27RA	12.8838	10.4791	11.2986	4.35495	3.73065	3.62671	-1.58641	2.76002e-31	6.06227e-30	Down in Mutant
INHBA	0.200525	0.346009	0.207694	6.94718	7.3214	6.84025	4.76957	4.92016e-84	3.36774e-82	Up in Mutant
INPP4B	5.36405	6.12929	5.44158	30.1217	27.7933	28.5087	2.33258	9.60009e-119	1.06624e-116	Up in Mutant
INSM1	14.0869	14.3841	19.1909	46.401	46.8663	45.9995	1.52264	4.0307e-52	1.56097e-50	Up in Mutant
IRF2BPL	89.5847	84.7721	97.6992	227.183	239.041	213.333	1.30055	8.35463e-82	5.3167e-80	Up in Mutant
IRF9	3.3588	3.6578	3.82157	6.73981	8.11416	7.29933	1.01026	2.52037e-12	2.35308e-11	Up in Mutant
ITGA1	4.3113	4.1521	5.31697	62.1617	61.9288	59.5423	3.70583	1.23472e-297	8.07578e-295	Up in Mutant
ITGA11	0.902364	0.692017	0.789237	21.6192	21.4512	20.9798	4.72062	2.57042e-219	7.38087e-217	Up in Mutant
ITGA4	2.80736	3.01522	2.61694	26.8555	22.7103	24.8361	3.12221	1.82014e-134	2.64549e-132	Up in Mutant
ITGA6	120.014	132.274	123.661	55.0072	58.9909	61.1032	-1.1216	1.55207e-53	6.21516e-52	Down in Mutant
ITGA9	6.66747	7.4639	7.14467	2.64408	3.21769	2.84628	-1.30344	3.32034e-18	4.46747e-17	Down in Mutant
ITPR3	4.91287	5.38785	5.69082	13.1167	13.0106	11.9819	1.22776	7.67896e-28	1.52968e-26	Up in Mutant
JAG2	7.87062	7.26618	9.55392	38.5724	37.12	30.4827	2.0779	6.12666e-71	3.2786e-69	Up in Mutant
JAZF1	3.86011	4.05324	3.78003	20.0639	20.845	19.3731	2.34754	3.68117e-100	3.16339e-98	Up in Mutant
JPH4	10.2769	9.63881	11.8386	26.2852	26.1612	26.6724	1.29265	5.33853e-45	1.73142e-43	Up in Mutant
JUN	21.005	22.2928	22.3894	52.8297	55.0271	54.9056	1.28918	1.32327e-62	6.38479e-61	Up in Mutant
JUNB	3.50919	4.05324	4.15388	9.28019	7.881	7.39114	1.04017	8.40258e-13	8.13516e-12	Up in Mutant
KCND2	0.952496	1.43346	1.08001	3.21437	3.87055	3.90215	1.64773	7.55845e-14	7.91687e-13	Up in Mutant
KCND3	0.701839	1.08746	0.789237	7.3101	7.83436	7.66659	3.12426	7.23897e-61	3.36855e-59	Up in Mutant
KCNH8	6.31655	6.57416	5.06773	13.9981	13.7568	13.7723	1.19714	1.56772e-24	2.79226e-23	Up in Mutant
KCNIP2	1.40368	1.3346	1.86925	3.05883	4.01045	3.76443	1.20334	1.11488e-08	7.34911e-08	Up in Mutant
KCNJ10	0.451182	0.593158	0.540004	4.76971	4.43015	3.71852	2.98922	1.12278e-32	2.59186e-31	Up in Mutant
KCNJ16	2.80736	3.06465	1.82771	5.18447	5.82914	5.04985	1.05343	2.80106e-08	1.76064e-07	Up in Mutant
KCNJ2	22.6092	20.0685	18.2355	67.6573	71.815	62.9395	1.71452	5.47728e-76	3.2404e-74	Up in Mutant
KCNJ2-AS1	2.70709	1.87833	2.82464	5.13262	6.85507	5.78437	1.23762	1.20839e-11	1.06965e-10	Up in Mutant
KCNJ6	4.51182	5.43728	6.27236	16.2792	15.1091	15.6086	1.5052	3.45636e-38	9.37596e-37	Up in Mutant
KCNMA1	0.802102	1.18632	1.03847	4.76971	4.66331	4.68259	2.19278	2.90648e-27	5.66522e-26	Up in Mutant
KCNQ3	0.802102	0.939166	1.32924	3.47359	3.77728	3.25945	1.73051	2.2756e-14	2.46237e-13	Up in Mutant
KCNS3	4.41156	4.34982	4.73542	2.22932	1.95859	1.7904	-1.19941	3.39265e-12	3.14749e-11	Down in Mutant
KCTD12	16.1423	15.6198	11.5062	31.7289	31.4774	29.6564	1.08496	9.47872e-21	1.45302e-19	Up in Mutant
KHDRBS2	8.62259	9.39166	8.68161	18.9233	17.5341	19.7862	1.05675	1.4191e-25	2.61456e-24	Up in Mutant
KIAA1161	6.36668	6.87074	7.10313	12.8056	14.2697	15.0577	1.03101	1.90114e-20	2.86217e-19	Up in Mutant
KIAA1462	3.80998	3.75666	4.0708	10.4726	8.62713	9.82425	1.2889	2.98609e-21	4.72397e-20	Up in Mutant
KIAA2022	3.86011	4.30039	4.36157	10.9392	10.1194	10.9719	1.33167	1.2296e-26	2.35002e-25	Up in Mutant
KIF1A	64.2684	65.5439	76.0991	224.798	230.881	208.146	1.66823	1.72563e-117	1.83026e-115	Up in Mutant
KIF26A	16.5433	16.0153	20.4371	36.8616	41.6434	33.3749	1.05527	1.14528e-23	1.98577e-22	Up in Mutant
KIF26B	14.2874	16.2624	17.3217	5.8066	6.15557	4.86622	-1.53082	2.02835e-37	5.36624e-36	Down in Mutant
KIF5A	19.6014	18.981	19.9802	51.6891	50.1772	45.4486	1.30979	1.9998e-55	8.37854e-54	Up in Mutant
KIFC2	3.80998	4.00381	4.40311	8.76175	8.67376	8.63065	1.06824	1.35211e-16	1.653e-15	Up in Mutant
KLF10	13.4352	14.1369	11.797	28.2553	28.0265	27.5905	1.07487	1.0624e-30	2.29077e-29	Up in Mutant
KLF7	54.0917	61.9355	56.7005	125.101	127.681	124.731	1.10809	3.09112e-55	1.28593e-53	Up in Mutant
KLF9	0.300788	0.296579	0.290772	4.30311	3.59075	3.5808	3.64516	2.29428e-36	5.87186e-35	Up in Mutant
KLHL14	31.0814	29.9545	26.8341	10.8874	7.6012	9.91606	-1.65067	2.16691e-43	6.69582e-42	Down in Mutant
KLHL35	0.852233	0.988596	1.24616	5.39184	4.61668	4.26942	2.16596	3.34024e-24	5.91334e-23	Up in Mutant
KLHL4	13.4352	11.2206	9.92777	25.4557	26.5809	24.3311	1.12734	1.9644e-25	3.59672e-24	Up in Mutant
KREMEN1	13.4853	13.5932	16.6571	46.4528	47.0995	44.255	1.63132	1.26108e-73	7.06987e-72	Up in Mutant
LAMA2	1.35355	1.23574	1.20463	9.59126	11.0054	7.94203	2.88908	4.22923e-51	1.59076e-49	Up in Mutant
LAMA4	10.0764	11.0228	12.9601	69.1608	75.6856	66.1071	2.60566	1.23812e-162	2.17557e-160	Up in Mutant
LAMC3	0.300788	0.494298	0.830776	4.4068	4.84984	4.31532	2.98883	3.40685e-34	8.13567e-33	Up in Mutant
LAMP5	0.0501314	0	0.207694	6.63612	6.01567	7.02388	6.03174	5.66754e-83	3.74854e-81	Up in Mutant
LCP1	3.30867	3.85552	4.19542	0.466602	0.279799	0.504985	-3.19083	5.43957e-31	1.18373e-29	Down in Mutant
LDLRAD4	3.40893	2.91636	3.11541	18.353	19.9123	17.6286	2.54612	2.14383e-98	1.79002e-96	Up in Mutant
LDLRAP1	12.9339	12.8517	14.7463	4.97709	5.40944	5.14166	-1.40415	4.57597e-35	1.12705e-33	Down in Mutant
LGALS1	1.00263	0.840307	1.24616	16.4348	17.3942	14.5987	3.92805	9.4342e-128	1.26215e-125	Up in Mutant
LGI1	42.1605	38.5058	36.7203	10.7837	9.18672	8.03385	-2.0908	1.02637e-83	6.98463e-82	Down in Mutant
LGR4	77.2524	74.0458	67.9159	34.8396	30.0317	36.1294	-1.13773	1.36698e-36	3.54482e-35	Down in Mutant
LHFPL4	1.35355	1.48289	1.74463	4.14757	3.87055	4.36123	1.40267	3.02571e-13	3.01878e-12	Up in Mutant
LHX1	0.401051	0.494298	0.664621	7.7767	9.93285	9.73243	4.08416	9.74614e-76	5.73707e-74	Up in Mutant
LIN28A	481.311	472.252	485.173	29.8625	29.4721	29.5646	-4.03625	0	0	Down in Mutant
LIN28B	301.239	297.617	257.167	76.108	71.2088	79.3285	-1.93794	3.95705e-123	4.7537e-121	Down in Mutant
LINC00461	15.6911	17.251	13.9155	40.2315	40.3843	49.0294	1.45115	1.35288e-39	3.81039e-38	Up in Mutant
LINC00488	7.72023	8.74907	6.93698	1.29612	1.25909	1.28542	-2.61905	1.53248e-43	4.74788e-42	Down in Mutant
LINC00599	11.831	11.7643	13.0432	31.0031	34.1821	29.4268	1.34647	6.80027e-48	2.3547e-46	Up in Mutant
LINC00925	0.651708	0.790877	0.913854	38.0021	40.7573	37.5066	5.58199	0	0	Up in Mutant
LINC01102	1.85486	1.38403	1.53694	8.13961	8.58049	7.66659	2.33257	5.52694e-45	1.7876e-43	Up in Mutant
LINC01139	0.451182	0.296579	0.581543	3.42175	4.10371	3.16763	2.95117	2.98853e-26	5.59364e-25	Up in Mutant
LINC01614	0.300788	0.296579	0.249233	8.65806	9.65306	7.80431	4.90936	3.88267e-90	2.93017e-88	Up in Mutant
LMO7	4.46169	4.74526	3.65541	9.48757	10.9122	10.1915	1.23898	8.67201e-20	1.25889e-18	Up in Mutant
LOC101927914	3.75985	4.10267	4.11234	0.622136	0.233166	0.275446	-3.43613	4.44638e-36	1.13306e-34	Down in Mutant
LOC401286	0.952496	1.08746	0.872315	6.2732	6.482	5.60074	2.63651	8.96006e-42	2.66381e-40	Up in Mutant
LOC728730	4.26116	4.05324	4.61081	1.34796	1.02593	1.97403	-1.58407	1.10229e-13	1.14337e-12	Down in Mutant
LOX	2.90762	2.22434	2.36771	9.85049	9.23336	10.2374	1.95037	5.10091e-40	1.45407e-38	Up in Mutant
LPCAT2	8.42207	6.32701	6.14774	20.5305	17.3942	16.2513	1.35662	5.65519e-24	9.9371e-23	Up in Mutant
LPPR1	3.40893	3.21294	2.65848	7.51748	7.6012	7.34523	1.26355	1.40498e-17	1.82974e-16	Up in Mutant
LPPR5	2.05539	2.57035	1.78617	7.88039	6.85507	6.88616	1.7393	6.6795e-25	1.20425e-23	Up in Mutant
LRRC55	62.5138	59.5629	62.1836	188.922	181.03	172.567	1.53779	4.4297e-122	5.26777e-120	Up in Mutant
LRRC7	0.350919	0.494298	0.498466	3.68097	3.73065	3.85625	3.02404	1.52314e-32	3.50234e-31	Up in Mutant
LRRN2	7.92075	9.19394	8.80622	19.3381	24.0161	21.3012	1.29933	1.56153e-32	3.58188e-31	Up in Mutant
LRRTM2	11.6806	12.9012	10.2185	38.4687	37.2599	39.4347	1.71086	1.15979e-68	6.04166e-67	Up in Mutant
LTBP2	1.90499	2.37263	1.86925	20.012	19.4926	17.4908	3.1951	5.17672e-124	6.48357e-122	Up in Mutant
LUM	1.7546	1.87833	2.2431	55.5256	57.5919	57.1092	4.82299	0	0	Up in Mutant
LY6E	4.26116	4.1521	6.93698	2.02194	2.05186	1.88222	-1.38939	4.32917e-10	3.29034e-09	Down in Mutant
LYPD1	54.1419	55.8557	64.3021	166.888	164.755	162.33	1.48216	1.2345e-99	1.04559e-97	Up in Mutant
LYST	6.16616	6.52473	6.35544	13.2722	12.964	13.3132	1.03454	2.81802e-23	4.81518e-22	Up in Mutant
MAATS1	10.5276	11.5171	9.22161	5.18447	4.75658	5.73846	-1.01068	1.94881e-13	1.97617e-12	Down in Mutant
MAB21L1	0.100263	0	0.0830776	3.62913	3.54412	4.36123	5.80535	1.92168e-47	6.61517e-46	Up in Mutant
MAGEH1	0	0	0.0830776	13.3241	12.8707	12.1655	8.41476	2.45031e-167	4.43808e-165	Up in Mutant
MAN1A1	12.2822	11.7149	9.42931	28.1516	27.1405	29.2432	1.32409	2.23784e-36	5.73988e-35	Up in Mutant
MAP3K13	16.7439	17.3499	16.574	36.032	35.0681	35.6703	1.05644	1.2355e-38	3.37484e-37	Up in Mutant
MAPK11	13.1845	9.73767	15.3694	31.366	32.7831	27.6823	1.23883	5.58264e-23	9.44316e-22	Up in Mutant
MAPT	3.3588	3.6578	4.44465	9.48757	11.0054	9.45699	1.35745	1.2684e-22	2.09731e-21	Up in Mutant
MASP1	2.20578	2.61978	2.53387	11.0429	12.4977	13.0837	2.29363	2.66756e-57	1.15886e-55	Up in Mutant
MAST1	7.11865	7.71105	8.93084	18.4049	15.4822	14.92	1.01144	1.00316e-17	1.32253e-16	Up in Mutant
MATN3	4.963	3.50952	3.07387	8.76175	7.64783	7.52886	1.03815	8.95711e-10	6.58664e-09	Up in Mutant
MDGA2	15.3903	16.6578	13.5832	5.08078	5.40944	5.83028	-1.49727	9.07183e-33	2.10241e-31	Down in Mutant
MEGF11	1.80473	2.76807	2.90772	5.39184	4.98974	5.00394	1.00856	1.14591e-08	7.54521e-08	Up in Mutant
MEIS2	3.60946	3.60838	4.44465	21.5155	22.6637	21.7143	2.46882	3.86421e-110	3.69865e-108	Up in Mutant
MGLL	0.200525	0.296579	0.249233	4.76971	5.54934	4.7744	4.28747	1.73908e-54	7.13386e-53	Up in Mutant
MGST1	94.1467	87.0459	89.1423	29.4478	30.2183	29.6564	-1.61692	6.40423e-108	5.84473e-106	Down in Mutant
MICAL2	1.10289	1.63118	1.78617	33.5953	32.1769	30.0695	4.3662	5.14224e-243	1.83453e-240	Up in Mutant
MIR100HG	8.87325	7.61219	6.06466	61.2285	57.0789	62.1131	2.98831	7.07985e-160	1.22575e-157	Up in Mutant
MIR22HG	2.60683	2.66921	2.86618	6.37689	7.7411	6.10572	1.28947	1.18002e-15	1.37685e-14	Up in Mutant
MLC1	9.62522	10.3308	12.5032	22.708	23.8762	20.7044	1.02614	7.45015e-23	1.24766e-21	Up in Mutant
MLLT4-AS1	3.15828	3.41066	3.5308	12.6501	12.6376	11.8442	1.85369	1.88147e-50	6.90047e-49	Up in Mutant
MMP14	3.55933	2.91636	3.48926	55.3183	58.2914	56.6042	4.07079	0	0	Up in Mutant
MMP24	1.6042	2.17491	1.70309	5.02893	5.78251	4.63668	1.47633	1.43279e-15	1.6619e-14	Up in Mutant
MMP28	0.200525	0.0494298	0.124616	5.96214	5.54934	4.68259	5.35195	6.11772e-62	2.90419e-60	Up in Mutant
MMP9	0.250657	0.543728	0.373849	15.3979	15.762	15.7463	5.28967	9.75665e-180	1.94686e-177	Up in Mutant
MMRN1	179.069	178.837	153.943	69.2126	70.8357	77.7217	-1.25303	4.87662e-52	1.87622e-50	Down in Mutant
MOXD1	2.5567	2.52092	2.36771	13.687	12.9174	11.936	2.35207	9.42315e-66	4.74097e-64	Up in Mutant
MPP1	5.41419	4.84412	4.36157	1.03689	1.39899	1.74449	-1.80601	1.21241e-18	1.67728e-17	Down in Mutant
MPPED2	1.30342	1.03803	0.955392	11.8206	11.1919	11.8901	3.38971	2.44622e-93	1.91996e-91	Up in Mutant
MRC2	43.4138	41.7187	56.7835	154.549	162.703	141.901	1.67363	4.84774e-68	2.49225e-66	Up in Mutant
MSC-AS1	0.551445	0.939166	0.540004	3.26621	3.68402	3.71852	2.38013	3.10102e-21	4.89387e-20	Up in Mutant
MTTP	106.278	104.989	104.927	48.2155	45.8404	48.0195	-1.17398	9.39049e-69	4.93546e-67	Down in Mutant
MXRA5	5.31392	5.04184	4.23696	24.2633	25.5083	22.5866	2.29697	1.07983e-93	8.58979e-92	Up in Mutant
MYLK	142.173	149.525	148.834	53.0889	56.7991	55.9615	-1.42866	3.99125e-103	3.50664e-101	Down in Mutant
MYT1	2.4063	2.22434	2.90772	9.02097	9.14009	10.8801	1.91777	1.25365e-34	3.03689e-33	Up in Mutant
MYT1L	1.35355	1.18632	0.913854	3.3699	3.63738	3.81034	1.64059	3.05231e-14	3.27276e-13	Up in Mutant
NACAD	5.06327	5.635	5.48312	17.5235	20.7517	17.2613	1.75854	8.38379e-51	3.12349e-49	Up in Mutant
NACC2	19.9523	20.1179	22.8463	43.5495	44.3947	41.6842	1.02067	1.04404e-35	2.62079e-34	Up in Mutant
NAV1	225.04	248.434	251.393	105.504	111.22	108.204	-1.17723	9.01058e-74	5.07567e-72	Down in Mutant
NAV3	2.95775	3.46009	3.11541	6.37689	7.08823	6.15163	1.02208	9.62499e-12	8.5975e-11	Up in Mutant
NCAM1	108.986	121.993	119.59	264.771	263.197	267.183	1.16153	7.11276e-74	4.06498e-72	Up in Mutant
NCAM2	3.40893	3.36123	3.3231	7.10272	6.71517	7.62068	1.06828	1.30534e-13	1.34687e-12	Up in Mutant
NDP	0.852233	0.741447	0.70616	3.88835	3.91718	3.67262	2.29798	1.18401e-24	2.11523e-23	Up in Mutant
NDRG1	2.05539	1.92776	2.2431	9.28019	10.2593	9.5488	2.19789	8.65042e-50	3.14325e-48	Up in Mutant
NDST3	1.15302	1.53232	0.955392	5.96214	5.92241	5.60074	2.25374	8.94978e-33	2.07822e-31	Up in Mutant
NEBL	124.326	123.327	110.036	33.025	32.7365	32.9158	-1.878	8.891e-124	1.09035e-121	Down in Mutant
NEGR1	17.0447	14.9278	12.6693	31.8845	30.2183	30.1614	1.03078	8.64337e-23	1.4393e-21	Up in Mutant
NEUROG2	3.45906	3.6578	4.15388	8.91728	8.62713	11.8901	1.3628	2.85368e-17	3.63598e-16	Up in Mutant
NFASC	15.4405	14.2358	18.4848	39.9722	40.9439	34.6144	1.23871	1.61445e-34	3.89486e-33	Up in Mutant
NFE2L3	6.31655	6.82131	6.3139	2.07379	2.00522	1.7904	-1.7466	1.90749e-26	3.59887e-25	Down in Mutant
NFIA	0	0.148289	0.166155	4.35495	4.29025	4.72849	5.26514	5.86171e-56	2.49133e-54	Up in Mutant
NFIB	5.06327	5.83272	5.19235	53.8148	56.2395	53.1152	3.32375	1.96205e-254	7.96524e-252	Up in Mutant
NFIX	0.0501314	0.0988596	0.0415388	4.56233	5.40944	4.22351	6.10104	7.5645e-59	3.39912e-57	Up in Mutant
NHLH1	6.51708	6.4753	6.52159	16.1755	16.7413	15.7463	1.29869	6.96479e-38	1.8678e-36	Up in Mutant
NIPSNAP3A	2.90762	1.77947	2.45079	6.32505	7.08823	7.25342	1.51444	5.51493e-19	7.72024e-18	Up in Mutant
NKAIN3	1.7546	2.12548	2.11848	13.3759	12.6842	13.0837	2.67868	5.40577e-83	3.5956e-81	Up in Mutant
NKD2	1.80473	2.17491	2.40925	4.56233	5.45608	3.35126	1.03624	9.47772e-07	5.01489e-06	Up in Mutant
NKX3-2	3.10814	3.6578	4.2785	1.45165	1.81869	1.7904	-1.14348	2.46005e-08	1.55377e-07	Down in Mutant
NKX6-1	1.6042	1.77947	1.37078	3.21437	3.35758	3.21354	1.02925	2.64904e-07	1.50227e-06	Up in Mutant
NKX6-2	4.91287	5.04184	5.48312	11.665	13.0573	10.5129	1.16693	1.51077e-20	2.2891e-19	Up in Mutant
NMNAT2	27.2213	27.5818	32.3172	132.826	133.091	134.555	2.17865	1.18111e-188	2.57505e-186	Up in Mutant
NOTCH1	88.9831	95.5972	99.1116	220.081	239.648	194.281	1.18448	3.5511e-53	1.4124e-51	Up in Mutant
NPAS3	54.7434	59.118	55.2466	121.576	120.78	119.957	1.07955	2.23954e-58	9.91205e-57	Up in Mutant
NPHP3-ACAD11	8.03104	9.06246	14.4979	4.38658	7.07891	3.5528	-1.0914	4.30771e-06	2.07422e-05	Down in Mutant
NPTX2	34.9416	29.6084	38.1742	109.185	115.464	102.833	1.65164	2.292e-85	1.62553e-83	Up in Mutant
NR2F1	276.976	280.218	274.696	21.8266	21.9176	24.5606	-3.62466	0	0	Down in Mutant
NR2F1-AS1	18.6489	19.2282	18.9002	4.09573	2.89125	4.54486	-2.31838	5.07571e-76	3.018e-74	Down in Mutant
NR2F2	139.967	146.708	120.712	62.9394	62.3951	63.0313	-1.13362	5.21239e-42	1.5575e-40	Down in Mutant
NR3C1	8.57246	9.04565	8.10007	24.7299	23.4098	22.5407	1.44049	1.76185e-50	6.50228e-49	Up in Mutant
NR4A3	10.5777	10.1825	9.96931	5.08078	4.29025	3.53489	-1.27587	5.89585e-21	9.16934e-20	Down in Mutant
NR5A2	1.95512	1.8289	1.66155	5.23631	5.54934	4.72849	1.49398	1.67272e-17	2.17121e-16	Up in Mutant
NR6A1	109.086	111.464	117.347	20.3231	23.7829	23.7343	-2.33354	3.92047e-198	9.41952e-196	Down in Mutant
NRIP1	245.744	244.974	216.334	80.5666	78.6701	81.8993	-1.57253	1.2537e-100	1.09332e-98	Down in Mutant
NRIP3	4.26116	4.25096	4.19542	9.64311	10.4458	9.22745	1.18688	5.32778e-21	8.32988e-20	Up in Mutant
NRXN2	15.3903	14.8289	18.6509	39.8167	42.3895	38.8379	1.28502	2.16568e-44	6.89095e-43	Up in Mutant
NRXN3	2.00525	1.48289	2.49233	8.03592	8.62713	6.88616	1.94082	8.3621e-28	1.66015e-26	Up in Mutant
NSG1	9.32443	8.40307	9.05546	19.7528	20.8916	18.8681	1.13189	4.50694e-32	1.00875e-30	Up in Mutant
NT5E	3.80998	3.41066	3.03233	16.4866	14.6428	15.3791	2.16722	3.4993e-67	1.78343e-65	Up in Mutant
NTM	10.0764	8.20535	8.1416	23.4338	25.2752	25.8001	1.48076	1.65138e-46	5.58668e-45	Up in Mutant
NTN1	22.509	23.6274	27.0418	64.8577	67.4315	61.8836	1.38558	1.49287e-64	7.3847e-63	Up in Mutant
NTRK3	1.05276	0.939166	1.2877	10.5763	13.1972	12.3951	3.42736	1.26625e-82	8.28196e-81	Up in Mutant
OAF	11.9814	11.8137	11.6309	6.01398	6.10894	4.86622	-1.08097	1.88804e-20	2.84608e-19	Down in Mutant
OGFRL1	22.7095	23.7263	21.3925	10.8874	9.93285	10.0997	-1.15282	8.50567e-33	1.979e-31	Down in Mutant
OLFML2A	0.75197	1.03803	1.20463	35.5654	38.0526	34.1553	5.12532	8.00988e-302	5.54708e-299	Up in Mutant
ONECUT1	11.5803	12.1103	11.0078	3.3699	3.12442	2.57083	-1.95761	1.01746e-45	3.36477e-44	Down in Mutant
OPTN	3.00788	3.11408	3.19849	14.672	14.2231	15.3791	2.2257	1.16324e-74	6.7462e-73	Up in Mutant
OSMR	1.20315	1.48289	1.74463	4.14757	4.57005	3.39717	1.41609	1.82961e-11	1.59202e-10	Up in Mutant
OXTR	5.61471	4.69583	5.69082	2.17748	2.98452	2.3872	-1.09884	1.27241e-10	1.02393e-09	Down in Mutant
P2RX3	2.65696	2.3232	3.61388	5.13262	6.15557	6.38117	1.01095	1.16759e-08	7.67937e-08	Up in Mutant
PAG1	6.56721	7.51333	5.77389	21.36	20.7517	20.2453	1.63675	2.96488e-51	1.12598e-49	Up in Mutant
PAK7	2.30604	2.71864	1.99386	6.89534	5.22291	6.28936	1.37494	3.25944e-14	3.48532e-13	Up in Mutant
PAPSS2	2.25591	1.92776	2.53387	10.8874	12.2179	10.2374	2.28168	1.37951e-51	5.25597e-50	Up in Mutant
PAX3	0.150394	0.197719	0.249233	10.4208	10.2593	11.6146	5.67676	1.75325e-121	2.0641e-119	Up in Mutant
PAX6	81.2629	85.4147	74.1883	32.6621	29.6587	36.1294	-1.31024	1.55028e-46	5.25977e-45	Down in Mutant
PAX7	0	0	0.0830776	5.65107	5.59597	5.60074	7.22981	2.11196e-81	1.33678e-79	Up in Mutant
PCDH7	4.3113	3.41066	3.69695	14.1536	16.9745	15.4709	2.01252	8.90004e-57	3.8381e-55	Up in Mutant
PCDHA11	0.559967	1.10327	0.222233	12.366	9.36999	10.7112	4.11649	7.02493e-68	3.59585e-66	Up in Mutant
PCDHA6	33.569	37.2192	27.7417	10.9911	14.758	11.8575	-1.40812	3.5837e-27	6.97371e-26	Down in Mutant
PCDHB16	16.3428	16.5096	15.2447	37.0689	39.1718	37.323	1.22191	1.90054e-47	6.5616e-46	Up in Mutant
PCDHB5	11.831	14.7795	13.7078	44.379	47.5192	46.0454	1.75413	2.04085e-82	1.32016e-80	Up in Mutant
PCDHB9	6.06589	4.59697	4.19542	12.339	10.0728	9.45699	1.08366	4.02558e-12	3.7142e-11	Up in Mutant
PCDHGA10	2.0599	1.53232	1.94277	27.8447	25.8525	24.539	3.79413	6.66591e-186	1.3768e-183	Up in Mutant
PCDHGB6	128.928	132.612	142.582	270.408	287.797	282.167	1.0365	4.8549e-64	2.3915e-62	Up in Mutant
PCDHGB7	62.5679	68.0381	70.4689	27.6119	28.996	25.1657	-1.31854	2.24086e-59	1.01468e-57	Down in Mutant
PCOLCE	1.70447	1.77947	1.95232	5.49553	5.68924	4.1776	1.4695	1.09858e-14	1.21101e-13	Up in Mutant
PCSK1	2.95775	2.57035	3.36464	11.9761	10.7256	11.7065	1.92233	4.54944e-45	1.47957e-43	Up in Mutant
PCSK6	7.61997	7.51333	6.64621	1.55534	1.44563	1.74449	-2.20887	1.18023e-36	3.07407e-35	Down in Mutant
PDE1A	17.2953	16.6578	15.6186	6.06583	5.87577	7.43705	-1.36943	3.50709e-32	7.87957e-31	Down in Mutant
PDE1C	0.150394	0.247149	0.207694	5.65107	5.96904	6.42708	4.83811	1.46367e-71	7.90448e-70	Up in Mutant
PDE2A	1.35355	1.13689	1.66155	3.88835	3.77728	4.13169	1.47183	1.80516e-13	1.83524e-12	Up in Mutant
PDE4D	14.9893	16.3613	13.8324	67.9683	64.7268	65.4185	2.11504	7.8766e-130	1.09096e-127	Up in Mutant
PDE5A	23.4615	22.5894	17.6124	8.60621	8.0209	9.08973	-1.32524	6.12639e-25	1.10623e-23	Down in Mutant
PDGFA	0.451182	0.444868	0.249233	3.57728	3.91718	3.12172	3.20058	5.83104e-29	1.20226e-27	Up in Mutant
PDGFB	7.72023	9.58938	10.6755	31.6771	33.2028	26.3051	1.67866	1.24618e-45	4.10961e-44	Up in Mutant
PDGFC	35.3426	36.1826	32.7741	88.2396	86.3645	82.7257	1.28373	2.36684e-65	1.18071e-63	Up in Mutant
PDGFRB	10.8785	10.5285	12.877	76.8338	81.2815	74.0032	2.73439	1.10029e-207	2.87861e-205	Up in Mutant
PDLIM3	2.05539	1.48289	1.82771	12.1835	11.3785	11.8901	2.70027	4.09681e-75	2.39959e-73	Up in Mutant
PDZD2	8.22154	9.09508	8.3493	1.9701	2.56482	2.3872	-1.90048	5.93882e-35	1.45359e-33	Down in Mutant
PGPEP1	28.7754	28.9164	33.0233	83.2625	85.7583	75.2886	1.40757	2.55972e-69	1.35137e-67	Up in Mutant
PI15	2.00525	1.8289	1.62001	43.5495	42.6693	42.786	4.54985	0	0	Up in Mutant
PIK3CD	1.05276	1.08746	1.45386	3.16252	3.07779	3.02991	1.329	1.16226e-09	8.46212e-09	Up in Mutant
PIK3IP1	2.05539	2.17491	2.74156	4.51049	5.36281	4.45305	1.00905	9.51395e-09	6.30674e-08	Up in Mutant
PIM1	16.4431	15.3232	17.654	39.2464	37.2599	36.4048	1.16958	1.29672e-43	4.04942e-42	Up in Mutant
PIP5K1B	108.033	107.362	102.476	46.0381	43.8351	40.766	-1.30371	9.84438e-72	5.34091e-70	Down in Mutant
PIPOX	16.4932	15.7187	16.7401	50.3412	53.1618	49.0294	1.61931	1.79495e-87	1.29644e-85	Up in Mutant
PKNOX2	47.9256	52.791	57.0743	23.7967	24.7622	25.0197	-1.12017	9.2342e-41	2.69095e-39	Down in Mutant
PLAT	13.3851	12.9012	13.6663	40.5944	40.804	40.1692	1.58491	8.53558e-83	5.61393e-81	Up in Mutant
PLAU	1.15302	1.48289	1.74463	6.16951	5.68924	7.1616	2.08378	9.21011e-28	1.82543e-26	Up in Mutant
PLAUR	1.25328	1.43346	1.45386	3.73282	4.52341	3.94806	1.5352	1.28797e-14	1.41185e-13	Up in Mutant
PLCL1	2.65696	1.8289	1.66155	10.6282	10.3526	8.86019	2.26794	3.66814e-41	1.07693e-39	Up in Mutant
PLSCR1	11.2796	10.232	10.5924	5.54738	5.03638	4.54486	-1.10714	1.06764e-19	1.54415e-18	Down in Mutant
PLXDC1	0.701839	0.889736	0.747698	22.8635	21.5911	18.5467	4.72326	3.25694e-170	6.08634e-168	Up in Mutant
PLXNA4	1.55407	2.02662	1.66155	11.8724	11.4251	10.1456	2.6517	1.57831e-63	7.64667e-62	Up in Mutant
PLXND1	58.1022	60.1561	63.8867	31.2105	29.5188	24.7443	-1.11332	2.73775e-37	7.19453e-36	Down in Mutant
PMEPA1	6.91813	6.9696	8.18314	37.2245	35.9541	35.2112	2.26969	1.24147e-128	1.69952e-126	Up in Mutant
PNPLA4	8.57246	9.63881	10.3016	2.54039	2.51819	3.07582	-1.82597	7.99819e-35	1.94954e-33	Down in Mutant
POSTN	1.35355	0.444868	0.830776	10.8874	13.2904	11.3851	3.73811	2.18768e-80	1.36998e-78	Up in Mutant
POU2F2	9.57509	8.45249	9.34623	30.2773	33.7624	30.0236	1.76071	2.36187e-76	1.41149e-74	Up in Mutant
POU3F1	34.3901	36.2815	33.8541	9.59126	9.18672	8.49293	-1.95905	2.00283e-97	1.63746e-95	Down in Mutant
PPARGC1A	2.90762	2.22434	2.40925	7.72485	8.06753	7.7584	1.62593	5.65338e-27	1.0911e-25	Up in Mutant
PPFIA2	3.15828	3.36123	3.82157	7.51748	7.881	9.27336	1.23116	1.71176e-16	2.08402e-15	Up in Mutant
PPIC	1.35355	1.28517	1.24616	3.88835	3.03115	3.35126	1.37867	1.13404e-10	9.1823e-10	Up in Mutant
PPM1H	11.6806	11.616	13.0847	6.22136	4.70995	6.05982	-1.12169	6.89841e-20	1.01519e-18	Down in Mutant
PPP1R16B	33.3875	33.2168	35.848	14.9313	17.161	12.2574	-1.22884	1.57065e-32	3.59054e-31	Down in Mutant
PPP1R17	5.01314	4.44868	4.2785	1.5035	1.86532	2.75446	-1.17044	1.02015e-08	6.73972e-08	Down in Mutant
PRKCA	45.1182	47.3043	47.8942	15.7089	16.3682	16.9399	-1.53574	1.20014e-78	7.35898e-77	Down in Mutant
PRKCQ	3.65959	3.36123	3.69695	0.466602	0.652864	0.872246	-2.42266	4.60226e-23	7.80727e-22	Down in Mutant
PRKCQ-AS1	3.60946	3.36123	4.02926	1.81456	0.74613	1.37723	-1.51143	4.09581e-10	3.12103e-09	Down in Mutant
PRRX1	1.00263	1.13689	0.955392	35.047	31.9437	34.1553	5.00944	3.59274e-289	2.01416e-286	Up in Mutant
PRSS35	4.76248	4.99241	4.90158	2.22932	1.63216	1.65268	-1.43577	5.12441e-16	6.08776e-15	Down in Mutant
PRTG	2898.34	3292.02	2700.94	433.577	442.129	459.077	-2.75715	4.47617e-274	2.02684e-271	Down in Mutant
PSD	14.9391	14.5324	18.4432	6.58427	8.81366	7.66659	-1.07275	1.03616e-17	1.36451e-16	Down in Mutant
PSTPIP2	10.8785	12.2586	10.9662	4.61417	6.20221	5.09576	-1.11389	9.51816e-18	1.25907e-16	Down in Mutant
PTCHD2	10.7281	10.0837	13.2509	4.45864	5.59597	5.78437	-1.12178	7.53089e-16	8.85726e-15	Down in Mutant
PTPN3	4.36143	4.39925	5.19235	2.33301	2.00522	1.69859	-1.23746	5.28304e-12	4.81775e-11	Down in Mutant
PTPRE	1.20315	0.692017	1.08001	5.70291	3.91718	3.81034	2.14031	2.23901e-17	2.87458e-16	Up in Mutant
PTPRG	77.9543	80.8177	77.4699	185.811	184.667	184.824	1.21325	1.5008e-84	1.03935e-82	Up in Mutant
PTPRO	5.51445	4.99241	4.8185	14.7239	14.363	14.7364	1.49989	7.13953e-43	2.18321e-41	Up in Mutant
PTRF	2.5567	2.61978	3.15695	18.5604	18.56	19.7403	2.74044	9.21234e-113	9.11402e-111	Up in Mutant
QPRT	15.6911	16.6578	21.3509	7.67301	8.25406	7.29933	-1.23081	5.84247e-23	9.85436e-22	Down in Mutant
RAB30	12.1819	11.5666	10.8832	30.692	29.5188	31.2631	1.3845	1.26406e-53	5.07912e-52	Up in Mutant
RAP1GAP2	1.45381	1.18632	1.95232	4.35495	3.59075	4.22351	1.36685	5.85615e-11	4.88968e-10	Up in Mutant
RAPH1	41.9599	48.1941	45.4019	90.6763	94.7585	91.2645	1.00945	3.6157e-44	1.13817e-42	Up in Mutant
RBM20	1.10289	1.23574	1.4954	7.41379	6.66854	6.33526	2.37399	5.54662e-39	1.52928e-37	Up in Mutant
RBM43	6.46694	6.87074	6.35544	3.31806	2.75135	3.5808	-1.0459	7.66685e-12	6.90603e-11	Down in Mutant
RBMS1	74.1443	74.5401	64.4682	28.6701	30.4048	27.9578	-1.31211	5.65808e-51	2.12142e-49	Down in Mutant
RBP1	15.9418	16.1635	15.4109	7.88039	7.13487	8.26339	-1.04718	5.19482e-24	9.15547e-23	Down in Mutant
RFTN1	8.02102	8.89736	9.01392	19.1307	17.8605	18.9599	1.0872	6.14906e-29	1.2634e-27	Up in Mutant
RGS5	26.7701	29.1141	24.5079	11.354	11.4717	11.6146	-1.24068	3.92916e-35	9.69768e-34	Down in Mutant
RHOJ	10.6278	11.0228	8.76469	22.034	21.2647	18.8222	1.01345	6.91828e-20	1.01684e-18	Up in Mutant
RND3	124.125	119.768	114.19	253.78	247.295	259.838	1.06766	7.10293e-61	3.31836e-59	Up in Mutant
RNF144B	4.91287	4.1521	4.40311	1.19243	1.49226	1.28542	-1.77158	2.53813e-19	3.60017e-18	Down in Mutant
RNF175	6.81786	5.43728	6.64621	1.55534	1.95859	2.43311	-1.67643	3.21559e-20	4.77391e-19	Down in Mutant
RNF180	4.06064	4.94298	3.24003	9.79864	8.53386	9.73243	1.1841	2.20753e-14	2.39091e-13	Up in Mutant
RNF182	19.6515	19.1293	18.3601	45.1049	44.3015	43.9337	1.20403	7.79445e-51	2.91315e-49	Up in Mutant
ROBO2	11.2796	11.0228	10.6339	39.0909	39.3117	40.6283	1.836	7.11718e-100	6.07178e-98	Up in Mutant
ROBO3	6.61734	6.57416	7.18621	62.1617	68.7839	55.8697	3.17332	2.23022e-196	5.25127e-194	Up in Mutant
ROR2	24.9153	24.1712	25.5464	3.73282	2.98452	2.3872	-3.06344	2.80794e-148	4.65604e-146	Down in Mutant
RUNDC3A	2.15565	2.37263	2.16002	9.59126	8.48723	8.67656	1.97859	6.4602e-39	1.77701e-37	Up in Mutant
RUNX1	1.40368	1.13689	1.16309	15.9163	14.5029	14.415	3.57666	5.24251e-121	6.1109e-119	Up in Mutant
RUNX1T1	2.30604	2.47149	2.32617	12.8056	10.166	13.9559	2.35749	4.79532e-46	1.60384e-44	Up in Mutant
RUNX2	6.16616	6.42587	5.27543	17.8864	17.7206	16.435	1.52778	1.49784e-43	4.66511e-42	Up in Mutant
RYR2	1.6042	1.38403	1.45386	5.13262	4.15035	4.22351	1.57948	8.74643e-16	1.02664e-14	Up in Mutant
RYR3	8.42207	10.1825	9.84469	66.1538	64.1205	66.5662	2.76868	8.81858e-209	2.35957e-206	Up in Mutant
S100A10	0.75197	0.840307	1.08001	6.79165	7.0416	6.65662	2.89543	7.86966e-53	3.09865e-51	Up in Mutant
S100A11	2.5567	2.96579	3.69695	22.6561	20.7517	21.9439	2.79026	8.77234e-116	8.90317e-114	Up in Mutant
S100A16	7.06852	5.28899	5.64928	2.85146	2.98452	2.70855	-1.09078	1.21413e-10	9.79709e-10	Down in Mutant
S100B	2.25591	2.71864	2.90772	11.1466	11.2386	11.3851	2.07062	3.65453e-53	1.44865e-51	Up in Mutant
S1PR1	47.2739	44.1408	44.8204	11.1466	9.88622	11.3851	-2.09052	3.25841e-116	3.33576e-114	Down in Mutant
SAMD4A	16.042	18.3385	18.5678	55.1627	48.685	49.3508	1.51067	7.18011e-64	3.50753e-62	Up in Mutant
SAMD5	1.70447	2.02662	1.70309	10.0579	9.09346	8.81428	2.34282	4.1496e-49	1.48943e-47	Up in Mutant
SCG2	10.9286	10.7263	12.2955	22.6561	22.4305	24.5147	1.0135	6.20792e-28	1.24085e-26	Up in Mutant
SCN1A	4.06064	4.79469	3.78003	24.367	22.0108	22.7702	2.43675	3.23782e-100	2.80286e-98	Up in Mutant
SCN2A	2.10552	2.17491	2.32617	8.03592	7.78773	7.66659	1.80402	3.97616e-33	9.28795e-32	Up in Mutant
SCN3A	13.9365	16.0647	13.5416	51.7928	54.9338	54.1711	1.86817	1.92783e-96	1.56527e-94	Up in Mutant
SCN9A	2.45644	1.77947	1.82771	19.027	20.0522	19.9699	3.27056	7.63232e-141	1.19807e-138	Up in Mutant
SCRT1	2.50657	2.42206	3.44772	21.3082	21.9642	19.7403	2.87387	6.1491e-117	6.46369e-115	Up in Mutant
SCUBE2	0.952496	1.23574	0.996931	4.35495	6.10894	5.3712	2.29585	2.30196e-26	4.32233e-25	Up in Mutant
SEMA3A	243.287	253.377	209.688	108.926	109.728	110.775	-1.12146	1.99441e-45	6.54045e-44	Down in Mutant
SEMA3C	58.9043	53.6808	45.6511	18.9233	19.8657	19.4649	-1.46092	7.61329e-45	2.44894e-43	Down in Mutant
SEMA3D	6.11602	6.03044	4.19542	2.28116	2.61145	2.24948	-1.20538	1.23454e-09	8.97726e-09	Down in Mutant
SEMA4D	27.1712	27.6807	26.7094	12.9612	11.565	12.5328	-1.15795	3.08804e-39	8.59468e-38	Down in Mutant
SEMA5A	46.4718	50.7644	47.8112	122.976	125.396	124.731	1.34341	4.00411e-87	2.87442e-85	Up in Mutant
SEMA6A	49.0285	50.4184	52.6297	174.717	177.346	169.354	1.75723	3.19823e-164	5.70497e-162	Up in Mutant
SEMA6B	11.3297	14.0381	16.9063	5.13262	4.98974	4.1776	-1.58728	7.3296e-26	1.36106e-24	Down in Mutant
SEMA6D	3.45906	4.1521	4.40311	8.76175	9.04683	8.12566	1.0835	1.437e-15	1.66514e-14	Up in Mutant
SEPT5-GP1BB	3.63302	2.99297	4.62285	7.94312	10.0229	6.47804	1.09191	4.33779e-09	2.98299e-08	Up in Mutant
SERPINE1	5.86537	4.99241	6.3139	17.005	15.5755	16.0218	1.47488	1.24988e-40	3.60657e-39	Up in Mutant
SEZ6	1.15302	1.3346	1.78617	18.4049	20.0989	15.6545	3.62063	2.07566e-112	2.0364e-110	Up in Mutant
SEZ6L	2.15565	1.63118	1.91078	15.4497	15.1091	15.3791	2.98925	1.07652e-108	9.97941e-107	Up in Mutant
SFRP1	375.333	380.362	398.523	116.806	120.966	126.2	-1.68421	5.61917e-169	1.03366e-166	Down in Mutant
SFRP2	562.624	585.743	561.937	82.3812	80.8152	82.8634	-2.81731	0	0	Down in Mutant
SFXN3	1.10289	0.593158	1.16309	5.75476	6.15557	5.87619	2.59722	1.42117e-39	3.99318e-38	Up in Mutant
SH2D3C	0.551445	0.247149	0.498466	4.14757	4.47678	3.35126	3.16008	9.80264e-30	2.05716e-28	Up in Mutant
SH3KBP1	12.7835	13.6921	11.1739	37.0171	36.1873	36.8639	1.53174	3.69586e-60	1.69305e-58	Up in Mutant
SHC2	2.25591	1.8289	3.15695	6.16951	5.87577	5.69256	1.25485	1.65054e-12	1.56079e-11	Up in Mutant
SHD	0.852233	0.988596	1.16309	4.66602	4.52341	4.26942	2.12491	2.82112e-25	5.13339e-24	Up in Mutant
SHISA7	1.50394	1.43346	2.49233	4.45864	3.77728	3.99397	1.12949	1.05688e-07	6.27149e-07	Up in Mutant
SIX4	12.3824	12.5057	9.637	4.04388	3.96382	4.40714	-1.48976	1.54097e-23	2.664e-22	Down in Mutant
SKIL	79.8091	78.0496	56.8666	213.393	194.88	194.557	1.46771	1.85031e-40	5.31311e-39	Up in Mutant
SLC12A8	16.794	14.7301	16.9894	6.94718	6.52864	8.03385	-1.19127	1.75676e-26	3.31979e-25	Down in Mutant
SLC15A2	1.10289	1.8289	1.91078	4.04388	4.15035	3.99397	1.29767	1.20144e-10	9.70801e-10	Up in Mutant
SLC16A10	4.41156	4.05324	5.06773	2.07379	1.44563	2.29539	-1.24049	1.34706e-10	1.08326e-09	Down in Mutant
SLC17A6	2.4063	1.97719	1.95232	9.43573	9.04683	9.77834	2.14168	1.45172e-45	4.77407e-44	Up in Mutant
SLC1A2	13.6357	17.3004	15.037	60.2435	60.9961	60.0932	1.96014	6.468e-106	5.81281e-104	Up in Mutant
SLC22A23	37.1473	41.1256	39.9603	93.5796	94.4787	85.9392	1.19199	5.38986e-59	2.43122e-57	Up in Mutant
SLC2A12	12.7334	10.4297	9.72008	4.82155	4.33688	5.09576	-1.2215	2.35675e-17	3.01916e-16	Down in Mutant
SLC2A3	124.576	115.171	119.341	341.708	351.147	311.254	1.46333	8.28924e-109	7.74518e-107	Up in Mutant
SLC35F2	8.62259	9.63881	8.39084	4.30311	4.61668	3.53489	-1.1164	4.33822e-15	4.85494e-14	Down in Mutant
SLC37A1	3.30867	2.3232	3.69695	6.79165	7.83436	6.42708	1.14609	1.01453e-11	9.02797e-11	Up in Mutant
SLC46A1	10.0263	9.73767	10.8832	4.30311	6.06231	4.95803	-1.01568	1.51304e-14	1.65242e-13	Down in Mutant
SLC4A3	2.60683	4.25096	3.5308	9.07282	9.09346	8.58474	1.34151	1.4519e-18	1.99688e-17	Up in Mutant
SLC7A2	25.1158	23.4297	21.7663	11.6132	11.565	11.2474	-1.04811	1.83371e-27	3.59804e-26	Down in Mutant
SLCO1C1	1.20315	0.642587	0.996931	9.90233	8.39396	10.926	3.33389	3.17353e-61	1.48852e-59	Up in Mutant
SLIT2	156.66	161.734	168.274	77.8188	74.1467	74.9214	-1.12103	1.89155e-71	1.01686e-69	Down in Mutant
SLITRK4	17.7966	18.3879	15.494	3.05883	2.65809	3.21354	-2.54845	4.8504e-79	3.00546e-77	Down in Mutant
SMAD9	4.46169	4.44868	4.86004	10.9392	12.2179	11.8901	1.32623	1.2072e-28	2.46742e-27	Up in Mutant
SMCO4	4.56195	4.94298	5.15081	1.86641	2.51819	1.65268	-1.29694	7.01577e-13	6.82053e-12	Down in Mutant
SMIM13	37.9996	34.9469	32.1926	72.5825	71.2554	74.1409	1.03345	3.59786e-37	9.43376e-36	Up in Mutant
SNAI2	5.9155	4.69583	3.98772	23.3301	23.13	23.2293	2.24534	5.38013e-82	3.44241e-80	Up in Mutant
SNAP91	2.35617	2.02662	2.36771	5.02893	5.26954	5.00394	1.15736	1.08948e-12	1.04365e-11	Up in Mutant
SNCAIP	11.9814	12.1103	12.7109	32.6621	33.296	37.5984	1.47287	2.97006e-56	1.27615e-54	Up in Mutant
SNTB1	6.26642	6.12929	5.27543	19.1307	18.1403	18.1795	1.63527	4.04797e-52	1.56251e-50	Up in Mutant
SNX10	11.2294	11.4677	10.6339	5.44369	5.45608	4.82031	-1.10274	1.99456e-20	2.99515e-19	Down in Mutant
SOCS2	22.4087	19.2776	22.3479	48.6303	43.4154	47.9276	1.10774	1.86652e-36	4.80844e-35	Up in Mutant
SORCS1	12.583	15.2738	13.7909	50.7041	50.97	50.8657	1.85312	2.07087e-98	1.74145e-96	Up in Mutant
SORCS2	3.30867	2.17491	2.90772	6.58427	7.3214	7.89613	1.3584	1.32475e-16	1.62123e-15	Up in Mutant
SORL1	50.8332	61.5401	60.979	17.9383	18.5133	17.8122	-1.69544	6.94903e-75	4.05005e-73	Down in Mutant
SOX8	17.7465	16.1141	18.3601	49.9783	53.5815	44.255	1.47965	3.15766e-57	1.36673e-55	Up in Mutant
SOX9	36.3452	38.5058	30.2818	75.4858	75.2659	71.3865	1.05988	1.43769e-30	3.07186e-29	Up in Mutant
SPACA6P	0.75197	0.741447	1.16309	4.71786	4.84984	4.03988	2.30705	1.56004e-25	2.86974e-24	Up in Mutant
SPHK1	6.7176	5.58557	9.01392	1.86641	1.44563	1.37723	-2.21014	7.36091e-25	1.32508e-23	Down in Mutant
SPOCK1	562.073	586.089	501.373	158.852	158.926	157.234	-1.81721	2.50626e-137	3.78285e-135	Down in Mutant
SPP1	5.56458	6.22815	5.98159	19.3899	18.3734	16.7104	1.59342	5.71869e-48	1.98602e-46	Up in Mutant
SPRY4	129.038	123.574	126.652	261.608	284.136	242.439	1.03506	2.66385e-52	1.04191e-50	Up in Mutant
SPRY4-IT1	1.35355	1.53232	1.32924	4.04388	4.29025	3.12172	1.42032	3.10213e-11	2.65804e-10	Up in Mutant
SRPX2	0.150394	0.346009	0.540004	8.91728	7.78773	8.40111	4.50836	3.03629e-85	2.1405e-83	Up in Mutant
SRRM3	1.6042	1.18632	2.2431	5.70291	6.7618	5.968	1.83264	9.48849e-22	1.52815e-20	Up in Mutant
ST18	17.8468	19.327	19.2325	59.1029	57.2655	59.7259	1.62206	6.41244e-93	4.99958e-91	Up in Mutant
ST6GALNAC5	78.0545	71.8215	68.9544	165.488	169.978	154.939	1.14428	1.25734e-57	5.48245e-56	Up in Mutant
STARD13	3.40893	3.50952	3.03233	8.65806	7.92763	8.49293	1.31782	5.99665e-21	9.30152e-20	Up in Mutant
STK32A	0.651708	0.444868	0.872315	4.4068	4.80321	3.67262	2.65688	4.80274e-27	9.29977e-26	Up in Mutant
STMN2	61.6616	66.2854	62.682	150.401	145.402	154.984	1.22204	1.41989e-72	7.77508e-71	Up in Mutant
STMN4	4.06064	3.95438	4.44465	16.2792	16.7413	19.9699	2.06649	1.38284e-58	6.14347e-57	Up in Mutant
STON2	124.576	135.586	116.516	59.8806	56.3328	57.4764	-1.1375	1.98387e-48	6.99285e-47	Down in Mutant
STX3	4.81261	4.49811	4.2785	1.60718	1.44563	1.28542	-1.66478	3.29379e-18	4.43682e-17	Down in Mutant
SULF1	149.592	162.476	143.6	30.5883	31.2442	27.6823	-2.36879	3.06918e-186	6.4524e-184	Down in Mutant
SULF2	275.071	285.655	293.555	55.3183	52.9752	51.4166	-2.43961	1.33788903620975e-310	1.05006e-307	Down in Mutant
SVOP	1.20315	0.988596	1.91078	4.14757	3.40422	3.90215	1.4359	2.69858e-10	2.10122e-09	Up in Mutant
SYNDIG1	1.80473	2.07605	2.86618	5.54738	4.89648	4.68259	1.12602	7.69302e-10	5.68549e-09	Up in Mutant
SYT10	6.21629	6.27758	5.52466	2.54039	2.98452	3.30535	-1.03787	1.00531e-10	8.15942e-10	Down in Mutant
SYT17	2.50657	2.42206	2.99079	5.59922	6.9017	6.15163	1.21024	7.50646e-14	7.86941e-13	Up in Mutant
TAC1	0.300788	0.444868	0.33231	4.14757	4.01045	3.99397	3.45948	4.74477e-39	1.31127e-37	Up in Mutant
TACC1	94.3973	91.9888	89.7653	259.171	255.829	238.215	1.42753	2.72125e-109	2.58365e-107	Up in Mutant
TAF4B	3.30867	4.20153	3.28156	2.07379	1.44563	1.60677	-1.09547	2.90864e-07	1.63844e-06	Down in Mutant
TAGLN	13.6357	11.616	15.6601	42.72	41.5035	39.4806	1.57208	6.38236e-60	2.91239e-58	Up in Mutant
TAGLN2	6.51708	6.92017	7.31083	19.0788	18.0004	19.1894	1.41631	6.88887e-45	2.22199e-43	Up in Mutant
TBX18	0.300788	0.197719	0.207694	11.0429	10.2593	10.5129	5.45098	2.00475e-124	2.56543e-122	Up in Mutant
TBX2	0.100263	0.296579	0.456927	16.3829	17.3475	16.435	5.77729	9.05261e-194	2.04955e-191	Up in Mutant
TEK	7.56983	8.35364	7.35237	1.19243	1.58553	0.918154	-2.66739	2.01259e-46	6.75049e-45	Down in Mutant
TENM1	6.7176	7.9582	5.81543	17.7827	17.3475	17.7204	1.35312	2.2528e-31	4.96671e-30	Up in Mutant
TEX15	14.0368	14.5324	13.0432	7.25825	6.01567	7.39114	-1.02795	8.47609e-19	1.17676e-17	Down in Mutant
TFAP2B	1.80473	2.12548	1.62001	7.25825	8.76703	8.90609	2.15553	6.35472e-36	1.60545e-34	Up in Mutant
TGFB1I1	7.97088	8.45249	8.64007	20.0639	23.5497	19.419	1.30961	1.10252e-34	2.67629e-33	Up in Mutant
TGFB2	0.701839	0.741447	1.15686	8.03592	5.61416	6.5671	2.90691	1.95424e-37	5.18183e-36	Up in Mutant
TGFBI	1.90499	1.92776	2.16002	27.2703	28.0731	26.1674	3.73693	7.38806e-210	2.02278e-207	Up in Mutant
TGFBR3	16.3428	15.8175	14.8709	5.13262	4.15035	4.72849	-1.76682	9.87194e-52	3.77345e-50	Down in Mutant
THRB	1.05276	1.73004	1.37078	5.18447	4.10371	4.49896	1.70424	2.65489e-16	3.19591e-15	Up in Mutant
THSD4	2.90762	2.66921	3.5308	6.89534	6.6219	6.33526	1.09315	4.42947e-13	4.37118e-12	Up in Mutant
TIMP3	29.377	27.137	27.9141	12.4946	12.5909	11.2474	-1.23644	1.53017e-43	4.74788e-42	Down in Mutant
TIMP4	2.80736	3.01522	3.28156	8.29515	8.76703	6.97797	1.37409	2.33254e-19	3.32055e-18	Up in Mutant
TLL1	2.95775	3.21294	2.82464	61.7988	60.6231	66.1989	4.37321	0	0	Up in Mutant
TLR4	32.9363	28.4716	26.8756	15.2423	14.8293	14.5987	-1.00153	1.27994e-23	2.21599e-22	Down in Mutant
TM4SF18	5.71497	5.1407	4.61081	1.71087	1.67879	1.60677	-1.64254	8.59335e-19	1.19163e-17	Down in Mutant
TMEM119	0.100263	0.346009	0.249233	4.35495	4.43015	3.67262	4.09953	6.86624e-42	2.04649e-40	Up in Mutant
TMEM132C	24.0129	25.6046	26.3771	3.99204	3.59075	3.30535	-2.82618	1.49406e-143	2.40953e-141	Down in Mutant
TMEM132D	17.0948	17.0533	17.9448	8.45068	7.7411	6.19754	-1.2427	3.79957e-29	7.86157e-28	Down in Mutant
TMEM163	1.25328	0.444868	1.4954	3.57728	3.82392	3.44308	1.72123	8.68355e-11	7.12277e-10	Up in Mutant
TMEM178A	36.1948	35.9355	33.688	16.1237	16.5081	15.1495	-1.16627	9.60979e-41	2.7866e-39	Down in Mutant
TMEM200A	6.66747	7.56276	7.47698	16.7458	16.0418	17.1695	1.18107	6.94528e-31	1.50861e-29	Up in Mutant
TMEM37	0.601576	0.692017	0.872315	4.25126	4.19698	3.21354	2.38284	5.45791e-22	8.85069e-21	Up in Mutant
TMEM51	7.6701	8.89736	7.97545	2.69592	3.21769	3.35126	-1.41727	1.80178e-21	2.8782e-20	Down in Mutant
TMEM86A	1.20315	0.988596	1.12155	4.56233	3.77728	3.5808	1.81809	4.69552e-17	5.89972e-16	Up in Mutant
TMEM88	4.963	7.01903	7.0616	1.9701	2.23839	2.15766	-1.59841	1.69879e-17	2.2002e-16	Down in Mutant
TMTC1	152.85	149.772	133.215	30.1736	31.2442	30.2532	-2.26935	1.68273e-171	3.19528e-169	Down in Mutant
TNC	1.90499	2.12548	2.32617	39.4019	41.9232	40.5365	4.2314	8.79234e-295	5.17561e-292	Up in Mutant
TNFAIP3	2.25591	1.92776	2.45079	12.1835	13.2438	12.441	2.48484	1.32308e-72	7.27878e-71	Up in Mutant
TNFAIP6	0.0501314	0.0988596	0.124616	5.23631	5.64261	5.60074	5.77573	7.10203e-73	3.92546e-71	Up in Mutant
TNFRSF12A	2.70709	2.8175	2.99079	7.10272	6.6219	6.47299	1.22034	1.31448e-16	1.61201e-15	Up in Mutant
TNFRSF19	8.92338	8.00763	8.84776	39.5575	36.9334	36.2212	2.10668	2.40898e-116	2.4878e-114	Up in Mutant
TNS2	1.95512	1.92776	1.57847	6.22136	7.13487	5.64665	1.78515	1.85063e-23	3.19464e-22	Up in Mutant
TP53INP2	18.4483	18.6845	19.6063	40.2833	43.089	39.9856	1.09992	9.78289e-43	2.97607e-41	Up in Mutant
TPPP	1.95512	2.91636	2.49233	6.2732	6.38874	6.38117	1.34838	9.37123e-17	1.16257e-15	Up in Mutant
TRAF3IP2	1.10289	2.22434	1.41232	5.70291	5.87577	5.64665	1.84367	5.69352e-21	8.86637e-20	Up in Mutant
TRIB2	303.846	282.936	302.818	743.452	726.917	701.929	1.26813	5.59189e-112	5.39617e-110	Up in Mutant
TRIM22	5.96563	5.88215	4.77696	17.9901	17.1144	17.4908	1.64902	4.63503e-49	1.65861e-47	Up in Mutant
TRIM36	9.77561	9.98482	8.93084	28.7219	26.814	29.5187	1.55127	1.46403e-59	6.65483e-58	Up in Mutant
TRIM4	9.07377	8.25478	8.51545	0	0	0.0459077	-8.63606	2.74556e-120	3.10803e-118	Down in Mutant
TRIM71	66.4742	66.5819	77.636	34.4249	36.6536	33.5126	-1.03024	4.88653e-38	1.31645e-36	Down in Mutant
TRNP1	12.7835	13.0495	13.2509	4.82155	3.73065	3.81034	-1.68573	5.63071e-43	1.73082e-41	Down in Mutant
TRPC4	6.51708	5.93158	5.94005	13.2722	14.363	14.3691	1.17586	9.39266e-28	1.85848e-26	Up in Mutant
TRPV3	8.42207	7.56276	8.72315	2.22932	2.42492	2.20357	-1.86674	1.27516e-34	3.08264e-33	Down in Mutant
TSHZ1	5.26379	5.1407	5.69082	17.1087	15.8553	17.399	1.62229	2.14003e-50	7.82442e-49	Up in Mutant
TSHZ3	1.00263	0.840307	1.20463	4.25126	4.70995	4.68259	2.12674	5.49449e-25	9.93651e-24	Up in Mutant
TSPAN18	207.243	215.464	238.848	75.5377	75.0327	78.2267	-1.55091	1.38981e-118	1.52918e-116	Down in Mutant
TTLL7	6.7176	6.17872	6.14774	14.3091	11.7515	13.451	1.03343	1.68986e-18	2.31334e-17	Up in Mutant
TUFT1	13.1344	15.7187	14.954	6.53243	6.80844	6.28936	-1.17789	1.98928e-25	3.63661e-24	Down in Mutant
TXLNB	6.36668	7.06846	5.5662	1.91825	1.49226	1.74449	-1.89846	1.75967e-24	3.12939e-23	Down in Mutant
TYW3	24.7148	23.3803	22.514	12.4946	9.79296	10.8801	-1.11154	1.59245e-27	3.13064e-26	Down in Mutant
UACA	35.4429	41.867	34.5187	75.8487	79.8825	78.089	1.04477	6.04283e-35	1.47598e-33	Up in Mutant
UG0898H09	8.3218	8.00763	7.89237	57.9105	60.0168	60.7818	2.86521	6.91128e-222	2.03416e-219	Up in Mutant
UNC5B	7.46957	8.30421	9.96931	28.2553	28.4462	26.4428	1.66389	1.75497e-61	8.29768e-60	Up in Mutant
UNC5C	69.2314	74.293	69.2867	25.5076	27.9799	25.9838	-1.44021	1.35409e-73	7.5553e-72	Down in Mutant
UNC79	2.65696	3.16351	3.19849	6.73981	6.94834	6.19754	1.11529	7.99433e-14	8.35113e-13	Up in Mutant
UNC93B1	4.66222	4.54754	4.69388	2.12563	2.19176	2.3872	-1.06708	9.085e-11	7.42247e-10	Down in Mutant
UPP1	5.21366	5.43728	6.39697	12.4427	11.7982	10.7883	1.01064	1.3622e-17	1.77598e-16	Up in Mutant
USP44	105.075	97.179	90.8038	23.2783	20.8916	22.0816	-2.16577	2.50016e-137	3.78285e-135	Down in Mutant
VCAM1	5.9155	5.33842	6.1062	2.07379	2.33166	3.02991	-1.23487	2.73236e-13	2.73305e-12	Down in Mutant
VGF	22.4087	20.4639	25.4633	90.0542	95.0383	75.8395	1.91095	8.30662e-85	5.78662e-83	Up in Mutant
VGLL3	20.6541	21.6997	16.9894	160.77	153.236	161.09	2.98438	2.55069e-243	9.38415e-241	Up in Mutant
WDR47	24.414	24.8138	25.1725	58.4289	54.9804	55.686	1.1641	6.50649e-53	2.5705e-51	Up in Mutant
WFIKKN1	3.80998	4.25096	5.06773	1.5035	1.63216	2.29539	-1.28755	1.88944e-10	1.48892e-09	Down in Mutant
WIPI1	3.00788	4.59697	4.52773	10.6282	9.74632	9.13563	1.25395	3.32505e-17	4.2183e-16	Up in Mutant
WISP1	0.150394	0	0.0830776	11.9243	10.7256	11.3392	7.06239	1.77275e-142	2.82035e-140	Up in Mutant
WNT7A	4.56195	4.59697	6.14774	1.71087	1.35236	1.69859	-1.70866	9.73525e-18	1.28634e-16	Down in Mutant
WNT7B	5.36405	5.28899	7.47698	26.7	28.6327	25.4329	2.12428	1.12514e-76	6.75831e-75	Up in Mutant
WSCD2	4.36143	4.59697	5.27543	12.1835	10.2593	8.12566	1.0748	9.55767e-12	8.54384e-11	Up in Mutant
XKR5	3.60946	4.44868	3.57234	1.45165	1.86532	1.83631	-1.18207	5.26587e-09	3.596e-08	Down in Mutant
ZBED9	11.1292	11.5666	10.0939	3.62913	2.51819	3.16763	-1.83683	7.90751e-36	1.99347e-34	Down in Mutant
ZBTB16	25.4667	26.8404	30.6141	11.1466	10.0261	11.936	-1.34484	9.46498e-41	2.75139e-39	Down in Mutant
ZBTB20	25.8678	37.1712	28.8279	60.6064	64.3071	69.1829	1.05915	2.2303e-20	3.33638e-19	Up in Mutant
ZCCHC12	2.4063	1.8289	1.95232	5.91029	6.15557	4.95803	1.4411	3.52455e-16	4.22552e-15	Up in Mutant
ZCCHC24	5.36405	6.27758	6.14774	15.6571	14.5495	14.2773	1.29867	1.32171e-32	3.04511e-31	Up in Mutant
ZDHHC22	22.4588	22.4411	24.3417	83.107	88.6496	79.6499	1.8391	3.02494e-124	3.82931e-122	Up in Mutant
ZFPM2	4.1609	4.69583	3.82157	9.79864	9.69969	8.63065	1.13319	3.00832e-17	3.82473e-16	Up in Mutant
ZIC1	48.5271	52.7416	47.5204	99.4899	105.811	98.7475	1.01146	4.82947e-44	1.5162e-42	Up in Mutant
ZIC3	1.65433	1.13689	0.955392	17.6272	21.358	19.6944	3.96479	7.49689e-139	1.16133e-136	Up in Mutant
ZNF154	2.10552	1.92776	1.66155	5.13262	5.45608	4.72849	1.41411	7.29591e-16	8.58948e-15	Up in Mutant
ZNF208	0.501314	0.642587	0.623082	5.59922	4.01045	5.41711	3.05075	4.8553e-33	1.13191e-31	Up in Mutant
ZNF215	6.96826	7.41447	6.48005	2.38485	2.51819	3.07582	-1.39675	2.21171e-18	3.01371e-17	Down in Mutant
ZNF229	9.07377	8.50192	9.22161	24.7817	25.5083	23.4129	1.43827	2.96731e-55	1.2388e-53	Up in Mutant
ZNF436	31.3822	31.2891	35.1418	88.9136	93.0331	87.7755	1.44221	9.82263e-88	7.13839e-86	Up in Mutant
ZNF536	7.41944	7.11789	9.38777	15.8645	16.9278	16.5268	1.01736	2.31153e-20	3.4535e-19	Up in Mutant
ZNF608	91.0887	100.342	95.1238	44.9493	43.2289	51.233	-1.05853	1.98195e-39	5.52928e-38	Down in Mutant
ZNF676	2.4063	2.66921	2.40925	5.23631	5.45608	5.46302	1.09269	4.43235e-12	4.07037e-11	Up in Mutant
ZNF804A	1.40368	1.28517	1.20463	3.05883	4.01045	3.39717	1.41216	5.52694e-11	4.61807e-10	Up in Mutant
ZNF827	48.3266	51.407	49.7219	100.942	100.028	102.053	1.00002	1.86187e-50	6.84993e-49	Up in Mutant
ZNF836	1.6042	1.68061	1.45386	3.16252	4.19698	3.39717	1.16864	1.69123e-08	1.0916e-07	Up in Mutant

## Sheet: UP
FeatureID	Ctrl1	Ctrl2	Ctrl3	APPKO1	APPKO2	APPKO3	log2FC	PValue	FDR	Status
AACSP1	3.10814	3.16351	3.03233	0.518447	0.279799	0.550892	-2.79268	2.37135e-24	4.21085e-23	Down in Mutant
ABCG2	4.3113	4.10267	4.44465	0	0.0466331	0.137723	-5.96042	9.33318e-59	4.17793e-57	Down in Mutant
ABLIM1	537.809	561.028	554.543	272.236	272.337	272.829	-1.0363	3.10838e-78	1.89611e-76	Down in Mutant
ABTB2	39.6539	39.3461	44.5711	128.73	136.355	114.632	1.5985	2.99163e-90	2.27229e-88	Up in Mutant
ACSBG1	1.30342	1.38403	1.86925	4.25126	3.77728	4.13169	1.37793	3.32585e-12	3.08795e-11	Up in Mutant
ACSS1	6.06589	6.4753	7.6016	19.3899	16.5081	18.7763	1.41397	5.30659e-35	1.30427e-33	Up in Mutant
ACSS3	7.92075	6.4753	5.5662	2.64408	2.89125	2.93809	-1.24728	2.34077e-12	2.19061e-11	Down in Mutant
ACVR2A	41.3082	42.0153	37.8003	88.6544	82.2608	88.8773	1.08185	1.33133e-44	4.24764e-43	Up in Mutant
ADAM12	10.5777	9.93539	11.3816	47.9045	53.6747	48.0195	2.20747	1.21036e-127	1.60108e-125	Up in Mutant
ADAM19	19.3507	19.1293	23.054	44.068	45.6072	40.3529	1.05658	3.84168e-32	8.61487e-31	Up in Mutant
ADAMTS10	5.26379	5.38785	5.52466	13.1685	12.1246	10.3292	1.1149	1.32211e-18	1.82476e-17	Up in Mutant
ADAMTS12	126.181	133.905	140.11	47.8526	49.4777	46.0454	-1.50085	1.13872e-106	1.03124e-104	Down in Mutant
ADAMTS14	0.350919	0.346009	0.373849	7.62116	8.25406	7.29933	4.39131	4.82998e-83	3.23087e-81	Up in Mutant
ADAMTS2	0.300788	0.444868	0.249233	5.08078	4.80321	4.49896	3.82912	5.77611e-49	2.05445e-47	Up in Mutant
ADAMTS6	5.16353	4.25096	4.44465	12.8575	12.2645	11.936	1.40078	1.29844e-31	2.88425e-30	Up in Mutant
ADARB2	1.65433	1.73004	1.62001	3.42175	4.43015	3.76443	1.19822	1.29962e-09	9.42141e-09	Up in Mutant
ADCK3	10.4775	9.14451	14.1232	5.39184	6.482	4.91212	-1.02871	1.91777e-10	1.51023e-09	Down in Mutant
ADCY5	2.5567	2.22434	2.65848	5.8066	5.08301	5.87619	1.14694	1.92294e-12	1.80965e-11	Up in Mutant
ADCY8	0.150394	0.148289	0.0415388	3.73282	4.47678	3.48899	5.06764	1.20587e-44	3.86833e-43	Up in Mutant
ADD2	61.6616	64.9508	65.7559	153.927	160.978	160.126	1.28427	9.74986e-90	7.31115e-88	Up in Mutant
ADGRA1	2.30604	1.73004	2.45079	13.013	13.1505	12.1196	2.5301	2.13722e-72	1.16488e-70	Up in Mutant
ADGRA2	0.651708	0.593158	0.456927	15.1905	12.1246	12.8542	4.54211	4.64128e-113	4.63066e-111	Up in Mutant
ADGRF5	0.200525	0.346009	0.124616	4.66602	4.70995	4.86622	4.38965	5.78826e-55	2.39106e-53	Up in Mutant
ADGRG6	8.27167	8.60078	10.1355	29.5515	29.7053	29.1973	1.68563	1.30876e-74	7.55294e-73	Up in Mutant
ADGRL4	103.672	95.3995	80.6683	34.4767	35.0215	33.9258	-1.45607	2.46229e-52	9.66283e-51	Down in Mutant
AFAP1	41.1578	44.0914	47.9358	101.045	103.246	96.5439	1.1545	1.17906e-58	5.25799e-57	Up in Mutant
AFAP1L2	4.21103	3.16351	3.03233	8.81359	9.14009	8.49293	1.33282	7.01038e-20	1.02781e-18	Up in Mutant
AGAP2	22.4087	23.6274	27.291	57.2883	58.4779	51.5084	1.16739	1.40419e-40	4.04195e-39	Up in Mutant
AHNAK	8.37194	11.4183	10.3847	81.8627	88.6029	81.3944	3.03935	6.6446e-217	1.86255e-214	Up in Mutant
AHNAK2	1.70447	1.97719	2.20156	5.59922	6.20221	5.968	1.56631	4.10684e-21	6.44665e-20	Up in Mutant
AHRR	0.701839	0.741447	0.955392	4.76971	4.57005	5.09576	2.54804	1.6023e-32	3.65579e-31	Up in Mutant
AK4	7.87062	8.74907	9.05546	55.0072	54.7939	51.6462	2.62934	1.92902e-185	3.91557e-183	Up in Mutant
AK5	18.6489	18.3879	18.734	7.15456	6.71517	6.42708	-1.4792	4.92998e-50	1.79693e-48	Down in Mutant
AKR1C1	1.05276	1.38403	1.62001	4.51049	3.73065	4.95803	1.66692	6.27104e-15	6.97816e-14	Up in Mutant
ALCAM	9.07377	10.6768	8.1416	35.0988	34.8349	35.8539	1.90827	9.49783e-80	5.91629e-78	Up in Mutant
ALDH1L2	8.4722	8.50192	8.76469	18.5604	19.7724	18.5467	1.12389	9.69187e-33	2.2417e-31	Up in Mutant
ALG10B	25.4667	23.4792	15.4524	60.399	57.9183	60.0932	1.45041	3.5597e-25	6.45737e-24	Up in Mutant
ALPK2	1.95512	2.3232	1.45386	7.36194	8.58049	8.99791	2.11536	1.76209e-32	4.00835e-31	Up in Mutant
AMER2	19.7016	18.6845	16.574	40.4907	36.9334	34.6144	1.00876	1.36622e-25	2.52109e-24	Up in Mutant
AMIGO2	1.55407	0.939166	1.20463	4.09573	5.12964	5.00394	1.92689	5.29569e-20	7.83244e-19	Up in Mutant
AMY2B	3.00788	1.97719	2.36771	4.72616	5.45608	5.37946	1.06662	1.2945e-09	9.39588e-09	Up in Mutant
ANK2	74.1944	86.0078	81.0837	177.827	180.703	182.85	1.14589	3.16469e-62	1.52073e-60	Up in Mutant
ANKRD1	1.05276	1.53232	1.08001	3.68097	3.21769	3.30535	1.45832	2.77068e-11	2.38096e-10	Up in Mutant
ANKRD18B	8.52233	10.3803	9.92777	4.25126	3.87055	4.03988	-1.26637	9.12804e-21	1.4011e-19	Down in Mutant
ANKRD20A2	0.902364	1.28517	1.20463	4.04388	4.05708	3.85625	1.78753	2.20553e-18	3.00878e-17	Up in Mutant
ANKRD33B	14.4378	17.2016	16.1586	5.44369	5.17628	6.05982	-1.53659	8.82754e-39	2.42253e-37	Down in Mutant
ANKS1B	9.87588	10.4791	11.3816	21.5674	22.3373	21.8521	1.02823	3.65949e-30	7.73486e-29	Up in Mutant
ANO1	0.451182	0.642587	0.581543	9.53942	8.95356	9.41108	4.02067	2.03182e-91	1.56344e-89	Up in Mutant
ANO4	0.902364	1.48289	1.16309	5.8066	3.82392	5.41711	2.05772	2.13369e-18	2.91415e-17	Up in Mutant
ANOS1	8.02102	8.00763	7.47698	3.3699	2.89125	3.12172	-1.3433	1.27079e-20	1.93294e-19	Down in Mutant
ANXA2	23.4113	22.886	24.8817	106.437	104.878	108.113	2.14516	4.47626e-194	1.03331e-191	Up in Mutant
APBA1	3.3588	4.34982	5.73235	10.2134	9.83959	10.0997	1.13403	7.60277e-14	7.95622e-13	Up in Mutant
APCDD1	9.77561	11.5171	11.9632	34.4249	35.4878	34.9358	1.63355	7.77884e-74	4.42417e-72	Up in Mutant
APOBEC3B	8.17141	7.11789	7.85083	4.09573	3.40422	3.48899	-1.09695	1.11284e-14	1.22558e-13	Down in Mutant
APOBEC3C	11.7307	12.2092	14.0401	5.34	6.29547	7.06979	-1.03827	3.48762e-17	4.41978e-16	Down in Mutant
APP	578.365	573.633	571.325	183.841	185.273	186.569	-1.65283	3.68415e-187	7.8861e-185	Down in Mutant
ARHGAP18	4.51182	4.30039	3.40618	11.0429	9.55979	10.1915	1.3205	2.98935e-21	4.72397e-20	Up in Mutant
ARHGAP26	17.1951	19.2776	15.9924	42.72	45.4207	38.3329	1.25059	2.2368e-37	5.90444e-36	Up in Mutant
ARHGAP31	7.06852	5.88215	7.56006	16.2792	17.2543	16.5268	1.26321	1.76364e-32	4.00835e-31	Up in Mutant
ARHGDIB	1.85486	2.3232	1.37078	6.94718	7.08823	6.01391	1.84444	2.17517e-23	3.73298e-22	Up in Mutant
ARHGEF39	25.567	23.4792	24.0925	10.7837	12.8241	10.3751	-1.12378	1.37359e-30	2.94558e-29	Down in Mutant
ARRB1	50.2817	47.7492	56.6174	14.5683	15.762	13.8182	-1.82835	1.22644e-89	9.1385e-88	Down in Mutant
ASCL1	3.91025	5.1407	4.77696	10.1616	8.72039	11.0178	1.09069	3.00379e-14	3.22366e-13	Up in Mutant
ATCAY	17.7465	17.5476	19.6063	56.1996	60.3433	57.201	1.64055	3.05929e-92	2.36954e-90	Up in Mutant
ATL3	10.4775	8.30421	8.18314	18.8196	18.7931	17.6745	1.01976	9.49096e-21	1.45302e-19	Up in Mutant
ATP10B	0.451182	0.840307	0.623082	7.98408	6.29547	6.19754	3.38491	1.31355e-49	4.75829e-48	Up in Mutant
ATP1A2	11.0289	9.19394	10.2601	34.6841	35.2546	34.1094	1.75162	3.46033e-85	2.42491e-83	Up in Mutant
ATP2B4	91.4396	92.236	91.3854	191.566	203.973	195.75	1.08435	1.51584e-69	8.03871e-68	Up in Mutant
ATP8A1	8.07115	9.93539	7.43544	18.4567	18.4667	18.4549	1.10667	6.54384e-23	1.09901e-21	Up in Mutant
ATXN1	4.91287	4.69583	3.44772	21.9303	21.9176	21.2094	2.30854	1.77386e-84	1.22127e-82	Up in Mutant
B3GALT2	2.70709	2.71864	2.57541	7.25825	6.52864	7.98794	1.42645	1.5094e-19	2.16974e-18	Up in Mutant
BACE2	29.778	29.6579	28.4956	6.58427	6.20221	6.01391	-2.24542	1.28922e-117	1.37982e-115	Down in Mutant
BCAR3	44.266	40.0381	44.9034	19.9083	20.7051	19.2353	-1.13011	8.95035e-43	2.72986e-41	Down in Mutant
BCL11A	0.401051	0.444868	0.415388	20.4786	20.6118	20.0617	5.56222	5.73543e-235	1.87565e-232	Up in Mutant
BCL6	2.80736	2.52092	2.74156	8.19146	9.18672	7.52886	1.60407	5.06504e-26	9.4652e-25	Up in Mutant
BGN	2.05539	2.07605	3.15695	54.3332	54.3276	48.1113	4.38403	1.41993e-279	6.96533e-277	Up in Mutant
BHLHE40	1.30342	1.43346	1.45386	8.50252	9.27999	8.03385	2.59621	2.4324e-53	9.70736e-52	Up in Mutant
BMP8A	0.651708	0.692017	0.581543	7.82854	8.20743	7.66659	3.59915	7.84525e-74	4.44049e-72	Up in Mutant
BMPR2	63.4663	66.4336	58.902	152.06	151.558	151.955	1.25127	1.19512e-70	6.36656e-69	Up in Mutant
BNC2	0.200525	0.346009	0.207694	9.22835	9.04683	9.04382	5.14086	3.57417e-108	3.2874e-106	Up in Mutant
C3orf70	12.0315	12.7529	13.2509	30.3291	29.7986	29.4727	1.21433	3.46848e-47	1.18705e-45	Up in Mutant
C8orf4	50.8833	46.0686	41.6634	6.84349	5.68924	7.89613	-2.78019	1.08765e-115	1.09444e-113	Down in Mutant
C9orf116	9.77561	9.44109	9.42931	5.08078	4.70995	4.08579	-1.06743	2.86525e-17	3.64677e-16	Down in Mutant
CA12	4.06064	4.54754	4.23696	25.1447	24.9021	25.6624	2.5397	3.93157e-131	5.57668e-129	Up in Mutant
CA14	46.8728	44.6351	48.6419	18.1975	19.8191	19.5567	-1.30191	2.4033e-58	1.0597e-56	Down in Mutant
CACNA1C	1.10289	1.03803	0.996931	3.42175	4.01045	4.26942	1.88205	3.59498e-18	4.83147e-17	Up in Mutant
CACNA1D	5.16353	5.09127	4.44465	1.91825	1.35236	2.15766	-1.45083	4.65448e-14	4.9278e-13	Down in Mutant
CACNA2D1	19.3507	20.0191	14.6217	41.061	40.4775	41.0874	1.16614	1.38062e-26	2.62585e-25	Up in Mutant
CADM3	11.4299	13.0495	14.2893	28.2035	29.0058	28.1873	1.11569	1.65863e-34	3.99326e-33	Up in Mutant
CADPS	4.66222	4.49811	5.44158	10.68	11.7982	12.5787	1.24003	3.92718e-23	6.68131e-22	Up in Mutant
CADPS2	21.8071	19.8708	20.9771	7.3101	7.13487	8.81428	-1.44555	4.71851e-43	1.45422e-41	Down in Mutant
CALB1	66.2235	63.6161	51.1343	426.682	416.76	429.467	2.79432	7.0516e-207	1.80475e-204	Up in Mutant
CAMK1D	25.0155	22.1445	25.4633	66.1019	67.5714	63.4444	1.41975	5.5583e-74	3.19209e-72	Up in Mutant
CAV1	1.35355	1.63118	1.45386	31.6771	30.8245	28.1873	4.32876	2.14699e-236	7.22186e-234	Up in Mutant
CAV2	1.00263	1.18632	0.664621	4.45864	5.45608	4.08579	2.28803	1.63703e-22	2.68424e-21	Up in Mutant
CCDC102B	11.9313	12.1597	10.0939	22.8116	22.0108	24.4688	1.0042	6.39651e-23	1.0758e-21	Up in Mutant
CCDC125	3.96038	3.41066	3.40618	1.65903	1.21246	1.37723	-1.36226	5.02651e-11	4.2089e-10	Down in Mutant
CCDC152	0.802102	1.08746	0.872315	4.61417	3.49748	4.59077	2.17691	8.34068e-21	1.28359e-19	Up in Mutant
CCDC3	0.75197	0.889736	0.955392	3.94019	5.59597	5.27939	2.48271	1.52023e-26	2.88671e-25	Up in Mutant
CCDC81	3.30867	3.26237	3.07387	1.03689	0.652864	0.780431	-1.98558	8.25301e-17	1.02601e-15	Down in Mutant
CD248	1.50394	2.07605	1.03847	6.58427	5.92241	5.87619	1.98686	1.88432e-23	3.24804e-22	Up in Mutant
CD44	0.802102	0.840307	0.955392	15.1386	16.6947	14.0478	4.1065	2.20021e-130	3.08369e-128	Up in Mutant
CD93	3.80998	3.70723	3.82157	0.985049	1.07256	1.56086	-1.65285	4.8214e-15	5.38542e-14	Down in Mutant
CDH11	10.9788	9.83653	9.38777	47.2823	45.5139	45.0814	2.17393	1.62422e-126	2.12467e-124	Up in Mutant
CDH13	1.85486	1.28517	1.08001	3.00699	3.49748	3.35126	1.2184	6.19521e-08	3.76348e-07	Up in Mutant
CDK5R1	25.7174	24.1217	25.1725	56.9773	57.6385	58.4864	1.18713	8.79736e-56	3.72559e-54	Up in Mutant
CDKL5	3.50919	3.36123	3.65541	7.15456	7.08823	7.34523	1.01434	2.28254e-13	2.29482e-12	Up in Mutant
CDKN1C	15.2399	13.7415	17.4878	36.706	36.6536	35.1194	1.19957	8.09617e-40	2.29678e-38	Up in Mutant
CDKN2B	2.80736	2.37263	2.45079	16.0718	19.1196	16.2513	2.73539	1.105e-90	8.44754e-89	Up in Mutant
CDON	63.8172	61.9355	62.3082	21.8266	23.7829	21.1635	-1.51315	1.28126e-82	8.33385e-81	Down in Mutant
CEACAM21	4.51182	4.1521	4.73542	1.45165	1.86532	0.964062	-1.66592	1.15165e-15	1.34507e-14	Down in Mutant
CELF3	15.0394	17.3004	16.6571	33.1806	35.3479	35.2571	1.06312	5.64282e-35	1.38402e-33	Up in Mutant
CELF4	1.7546	1.28517	1.53694	4.66602	5.22291	5.46302	1.72704	7.73215e-21	1.19463e-19	Up in Mutant
CEMIP	0.902364	0.494298	0.540004	6.63612	6.94834	5.968	3.31952	3.70658e-54	1.50995e-52	Up in Mutant
CFH	0.150394	0.148289	0.166155	5.34	5.22291	5.69256	5.05256	8.26786e-67	4.19558e-65	Up in Mutant
CGN	6.76773	7.06846	7.39391	2.79961	2.84462	2.34129	-1.43245	1.80163e-21	2.8782e-20	Down in Mutant
CHL1	1.70447	1.87833	1.66155	6.11767	5.92241	6.05982	1.76826	2.26895e-26	4.26715e-25	Up in Mutant
CHODL	2.10552	1.68061	1.70309	5.70291	5.92241	5.83028	1.65361	8.16996e-23	1.36433e-21	Up in Mutant
CHRNA3	1.25328	1.77947	1.45386	5.54738	5.31618	5.18757	1.81622	5.69936e-24	9.99978e-23	Up in Mutant
CHRNA4	1.65433	1.08746	1.70309	4.09573	4.98974	5.00394	1.63722	1.76096e-16	2.14171e-15	Up in Mutant
CHST2	10.678	9.14451	11.797	22.9672	24.2959	22.5866	1.11956	1.05763e-30	2.28468e-29	Up in Mutant
CHST7	1.95512	1.73004	2.57541	5.02893	4.66331	3.94806	1.08648	8.29139e-09	5.53998e-08	Up in Mutant
CLSTN2	23.5116	25.8024	26.7094	1.39981	1.21246	1.60677	-4.18501	3.14197e-203	7.70633e-201	Down in Mutant
CLVS2	12.8336	11.0723	9.38777	28.0998	29.0524	28.1873	1.34348	1.00883e-36	2.63347e-35	Up in Mutant
CMKLR1	1.30342	0.741447	0.996931	30.7439	30.5913	26.7642	4.83178	2.44074e-233	7.76618e-231	Up in Mutant
CNGA3	1.50394	1.18632	1.57847	4.71786	4.15035	4.63668	1.63112	2.48203e-17	3.17274e-16	Up in Mutant
CNPY1	43.1631	42.6579	36.0141	250.047	247.715	243.403	2.58612	5.75888e-233	1.78419e-230	Up in Mutant
CNR1	6.76773	6.92017	6.60467	17.1606	16.4149	16.1595	1.27421	2.20831e-36	5.67652e-35	Up in Mutant
CNTN2	14.0869	15.1255	16.3247	125.257	135.842	122.252	3.0509	9.69444e-307	7.13329e-304	Up in Mutant
COL12A1	3.05801	4.94298	4.32003	51.5854	54.3742	51.5544	3.65139	1.67814e-241	5.81081e-239	Up in Mutant
COL13A1	2.60683	2.12548	2.65848	6.32505	6.29547	5.27939	1.24902	3.90134e-14	4.15285e-13	Up in Mutant
COL14A1	16.8943	18.4373	15.2863	0.829515	1.39899	1.10178	-3.92621	5.92794e-121	6.84212e-119	Down in Mutant
COL16A1	0.0501314	0.148289	0.290772	6.53243	6.66854	5.968	5.15754	9.59643e-79	5.91512e-77	Up in Mutant
COL1A1	22.0578	26.4944	32.8987	555.567	563.048	490.157	4.28167	0	0	Up in Mutant
COL1A2	31.282	25.7529	32.3587	254.713	264.13	238.445	3.06151	2.49312101419067e-313	2.09653669286192e-310	Up in Mutant
COL24A1	1.25328	1.43346	1.91078	4.76971	5.96904	4.82031	1.72229	1.44383e-18	1.98809e-17	Up in Mutant
COL26A1	61.5613	61.7378	69.8683	15.9682	17.0211	15.1955	-2.02301	1.76059e-123	2.13685e-121	Down in Mutant
COL3A1	153.602	144.236	156.767	430	432.662	407.66	1.46258	1.94967e-132	2.79921e-130	Up in Mutant
COL4A6	25.7675	23.8746	28.911	3.88835	4.61668	4.22351	-2.64185	1.95059e-116	2.03224e-114	Down in Mutant
COL5A1	38.8017	43.7948	47.2296	227.287	235.591	210.074	2.35267	3.73563e-205	9.35737e-203	Up in Mutant
COL5A3	3.86011	3.75666	3.44772	60.088	66.4522	57.2928	4.03761	5.3461e-288	2.73651e-285	Up in Mutant
COL6A1	77.3025	81.9546	87.5222	206.134	215.818	197.862	1.30826	4.50758e-88	3.29613e-86	Up in Mutant
COL6A2	15.5407	15.2738	19.814	163.051	169.465	149.613	3.22677	1.74653e-277	8.22475e-275	Up in Mutant
COL6A3	8.42207	10.4297	10.8832	396.715	417.087	360.972	5.27911	0	0	Up in Mutant
COLEC12	1.55407	1.73004	1.70309	6.99903	6.482	6.10572	1.94694	1.32018e-30	2.83623e-29	Up in Mutant
CORO2A	3.55933	3.80609	3.82157	0.77767	0.979296	1.1936	-1.92615	6.15662e-19	8.59809e-18	Down in Mutant
CP	17.8969	17.251	16.4078	1.86641	0.886029	0.642708	-3.9677	7.71187e-124	9.55703e-122	Down in Mutant
CPEB2	12.3323	11.1711	10.1355	25.4557	25.6016	23.5966	1.13387	2.07925e-31	4.59269e-30	Up in Mutant
CPEB4	19.5512	19.7719	15.2447	41.7868	38.892	40.4906	1.13353	7.86386e-28	1.56387e-26	Up in Mutant
CPLX2	13.6357	13.6426	16.9063	37.8466	41.2237	38.792	1.39184	1.04976e-50	3.8987e-49	Up in Mutant
CPNE5	1.05276	1.73004	1.4954	4.97709	5.17628	5.46302	1.84208	9.90627e-23	1.64494e-21	Up in Mutant
CPT1A	0.902364	0.840307	1.20463	12.8575	12.2179	9.04382	3.4893	1.21167e-64	6.01898e-63	Up in Mutant
CRABP2	32.1342	32.8708	33.688	5.18447	7.22813	7.29933	-2.33535	3.29087e-109	3.09947e-107	Down in Mutant
CRB1	2.95775	3.16351	3.36464	6.58427	6.38874	6.88616	1.04226	7.94566e-13	7.70546e-12	Up in Mutant
CRYBG3	29.9785	33.3157	29.9079	62.9394	62.7215	64.5921	1.01044	5.29861e-38	1.42421e-36	Up in Mutant
CSPG4	2.75722	3.80609	4.0708	9.64311	10.679	8.44702	1.40703	1.3651e-19	1.96471e-18	Up in Mutant
CSRNP1	2.25591	1.73004	2.0354	5.44369	4.84984	6.01391	1.41669	1.88643e-15	2.16673e-14	Up in Mutant
CSRP1	27.7728	30.1027	32.1095	6.58427	8.3007	8.07976	-1.98551	2.82625e-83	1.90134e-81	Down in Mutant
CTSK	2.80736	3.01522	3.19849	9.02097	8.62713	8.3552	1.50127	2.3298e-27	4.54871e-26	Up in Mutant
CTSV	13.4853	14.4829	14.5386	5.70291	6.99497	7.52886	-1.08543	2.05407e-21	3.27234e-20	Down in Mutant
CUX2	6.06589	6.9696	7.56006	17.8346	19.7724	18.0417	1.40956	8.61011e-40	2.4367e-38	Up in Mutant
CXCR4	28.5247	26.7415	30.4479	145.995	149.319	148.236	2.35049	6.53144e-245	2.48047e-242	Up in Mutant
CYGB	0.300788	0.642587	0.415388	4.56233	5.03638	4.03988	3.29572	1.85559e-37	4.93134e-36	Up in Mutant
CYP1B1	1.45381	1.53232	1.24616	17.8346	19.7258	20.6126	3.76747	7.36025e-147	1.2035e-144	Up in Mutant
DAPK2	3.15828	3.21294	3.61388	1.14058	1.49226	0.872246	-1.52894	1.08259e-11	9.61908e-11	Down in Mutant
DBNDD1	2.90762	3.3118	3.73849	10.5763	11.5184	9.96197	1.65818	3.25364e-34	7.78559e-33	Up in Mutant
DCC	102.87	109.685	100.939	292.093	303.488	293.58	1.48399	1.86159e-118	2.0293e-116	Up in Mutant
DCLK2	49.1789	56.35	54.7481	123.287	123.671	120.921	1.17835	6.8856e-64	3.37767e-62	Up in Mutant
DCN	0.75197	1.18632	1.08001	35.8765	35.6743	37.1393	5.13696	2.41104035170528e-321	2.1834737152308e-318	Up in Mutant
DCX	131.946	142.308	147.67	336.109	345.924	352.893	1.27471	1.50395e-94	1.20449e-92	Up in Mutant
DDB2	7.06852	6.12929	6.18928	2.07379	2.84462	2.15766	-1.46533	2.3613e-18	3.21012e-17	Down in Mutant
DDR2	2.80736	2.57035	2.65848	6.2732	6.71517	6.5648	1.26442	3.77284e-17	4.76584e-16	Up in Mutant
DENND1B	6.81786	6.82131	5.44158	18.1975	16.7879	17.5827	1.44875	2.48865e-37	6.55456e-36	Up in Mutant
DEPDC1	86.1758	84.1295	66.9605	34.5285	33.809	32.6863	-1.25279	8.95929e-36	2.2538e-34	Down in Mutant
DIO3	9.2743	8.65021	9.96931	2.64408	2.00522	2.75446	-1.93424	1.07945e-37	2.88171e-36	Down in Mutant
DIRAS2	1.40368	1.48289	1.74463	9.90233	10.4458	8.90609	2.62593	5.5904e-58	2.45581e-56	Up in Mutant
DKK1	1.10289	0.642587	0.872315	7.36194	7.50793	6.33526	2.99121	1.58817e-50	5.87971e-49	Up in Mutant
DKK3	22.8599	24.1712	25.8371	49.3043	53.1151	50.4985	1.0485	1.96508e-40	5.62892e-39	Up in Mutant
DLC1	1.35355	1.53232	1.53694	13.8944	16.648	14.6905	3.32858	4.63992e-104	4.1072e-102	Up in Mutant
DLG2	1.25328	1.53232	1.70309	4.92524	4.33688	4.63668	1.59636	1.1404e-17	1.49843e-16	Up in Mutant
DLK1	1.30342	1.13689	2.86618	8.2433	7.36803	6.79434	2.03108	4.72852e-18	6.31882e-17	Up in Mutant
DLL3	3.40893	3.3118	3.65541	9.59126	8.20743	7.52886	1.26055	1.23358e-17	1.61545e-16	Up in Mutant
DNAJC6	4.01051	4.05324	3.40618	8.76175	7.881	9.68653	1.1849	6.7161e-16	7.92271e-15	Up in Mutant
DNER	2.60683	1.63118	2.53387	41.8905	42.0164	41.776	4.18437	1.31836e-288	7.05503e-286	Up in Mutant
DNM3OS	0.451182	0.346009	0.0415388	6.11767	6.10894	5.968	4.4662	1.44883e-68	7.51413e-67	Up in Mutant
DOK5	12.0817	12.3574	11.0493	29.9144	29.9851	28.5546	1.30052	3.84969e-48	1.34488e-46	Up in Mutant
DPF3	1.15302	0.939166	1.08001	4.82155	4.05708	4.36123	2.03332	1.2713e-22	2.09917e-21	Up in Mutant
DRAM1	23.4615	21.5514	21.3094	11.354	9.69969	11.4769	-1.04659	1.0124e-25	1.877e-24	Down in Mutant
DRP2	8.3218	7.61219	8.22468	25.8186	25.6016	25.2951	1.64634	4.81932e-73	2.67631e-71	Up in Mutant
DSC2	14.1872	14.1864	13.5832	5.18447	6.01567	5.64665	-1.33066	6.79414e-34	1.61265e-32	Down in Mutant
DSP	1.40368	2.07605	1.53694	30.9513	29.0524	28.0496	4.11447	6.18189e-222	1.86614e-219	Up in Mutant
DUSP5	4.1609	3.6578	4.69388	8.08777	9.60642	7.85022	1.00459	2.66933e-12	2.4882e-11	Up in Mutant
DUSP8	1.6042	1.8289	1.86925	5.02893	3.63738	4.72849	1.30914	3.76373e-11	3.19469e-10	Up in Mutant
EBF1	22.0578	23.3309	22.1817	51.1188	54.0478	55.1811	1.22811	1.07842e-53	4.34802e-52	Up in Mutant
EBF2	12.6331	13.2966	13.4586	26.5445	25.8347	29.2891	1.03242	1.62118e-29	3.36616e-28	Up in Mutant
EBF3	14.5381	14.3346	12.7939	42.9792	40.0112	42.5105	1.57371	2.26876e-68	1.1715e-66	Up in Mutant
ECM1	1.50394	2.3232	2.28463	5.65107	7.50793	5.73846	1.60102	9.47013e-17	1.1736e-15	Up in Mutant
EDIL3	6.51708	6.37644	4.8185	14.2054	15.8086	15.7463	1.35891	1.96089e-27	3.83481e-26	Up in Mutant
EDNRA	2.35617	2.07605	2.61694	42.4089	42.3429	40.766	4.12409	4.18495e-296	2.59313e-293	Up in Mutant
EDNRB	4.76248	5.04184	4.32003	17.2643	15.7154	17.1695	1.81237	4.79175e-56	2.04396e-54	Up in Mutant
EEF1A2	4.11077	4.54754	4.69388	12.8056	12.4977	12.2114	1.46607	1.51242e-36	3.91334e-35	Up in Mutant
EGFLAM	0.250657	0.543728	0.540004	7.20641	6.15557	6.38117	3.82975	5.21649e-62	2.48639e-60	Up in Mutant
EGR1	13.2848	13.5932	12.0047	76.419	80.0691	67.5302	2.5083	2.35287e-154	4.01454e-152	Up in Mutant
EHD2	0.551445	0.889736	1.16309	12.7538	11.9381	13.0378	3.80193	2.24041e-104	1.99821e-102	Up in Mutant
ELAVL2	50.1314	46.0686	37.6757	93.9944	91.9139	98.3802	1.06704	2.5848e-28	5.23768e-27	Up in Mutant
ELAVL3	70.0335	71.4755	72.6098	175.753	189.33	179.315	1.32638	1.68335e-97	1.38588e-95	Up in Mutant
ELL2	15.5909	14.1369	12.2124	6.63612	5.40944	5.23348	-1.30012	4.44783e-22	7.24265e-21	Down in Mutant
ELMOD1	0.75197	0.444868	0.373849	8.50252	8.3007	8.86019	4.0227	1.89759e-83	1.28392e-81	Up in Mutant
EMILIN1	1.7546	1.53232	1.66155	7.82854	7.55457	6.33526	2.10865	1.22585e-33	2.88062e-32	Up in Mutant
EMP1	20.3533	18.0419	20.354	84.8179	87.9967	80.9353	2.09005	4.73524e-152	7.964e-150	Up in Mutant
EN1	12.1819	12.4563	14.9124	33.388	32.2701	31.2631	1.2682	2.31816e-44	7.35625e-43	Up in Mutant
EN2	208.346	194.16	184.681	409.521	412.377	392.235	1.02763	1.00324e-55	4.23337e-54	Up in Mutant
ENG	0.300788	0.346009	0.166155	4.04388	5.78251	3.99397	4.07045	8.01567e-38	2.14474e-36	Up in Mutant
ENTPD1	0.802102	0.790877	0.955392	6.58427	7.69447	6.93206	3.02218	5.00087e-54	2.03018e-52	Up in Mutant
EPAS1	1.00263	1.23574	1.20463	6.42874	7.13487	7.29933	2.57273	4.3611e-45	1.42225e-43	Up in Mutant
EPHA7	9.97614	10.0837	7.68468	2.07379	2.23839	2.11175	-2.12297	2.01429e-33	4.71456e-32	Down in Mutant
EPHB3	16.1423	14.4335	18.4017	34.9951	39.0319	34.339	1.12322	3.27296e-32	7.38173e-31	Up in Mutant
ESRRG	6.46694	5.58557	4.56927	2.59223	2.37829	3.35126	-1.00841	1.64775e-07	9.55611e-07	Down in Mutant
EYA1	10.9788	11.27	8.30776	2.54039	1.44563	2.24948	-2.31371	2.20673e-32	4.99612e-31	Down in Mutant
EYA2	1.30342	1.68061	1.20463	7.88039	7.64783	7.39114	2.43701	9.09029e-46	3.01465e-44	Up in Mutant
F11R	32.7859	34.3043	36.2634	12.2872	13.6635	11.3851	-1.48909	1.79313e-60	8.27864e-59	Down in Mutant
F2RL1	5.26379	5.23956	5.19235	2.28116	2.51819	1.92812	-1.24019	6.63419e-14	6.9736e-13	Down in Mutant
F2RL2	1.90499	1.58175	1.41232	15.9682	16.4149	15.8841	3.28889	2.89437e-128	3.91672e-126	Up in Mutant
FABP7	180.172	181.951	174.795	415.535	429.631	441.862	1.24137	1.16129e-93	9.17572e-92	Up in Mutant
FAM114A1	6.41681	6.27758	7.43544	13.9462	13.4303	14.1855	1.02067	1.04933e-21	1.68537e-20	Up in Mutant
FAM129B	14.9391	13.7909	16.1171	31.2623	34.5551	28.7841	1.05483	7.16782e-29	1.47015e-27	Up in Mutant
FAM135B	3.75985	4.05324	4.32003	1.29612	1.72543	1.37723	-1.47803	4.55355e-14	4.82528e-13	Down in Mutant
FAM196A	0.651708	1.3346	1.12155	9.59126	7.64783	7.29933	2.94488	3.11133e-45	1.01749e-43	Up in Mutant
FAM196B	1.70447	1.87833	1.86925	6.06583	6.6219	5.92209	1.74758	7.26179e-26	1.35274e-24	Up in Mutant
FAM198B	4.86274	3.75666	4.0708	16.4866	14.2231	14.1855	1.8033	1.93572e-46	6.52987e-45	Up in Mutant
FAM19A2	4.56195	4.6464	4.98466	24.7299	23.3166	23.9638	2.31892	4.5735e-112	4.4499e-110	Up in Mutant
FAM19A5	9.92601	11.7643	10.717	5.28816	3.12442	3.07582	-1.52482	1.30994e-18	1.81008e-17	Down in Mutant
FAM43A	0.902364	1.28517	1.66155	9.85049	8.34733	8.58474	2.7516	4.0287e-51	1.52019e-49	Up in Mutant
FAM46B	9.32443	7.85934	10.6339	1.03689	1.53889	1.23951	-2.87522	3.22962e-52	1.25902e-50	Down in Mutant
FAM65B	40.5061	39.9887	40.8742	126.138	124.837	116.743	1.57902	5.10966e-119	5.72915e-117	Up in Mutant
FAM78A	8.02102	7.36504	7.85083	3.73282	4.43015	3.5808	-1.00171	3.60705e-13	3.57456e-12	Down in Mutant
FAM83H	3.70972	3.80609	4.32003	1.29612	1.30573	0.964062	-1.75412	2.10105e-17	2.70334e-16	Down in Mutant
FAP	0.0501314	0.0988596	0.124616	4.56233	5.17628	4.7744	5.59272	1.50748e-63	7.33373e-62	Up in Mutant
FBLIM1	11.6806	12.654	14.2478	31.2623	32.037	29.1973	1.23733	9.26441e-42	2.74735e-40	Up in Mutant
FBLN2	13.736	16.1635	18.8171	6.99903	6.85507	6.28936	-1.29718	4.74686e-25	8.59766e-24	Down in Mutant
FBXL16	4.41156	4.59697	5.69082	13.5833	11.5184	10.926	1.26308	4.54117e-21	7.10946e-20	Up in Mutant
FBXW4	8.17141	7.85934	9.51238	3.62913	4.10371	3.5808	-1.19583	1.19935e-17	1.57413e-16	Down in Mutant
FGF13	61.5112	55.3119	53.3358	27.3221	26.3011	25.9379	-1.11653	1.74969e-39	4.89289e-38	Down in Mutant
FGF14	7.72023	7.71105	7.93391	18.8196	15.9019	18.4549	1.16519	4.60688e-27	8.93522e-26	Up in Mutant
FGF19	5.81524	5.38785	6.97852	48.5784	49.4311	43.291	2.9299	2.85233e-172	5.50499e-170	Up in Mutant
FIGNL2	49.981	49.4298	55.7035	20.5305	25.3218	23.4588	-1.18011	1.12534e-40	3.2552e-39	Down in Mutant
FMN2	37.5985	39.1484	38.6726	86.8916	88.5097	86.5819	1.16283	1.96504e-65	9.84446e-64	Up in Mutant
FN1	258.277	284.221	287.573	1295.91	1325.31	1181.16	2.17543	1.29878e-250	5.09686e-248	Up in Mutant
FOS	1.95512	1.97719	1.62001	12.4946	12.078	11.7065	2.694	1.13808e-77	6.87109e-76	Up in Mutant
FOSL1	6.76773	6.82131	6.97852	3.31806	3.03115	3.12172	-1.13907	1.56266e-15	1.80897e-14	Down in Mutant
FOSL2	1.30342	1.87833	2.20156	4.76971	5.45608	4.13169	1.37965	5.55928e-12	5.05401e-11	Up in Mutant
FRAS1	22.0578	30.3499	30.1572	13.3759	13.1972	12.4869	-1.10083	1.67506e-20	2.53477e-19	Down in Mutant
FRZB	1.70447	1.87833	1.70309	7.67301	9.65306	10.6047	2.38439	1.5827e-39	4.43646e-38	Up in Mutant
FSD1L	34.34	28.6199	20.8109	54.6443	55.54	60.0014	1.00265	3.54432e-13	3.51535e-12	Up in Mutant
FSIP2	9.37456	9.49052	8.30776	17.368	20.1921	20.8421	1.08948	2.28153e-23	3.90982e-22	Up in Mutant
FST	18.1475	18.1407	19.7309	211.941	205.466	197.77	3.43519	0	0	Up in Mutant
FUT8-AS1	2.5567	2.57035	2.36771	7.82854	8.48723	7.48296	1.64949	7.13895e-28	1.42452e-26	Up in Mutant
FZD5	4.51182	4.89355	5.81543	24.7817	30.0784	28.6923	2.43032	3.50788e-95	2.82865e-93	Up in Mutant
GAD1	1.30342	1.58175	1.24616	6.94718	6.71517	6.79434	2.29063	5.36347e-40	1.52522e-38	Up in Mutant
GALNT12	7.36931	7.4639	8.39084	2.4367	2.51819	3.12172	-1.53918	7.64865e-24	1.33206e-22	Down in Mutant
GAP43	14.7887	15.4221	16.8648	68.1757	67.1051	74.2787	2.13277	1.30401e-135	1.94331e-133	Up in Mutant
GAS2	1.80473	1.43346	1.4954	5.18447	4.47678	4.40714	1.55026	9.79253e-17	1.211e-15	Up in Mutant
GDF15	4.11077	3.6578	5.23389	2.02194	2.19176	1.83631	-1.12843	5.86161e-09	3.97515e-08	Down in Mutant
GHR	1.40368	0.741447	1.08001	3.73282	3.35758	3.94806	1.75264	1.18454e-14	1.3009e-13	Up in Mutant
GJA1	175.761	157.978	143.018	73.9305	75.2192	76.7118	-1.09816	3.49186e-41	1.02774e-39	Down in Mutant
GLI1	4.21103	3.85552	4.56927	13.0649	13.8967	13.451	1.65286	6.90714e-47	2.35022e-45	Up in Mutant
GLIPR1	5.01314	3.95438	4.36157	16.8495	14.7361	14.6905	1.77525	3.51824e-48	1.23274e-46	Up in Mutant
GLP1R	1.6042	1.92776	2.07694	5.8066	6.15557	6.28936	1.67408	9.19772e-24	1.59712e-22	Up in Mutant
GNAO1	13.3851	14.3346	15.4109	35.6691	36.6536	34.6144	1.28748	3.45584e-52	1.34276e-50	Up in Mutant
GNG3	4.01051	5.04184	3.82157	9.7468	10.0728	8.53883	1.1228	2.46602e-15	2.79966e-14	Up in Mutant
GNPDA1	79.2075	73.4527	82.5791	31.9882	32.7831	36.9557	-1.22767	6.0874e-54	2.46278e-52	Down in Mutant
GPC4	262.588	270.084	277.064	587.659	584.733	576.463	1.09098	1.7613e-89	1.30414e-87	Up in Mutant
GPM6A	61.6114	58.4754	48.3512	166.214	160.558	175.597	1.55689	9.17012e-67	4.63347e-65	Up in Mutant
GPNMB	0.0501314	0.0988596	0.124616	4.45864	3.45085	3.67262	5.26329	1.27379e-44	4.07509e-43	Up in Mutant
GPR155	2.20578	2.42206	2.49233	7.56932	6.3421	7.02388	1.52951	5.96392e-22	9.65794e-21	Up in Mutant
GPR158	2.20578	2.37263	2.82464	6.2732	6.43537	6.28936	1.32966	1.13973e-17	1.49843e-16	Up in Mutant
GPR85	2.85749	1.48289	1.82771	5.34	3.63738	4.59077	1.11909	1.19754e-06	6.26052e-06	Up in Mutant
GPRIN3	2.10552	2.22434	1.37078	8.08777	7.55457	7.62068	2.0235	3.46673e-32	7.8038e-31	Up in Mutant
GREB1L	187.742	204.194	203.872	48.1637	49.1513	52.9316	-2.00652	2.87045e-179	5.6323e-177	Down in Mutant
GREM1	0.350919	0.395438	0.415388	10.0579	9.65306	11.7983	4.71756	8.1299e-98	6.74037e-96	Up in Mutant
GREM2	7.87062	6.72245	7.18621	19.5973	20.6118	20.9339	1.4717	5.37147e-49	1.91631e-47	Up in Mutant
GRIA2	1.80473	1.58175	1.66155	13.013	11.5184	11.7065	2.82046	7.90369e-78	4.7964e-76	Up in Mutant
GRIA3	0.350919	0.741447	0.623082	3.52544	3.73065	3.48899	2.60781	2.07487e-25	3.78721e-24	Up in Mutant
GRID1	1.70447	1.77947	2.2431	7.20641	7.08823	6.65662	1.83625	1.12864e-29	2.35593e-28	Up in Mutant
GRIK5	2.15565	2.3232	2.36771	6.06583	5.92241	4.7744	1.26538	1.51862e-13	1.55603e-12	Up in Mutant
GRIN2D	1.6042	1.87833	2.16002	7.20641	6.80844	7.20751	1.87841	5.27923e-31	1.15097e-29	Up in Mutant
GRK5	16.4431	18.8328	17.9032	39.7649	38.9387	35.7162	1.08443	2.31344e-35	5.74601e-34	Up in Mutant
GSN	21.3058	21.6503	26.7094	54.0221	57.0323	52.6102	1.2097	1.96344e-42	5.89682e-41	Up in Mutant
GUCY1A3	0.601576	0.988596	0.623082	31.3142	28.3529	30.6663	5.33254	5.34161e-271	2.32914e-268	Up in Mutant
H19	1.00263	1.23574	1.70309	4.09573	3.73065	4.13169	1.55851	9.41963e-14	9.79659e-13	Up in Mutant
HAP1	6.46694	6.72245	7.10313	16.5903	16.6014	12.9919	1.16239	1.55016e-21	2.48638e-20	Up in Mutant
HAS2	0.902364	1.3346	0.913854	10.0579	10.2593	10.0538	3.25245	1.96665e-80	1.23815e-78	Up in Mutant
HCN1	3.10814	2.37263	3.48926	46.5047	44.2082	43.75	3.87347	7.64124e-267	3.21287e-264	Up in Mutant
HERC5	9.82574	11.1711	12.0463	3.00699	3.49748	4.22351	-1.63673	4.71631e-30	9.93294e-29	Down in Mutant
HEY1	1.50394	0.790877	1.32924	6.94718	6.06231	5.78437	2.34256	1.56382e-32	3.58188e-31	Up in Mutant
HEY2	0.150394	0.148289	0.249233	6.99903	8.0209	8.72246	5.34763	1.54331e-86	1.10118e-84	Up in Mutant
HEYL	0.350919	0.692017	1.08001	3.16252	3.87055	3.35126	2.22981	1.66609e-16	2.03053e-15	Up in Mutant
HIVEP3	2.80736	2.86693	2.99079	6.32505	6.38874	5.69256	1.06312	1.71527e-12	1.62069e-11	Up in Mutant
HMGA1	576.109	638.089	645.762	304.691	324.613	296.426	-1.02653	1.0463e-60	4.84963e-59	Down in Mutant
HMHA1	11.7809	9.24337	12.9186	2.59223	3.59075	3.21354	-1.86678	3.12626e-31	6.8539e-30	Down in Mutant
HMP19	0.802102	1.03803	1.16309	8.50252	9.46652	9.45699	3.15399	1.12346e-68	5.87844e-67	Up in Mutant
HOXB2	0.100263	0.0988596	0.207694	4.8734	4.75658	5.09576	5.05716	5.19055e-62	2.48408e-60	Up in Mutant
ID3	6.31655	6.32701	6.3139	47.1786	52.4623	38.3788	2.84278	1.23237e-117	1.33107e-115	Up in Mutant
IFI16	5.46432	7.41447	5.10927	19.8565	19.2595	19.2812	1.68406	2.18292e-42	6.53931e-41	Up in Mutant
IFI44L	0.350919	0.889736	0.373849	8.65806	10.166	10.0997	4.15326	4.07983e-82	2.62469e-80	Up in Mutant
IFITM1	21.005	19.6731	21.3094	5.02893	4.52341	4.82031	-2.1291	1.85299e-89	1.36345e-87	Down in Mutant
IFITM2	36.4455	37.4678	38.8803	4.4068	4.75658	5.3712	-2.97042	3.03046e-192	6.73163e-190	Down in Mutant
IFITM3	25.5169	26.1978	27.9141	5.13262	5.26954	4.95803	-2.3937	9.70271e-126	1.25527e-123	Down in Mutant
IGDCC3	517.857	528.405	569.871	194.106	202.248	202.728	-1.45097	1.85735e-135	2.73333e-133	Down in Mutant
IGFBP5	613.909	644.565	637.994	101.512	109.821	109.49	-2.58295	0	0	Down in Mutant
IGFBP7	0.651708	0.494298	0.872315	12.9612	12.2645	12.5328	4.17157	9.91674e-121	1.13349e-118	Up in Mutant
IGLON5	0.601576	1.48289	1.66155	4.92524	5.22291	4.03988	1.87784	1.13539e-14	1.24808e-13	Up in Mutant
IL27RA	12.8838	10.4791	11.2986	4.35495	3.73065	3.62671	-1.58641	2.76002e-31	6.06227e-30	Down in Mutant
INHBA	0.200525	0.346009	0.207694	6.94718	7.3214	6.84025	4.76957	4.92016e-84	3.36774e-82	Up in Mutant
INPP4B	5.36405	6.12929	5.44158	30.1217	27.7933	28.5087	2.33258	9.60009e-119	1.06624e-116	Up in Mutant
INSM1	14.0869	14.3841	19.1909	46.401	46.8663	45.9995	1.52264	4.0307e-52	1.56097e-50	Up in Mutant
IRF2BPL	89.5847	84.7721	97.6992	227.183	239.041	213.333	1.30055	8.35463e-82	5.3167e-80	Up in Mutant
IRF9	3.3588	3.6578	3.82157	6.73981	8.11416	7.29933	1.01026	2.52037e-12	2.35308e-11	Up in Mutant
ITGA1	4.3113	4.1521	5.31697	62.1617	61.9288	59.5423	3.70583	1.23472e-297	8.07578e-295	Up in Mutant
ITGA11	0.902364	0.692017	0.789237	21.6192	21.4512	20.9798	4.72062	2.57042e-219	7.38087e-217	Up in Mutant
ITGA4	2.80736	3.01522	2.61694	26.8555	22.7103	24.8361	3.12221	1.82014e-134	2.64549e-132	Up in Mutant
ITGA6	120.014	132.274	123.661	55.0072	58.9909	61.1032	-1.1216	1.55207e-53	6.21516e-52	Down in Mutant
ITGA9	6.66747	7.4639	7.14467	2.64408	3.21769	2.84628	-1.30344	3.32034e-18	4.46747e-17	Down in Mutant
ITPR3	4.91287	5.38785	5.69082	13.1167	13.0106	11.9819	1.22776	7.67896e-28	1.52968e-26	Up in Mutant
JAG2	7.87062	7.26618	9.55392	38.5724	37.12	30.4827	2.0779	6.12666e-71	3.2786e-69	Up in Mutant
JAZF1	3.86011	4.05324	3.78003	20.0639	20.845	19.3731	2.34754	3.68117e-100	3.16339e-98	Up in Mutant
JPH4	10.2769	9.63881	11.8386	26.2852	26.1612	26.6724	1.29265	5.33853e-45	1.73142e-43	Up in Mutant
JUN	21.005	22.2928	22.3894	52.8297	55.0271	54.9056	1.28918	1.32327e-62	6.38479e-61	Up in Mutant
JUNB	3.50919	4.05324	4.15388	9.28019	7.881	7.39114	1.04017	8.40258e-13	8.13516e-12	Up in Mutant
KCND2	0.952496	1.43346	1.08001	3.21437	3.87055	3.90215	1.64773	7.55845e-14	7.91687e-13	Up in Mutant
KCND3	0.701839	1.08746	0.789237	7.3101	7.83436	7.66659	3.12426	7.23897e-61	3.36855e-59	Up in Mutant
KCNH8	6.31655	6.57416	5.06773	13.9981	13.7568	13.7723	1.19714	1.56772e-24	2.79226e-23	Up in Mutant
KCNIP2	1.40368	1.3346	1.86925	3.05883	4.01045	3.76443	1.20334	1.11488e-08	7.34911e-08	Up in Mutant
KCNJ10	0.451182	0.593158	0.540004	4.76971	4.43015	3.71852	2.98922	1.12278e-32	2.59186e-31	Up in Mutant
KCNJ16	2.80736	3.06465	1.82771	5.18447	5.82914	5.04985	1.05343	2.80106e-08	1.76064e-07	Up in Mutant
KCNJ2	22.6092	20.0685	18.2355	67.6573	71.815	62.9395	1.71452	5.47728e-76	3.2404e-74	Up in Mutant
KCNJ2-AS1	2.70709	1.87833	2.82464	5.13262	6.85507	5.78437	1.23762	1.20839e-11	1.06965e-10	Up in Mutant
KCNJ6	4.51182	5.43728	6.27236	16.2792	15.1091	15.6086	1.5052	3.45636e-38	9.37596e-37	Up in Mutant
KCNMA1	0.802102	1.18632	1.03847	4.76971	4.66331	4.68259	2.19278	2.90648e-27	5.66522e-26	Up in Mutant
KCNQ3	0.802102	0.939166	1.32924	3.47359	3.77728	3.25945	1.73051	2.2756e-14	2.46237e-13	Up in Mutant
KCNS3	4.41156	4.34982	4.73542	2.22932	1.95859	1.7904	-1.19941	3.39265e-12	3.14749e-11	Down in Mutant
KCTD12	16.1423	15.6198	11.5062	31.7289	31.4774	29.6564	1.08496	9.47872e-21	1.45302e-19	Up in Mutant
KHDRBS2	8.62259	9.39166	8.68161	18.9233	17.5341	19.7862	1.05675	1.4191e-25	2.61456e-24	Up in Mutant
KIAA1161	6.36668	6.87074	7.10313	12.8056	14.2697	15.0577	1.03101	1.90114e-20	2.86217e-19	Up in Mutant
KIAA1462	3.80998	3.75666	4.0708	10.4726	8.62713	9.82425	1.2889	2.98609e-21	4.72397e-20	Up in Mutant
KIAA2022	3.86011	4.30039	4.36157	10.9392	10.1194	10.9719	1.33167	1.2296e-26	2.35002e-25	Up in Mutant
KIF1A	64.2684	65.5439	76.0991	224.798	230.881	208.146	1.66823	1.72563e-117	1.83026e-115	Up in Mutant
KIF26A	16.5433	16.0153	20.4371	36.8616	41.6434	33.3749	1.05527	1.14528e-23	1.98577e-22	Up in Mutant
KIF26B	14.2874	16.2624	17.3217	5.8066	6.15557	4.86622	-1.53082	2.02835e-37	5.36624e-36	Down in Mutant
KIF5A	19.6014	18.981	19.9802	51.6891	50.1772	45.4486	1.30979	1.9998e-55	8.37854e-54	Up in Mutant
KIFC2	3.80998	4.00381	4.40311	8.76175	8.67376	8.63065	1.06824	1.35211e-16	1.653e-15	Up in Mutant
KLF10	13.4352	14.1369	11.797	28.2553	28.0265	27.5905	1.07487	1.0624e-30	2.29077e-29	Up in Mutant
KLF7	54.0917	61.9355	56.7005	125.101	127.681	124.731	1.10809	3.09112e-55	1.28593e-53	Up in Mutant
KLF9	0.300788	0.296579	0.290772	4.30311	3.59075	3.5808	3.64516	2.29428e-36	5.87186e-35	Up in Mutant
KLHL14	31.0814	29.9545	26.8341	10.8874	7.6012	9.91606	-1.65067	2.16691e-43	6.69582e-42	Down in Mutant
KLHL35	0.852233	0.988596	1.24616	5.39184	4.61668	4.26942	2.16596	3.34024e-24	5.91334e-23	Up in Mutant
KLHL4	13.4352	11.2206	9.92777	25.4557	26.5809	24.3311	1.12734	1.9644e-25	3.59672e-24	Up in Mutant
KREMEN1	13.4853	13.5932	16.6571	46.4528	47.0995	44.255	1.63132	1.26108e-73	7.06987e-72	Up in Mutant
LAMA2	1.35355	1.23574	1.20463	9.59126	11.0054	7.94203	2.88908	4.22923e-51	1.59076e-49	Up in Mutant
LAMA4	10.0764	11.0228	12.9601	69.1608	75.6856	66.1071	2.60566	1.23812e-162	2.17557e-160	Up in Mutant
LAMC3	0.300788	0.494298	0.830776	4.4068	4.84984	4.31532	2.98883	3.40685e-34	8.13567e-33	Up in Mutant
LAMP5	0.0501314	0	0.207694	6.63612	6.01567	7.02388	6.03174	5.66754e-83	3.74854e-81	Up in Mutant
LCP1	3.30867	3.85552	4.19542	0.466602	0.279799	0.504985	-3.19083	5.43957e-31	1.18373e-29	Down in Mutant
LDLRAD4	3.40893	2.91636	3.11541	18.353	19.9123	17.6286	2.54612	2.14383e-98	1.79002e-96	Up in Mutant
LDLRAP1	12.9339	12.8517	14.7463	4.97709	5.40944	5.14166	-1.40415	4.57597e-35	1.12705e-33	Down in Mutant
LGALS1	1.00263	0.840307	1.24616	16.4348	17.3942	14.5987	3.92805	9.4342e-128	1.26215e-125	Up in Mutant
LGI1	42.1605	38.5058	36.7203	10.7837	9.18672	8.03385	-2.0908	1.02637e-83	6.98463e-82	Down in Mutant
LGR4	77.2524	74.0458	67.9159	34.8396	30.0317	36.1294	-1.13773	1.36698e-36	3.54482e-35	Down in Mutant
LHFPL4	1.35355	1.48289	1.74463	4.14757	3.87055	4.36123	1.40267	3.02571e-13	3.01878e-12	Up in Mutant
LHX1	0.401051	0.494298	0.664621	7.7767	9.93285	9.73243	4.08416	9.74614e-76	5.73707e-74	Up in Mutant
LIN28A	481.311	472.252	485.173	29.8625	29.4721	29.5646	-4.03625	0	0	Down in Mutant
LIN28B	301.239	297.617	257.167	76.108	71.2088	79.3285	-1.93794	3.95705e-123	4.7537e-121	Down in Mutant
LINC00461	15.6911	17.251	13.9155	40.2315	40.3843	49.0294	1.45115	1.35288e-39	3.81039e-38	Up in Mutant
LINC00488	7.72023	8.74907	6.93698	1.29612	1.25909	1.28542	-2.61905	1.53248e-43	4.74788e-42	Down in Mutant
LINC00599	11.831	11.7643	13.0432	31.0031	34.1821	29.4268	1.34647	6.80027e-48	2.3547e-46	Up in Mutant
LINC00925	0.651708	0.790877	0.913854	38.0021	40.7573	37.5066	5.58199	0	0	Up in Mutant
LINC01102	1.85486	1.38403	1.53694	8.13961	8.58049	7.66659	2.33257	5.52694e-45	1.7876e-43	Up in Mutant
LINC01139	0.451182	0.296579	0.581543	3.42175	4.10371	3.16763	2.95117	2.98853e-26	5.59364e-25	Up in Mutant
LINC01614	0.300788	0.296579	0.249233	8.65806	9.65306	7.80431	4.90936	3.88267e-90	2.93017e-88	Up in Mutant
LMO7	4.46169	4.74526	3.65541	9.48757	10.9122	10.1915	1.23898	8.67201e-20	1.25889e-18	Up in Mutant
LOC101927914	3.75985	4.10267	4.11234	0.622136	0.233166	0.275446	-3.43613	4.44638e-36	1.13306e-34	Down in Mutant
LOC401286	0.952496	1.08746	0.872315	6.2732	6.482	5.60074	2.63651	8.96006e-42	2.66381e-40	Up in Mutant
LOC728730	4.26116	4.05324	4.61081	1.34796	1.02593	1.97403	-1.58407	1.10229e-13	1.14337e-12	Down in Mutant
LOX	2.90762	2.22434	2.36771	9.85049	9.23336	10.2374	1.95037	5.10091e-40	1.45407e-38	Up in Mutant
LPCAT2	8.42207	6.32701	6.14774	20.5305	17.3942	16.2513	1.35662	5.65519e-24	9.9371e-23	Up in Mutant
LPPR1	3.40893	3.21294	2.65848	7.51748	7.6012	7.34523	1.26355	1.40498e-17	1.82974e-16	Up in Mutant
LPPR5	2.05539	2.57035	1.78617	7.88039	6.85507	6.88616	1.7393	6.6795e-25	1.20425e-23	Up in Mutant
LRRC55	62.5138	59.5629	62.1836	188.922	181.03	172.567	1.53779	4.4297e-122	5.26777e-120	Up in Mutant
LRRC7	0.350919	0.494298	0.498466	3.68097	3.73065	3.85625	3.02404	1.52314e-32	3.50234e-31	Up in Mutant
LRRN2	7.92075	9.19394	8.80622	19.3381	24.0161	21.3012	1.29933	1.56153e-32	3.58188e-31	Up in Mutant
LRRTM2	11.6806	12.9012	10.2185	38.4687	37.2599	39.4347	1.71086	1.15979e-68	6.04166e-67	Up in Mutant
LTBP2	1.90499	2.37263	1.86925	20.012	19.4926	17.4908	3.1951	5.17672e-124	6.48357e-122	Up in Mutant
LUM	1.7546	1.87833	2.2431	55.5256	57.5919	57.1092	4.82299	0	0	Up in Mutant
LY6E	4.26116	4.1521	6.93698	2.02194	2.05186	1.88222	-1.38939	4.32917e-10	3.29034e-09	Down in Mutant
LYPD1	54.1419	55.8557	64.3021	166.888	164.755	162.33	1.48216	1.2345e-99	1.04559e-97	Up in Mutant
LYST	6.16616	6.52473	6.35544	13.2722	12.964	13.3132	1.03454	2.81802e-23	4.81518e-22	Up in Mutant
MAATS1	10.5276	11.5171	9.22161	5.18447	4.75658	5.73846	-1.01068	1.94881e-13	1.97617e-12	Down in Mutant
MAB21L1	0.100263	0	0.0830776	3.62913	3.54412	4.36123	5.80535	1.92168e-47	6.61517e-46	Up in Mutant
MAGEH1	0	0	0.0830776	13.3241	12.8707	12.1655	8.41476	2.45031e-167	4.43808e-165	Up in Mutant
MAN1A1	12.2822	11.7149	9.42931	28.1516	27.1405	29.2432	1.32409	2.23784e-36	5.73988e-35	Up in Mutant
MAP3K13	16.7439	17.3499	16.574	36.032	35.0681	35.6703	1.05644	1.2355e-38	3.37484e-37	Up in Mutant
MAPK11	13.1845	9.73767	15.3694	31.366	32.7831	27.6823	1.23883	5.58264e-23	9.44316e-22	Up in Mutant
MAPT	3.3588	3.6578	4.44465	9.48757	11.0054	9.45699	1.35745	1.2684e-22	2.09731e-21	Up in Mutant
MASP1	2.20578	2.61978	2.53387	11.0429	12.4977	13.0837	2.29363	2.66756e-57	1.15886e-55	Up in Mutant
MAST1	7.11865	7.71105	8.93084	18.4049	15.4822	14.92	1.01144	1.00316e-17	1.32253e-16	Up in Mutant
MATN3	4.963	3.50952	3.07387	8.76175	7.64783	7.52886	1.03815	8.95711e-10	6.58664e-09	Up in Mutant
MDGA2	15.3903	16.6578	13.5832	5.08078	5.40944	5.83028	-1.49727	9.07183e-33	2.10241e-31	Down in Mutant
MEGF11	1.80473	2.76807	2.90772	5.39184	4.98974	5.00394	1.00856	1.14591e-08	7.54521e-08	Up in Mutant
MEIS2	3.60946	3.60838	4.44465	21.5155	22.6637	21.7143	2.46882	3.86421e-110	3.69865e-108	Up in Mutant
MGLL	0.200525	0.296579	0.249233	4.76971	5.54934	4.7744	4.28747	1.73908e-54	7.13386e-53	Up in Mutant
MGST1	94.1467	87.0459	89.1423	29.4478	30.2183	29.6564	-1.61692	6.40423e-108	5.84473e-106	Down in Mutant
MICAL2	1.10289	1.63118	1.78617	33.5953	32.1769	30.0695	4.3662	5.14224e-243	1.83453e-240	Up in Mutant
MIR100HG	8.87325	7.61219	6.06466	61.2285	57.0789	62.1131	2.98831	7.07985e-160	1.22575e-157	Up in Mutant
MIR22HG	2.60683	2.66921	2.86618	6.37689	7.7411	6.10572	1.28947	1.18002e-15	1.37685e-14	Up in Mutant
MLC1	9.62522	10.3308	12.5032	22.708	23.8762	20.7044	1.02614	7.45015e-23	1.24766e-21	Up in Mutant
MLLT4-AS1	3.15828	3.41066	3.5308	12.6501	12.6376	11.8442	1.85369	1.88147e-50	6.90047e-49	Up in Mutant
MMP14	3.55933	2.91636	3.48926	55.3183	58.2914	56.6042	4.07079	0	0	Up in Mutant
MMP24	1.6042	2.17491	1.70309	5.02893	5.78251	4.63668	1.47633	1.43279e-15	1.6619e-14	Up in Mutant
MMP28	0.200525	0.0494298	0.124616	5.96214	5.54934	4.68259	5.35195	6.11772e-62	2.90419e-60	Up in Mutant
MMP9	0.250657	0.543728	0.373849	15.3979	15.762	15.7463	5.28967	9.75665e-180	1.94686e-177	Up in Mutant
MMRN1	179.069	178.837	153.943	69.2126	70.8357	77.7217	-1.25303	4.87662e-52	1.87622e-50	Down in Mutant
MOXD1	2.5567	2.52092	2.36771	13.687	12.9174	11.936	2.35207	9.42315e-66	4.74097e-64	Up in Mutant
MPP1	5.41419	4.84412	4.36157	1.03689	1.39899	1.74449	-1.80601	1.21241e-18	1.67728e-17	Down in Mutant
MPPED2	1.30342	1.03803	0.955392	11.8206	11.1919	11.8901	3.38971	2.44622e-93	1.91996e-91	Up in Mutant
MRC2	43.4138	41.7187	56.7835	154.549	162.703	141.901	1.67363	4.84774e-68	2.49225e-66	Up in Mutant
MSC-AS1	0.551445	0.939166	0.540004	3.26621	3.68402	3.71852	2.38013	3.10102e-21	4.89387e-20	Up in Mutant
MTTP	106.278	104.989	104.927	48.2155	45.8404	48.0195	-1.17398	9.39049e-69	4.93546e-67	Down in Mutant
MXRA5	5.31392	5.04184	4.23696	24.2633	25.5083	22.5866	2.29697	1.07983e-93	8.58979e-92	Up in Mutant
MYLK	142.173	149.525	148.834	53.0889	56.7991	55.9615	-1.42866	3.99125e-103	3.50664e-101	Down in Mutant
MYT1	2.4063	2.22434	2.90772	9.02097	9.14009	10.8801	1.91777	1.25365e-34	3.03689e-33	Up in Mutant
MYT1L	1.35355	1.18632	0.913854	3.3699	3.63738	3.81034	1.64059	3.05231e-14	3.27276e-13	Up in Mutant
NACAD	5.06327	5.635	5.48312	17.5235	20.7517	17.2613	1.75854	8.38379e-51	3.12349e-49	Up in Mutant
NACC2	19.9523	20.1179	22.8463	43.5495	44.3947	41.6842	1.02067	1.04404e-35	2.62079e-34	Up in Mutant
NAV1	225.04	248.434	251.393	105.504	111.22	108.204	-1.17723	9.01058e-74	5.07567e-72	Down in Mutant
NAV3	2.95775	3.46009	3.11541	6.37689	7.08823	6.15163	1.02208	9.62499e-12	8.5975e-11	Up in Mutant
NCAM1	108.986	121.993	119.59	264.771	263.197	267.183	1.16153	7.11276e-74	4.06498e-72	Up in Mutant
NCAM2	3.40893	3.36123	3.3231	7.10272	6.71517	7.62068	1.06828	1.30534e-13	1.34687e-12	Up in Mutant
NDP	0.852233	0.741447	0.70616	3.88835	3.91718	3.67262	2.29798	1.18401e-24	2.11523e-23	Up in Mutant
NDRG1	2.05539	1.92776	2.2431	9.28019	10.2593	9.5488	2.19789	8.65042e-50	3.14325e-48	Up in Mutant
NDST3	1.15302	1.53232	0.955392	5.96214	5.92241	5.60074	2.25374	8.94978e-33	2.07822e-31	Up in Mutant
NEBL	124.326	123.327	110.036	33.025	32.7365	32.9158	-1.878	8.891e-124	1.09035e-121	Down in Mutant
NEGR1	17.0447	14.9278	12.6693	31.8845	30.2183	30.1614	1.03078	8.64337e-23	1.4393e-21	Up in Mutant
NEUROG2	3.45906	3.6578	4.15388	8.91728	8.62713	11.8901	1.3628	2.85368e-17	3.63598e-16	Up in Mutant
NFASC	15.4405	14.2358	18.4848	39.9722	40.9439	34.6144	1.23871	1.61445e-34	3.89486e-33	Up in Mutant
NFE2L3	6.31655	6.82131	6.3139	2.07379	2.00522	1.7904	-1.7466	1.90749e-26	3.59887e-25	Down in Mutant
NFIA	0	0.148289	0.166155	4.35495	4.29025	4.72849	5.26514	5.86171e-56	2.49133e-54	Up in Mutant
NFIB	5.06327	5.83272	5.19235	53.8148	56.2395	53.1152	3.32375	1.96205e-254	7.96524e-252	Up in Mutant
NFIX	0.0501314	0.0988596	0.0415388	4.56233	5.40944	4.22351	6.10104	7.5645e-59	3.39912e-57	Up in Mutant
NHLH1	6.51708	6.4753	6.52159	16.1755	16.7413	15.7463	1.29869	6.96479e-38	1.8678e-36	Up in Mutant
NIPSNAP3A	2.90762	1.77947	2.45079	6.32505	7.08823	7.25342	1.51444	5.51493e-19	7.72024e-18	Up in Mutant
NKAIN3	1.7546	2.12548	2.11848	13.3759	12.6842	13.0837	2.67868	5.40577e-83	3.5956e-81	Up in Mutant
NKD2	1.80473	2.17491	2.40925	4.56233	5.45608	3.35126	1.03624	9.47772e-07	5.01489e-06	Up in Mutant
NKX3-2	3.10814	3.6578	4.2785	1.45165	1.81869	1.7904	-1.14348	2.46005e-08	1.55377e-07	Down in Mutant
NKX6-1	1.6042	1.77947	1.37078	3.21437	3.35758	3.21354	1.02925	2.64904e-07	1.50227e-06	Up in Mutant
NKX6-2	4.91287	5.04184	5.48312	11.665	13.0573	10.5129	1.16693	1.51077e-20	2.2891e-19	Up in Mutant
NMNAT2	27.2213	27.5818	32.3172	132.826	133.091	134.555	2.17865	1.18111e-188	2.57505e-186	Up in Mutant
NOTCH1	88.9831	95.5972	99.1116	220.081	239.648	194.281	1.18448	3.5511e-53	1.4124e-51	Up in Mutant
NPAS3	54.7434	59.118	55.2466	121.576	120.78	119.957	1.07955	2.23954e-58	9.91205e-57	Up in Mutant
NPHP3-ACAD11	8.03104	9.06246	14.4979	4.38658	7.07891	3.5528	-1.0914	4.30771e-06	2.07422e-05	Down in Mutant
NPTX2	34.9416	29.6084	38.1742	109.185	115.464	102.833	1.65164	2.292e-85	1.62553e-83	Up in Mutant
NR2F1	276.976	280.218	274.696	21.8266	21.9176	24.5606	-3.62466	0	0	Down in Mutant
NR2F1-AS1	18.6489	19.2282	18.9002	4.09573	2.89125	4.54486	-2.31838	5.07571e-76	3.018e-74	Down in Mutant
NR2F2	139.967	146.708	120.712	62.9394	62.3951	63.0313	-1.13362	5.21239e-42	1.5575e-40	Down in Mutant
NR3C1	8.57246	9.04565	8.10007	24.7299	23.4098	22.5407	1.44049	1.76185e-50	6.50228e-49	Up in Mutant
NR4A3	10.5777	10.1825	9.96931	5.08078	4.29025	3.53489	-1.27587	5.89585e-21	9.16934e-20	Down in Mutant
NR5A2	1.95512	1.8289	1.66155	5.23631	5.54934	4.72849	1.49398	1.67272e-17	2.17121e-16	Up in Mutant
NR6A1	109.086	111.464	117.347	20.3231	23.7829	23.7343	-2.33354	3.92047e-198	9.41952e-196	Down in Mutant
NRIP1	245.744	244.974	216.334	80.5666	78.6701	81.8993	-1.57253	1.2537e-100	1.09332e-98	Down in Mutant
NRIP3	4.26116	4.25096	4.19542	9.64311	10.4458	9.22745	1.18688	5.32778e-21	8.32988e-20	Up in Mutant
NRXN2	15.3903	14.8289	18.6509	39.8167	42.3895	38.8379	1.28502	2.16568e-44	6.89095e-43	Up in Mutant
NRXN3	2.00525	1.48289	2.49233	8.03592	8.62713	6.88616	1.94082	8.3621e-28	1.66015e-26	Up in Mutant
NSG1	9.32443	8.40307	9.05546	19.7528	20.8916	18.8681	1.13189	4.50694e-32	1.00875e-30	Up in Mutant
NT5E	3.80998	3.41066	3.03233	16.4866	14.6428	15.3791	2.16722	3.4993e-67	1.78343e-65	Up in Mutant
NTM	10.0764	8.20535	8.1416	23.4338	25.2752	25.8001	1.48076	1.65138e-46	5.58668e-45	Up in Mutant
NTN1	22.509	23.6274	27.0418	64.8577	67.4315	61.8836	1.38558	1.49287e-64	7.3847e-63	Up in Mutant
NTRK3	1.05276	0.939166	1.2877	10.5763	13.1972	12.3951	3.42736	1.26625e-82	8.28196e-81	Up in Mutant
OAF	11.9814	11.8137	11.6309	6.01398	6.10894	4.86622	-1.08097	1.88804e-20	2.84608e-19	Down in Mutant
OGFRL1	22.7095	23.7263	21.3925	10.8874	9.93285	10.0997	-1.15282	8.50567e-33	1.979e-31	Down in Mutant
OLFML2A	0.75197	1.03803	1.20463	35.5654	38.0526	34.1553	5.12532	8.00988e-302	5.54708e-299	Up in Mutant
ONECUT1	11.5803	12.1103	11.0078	3.3699	3.12442	2.57083	-1.95761	1.01746e-45	3.36477e-44	Down in Mutant
OPTN	3.00788	3.11408	3.19849	14.672	14.2231	15.3791	2.2257	1.16324e-74	6.7462e-73	Up in Mutant
OSMR	1.20315	1.48289	1.74463	4.14757	4.57005	3.39717	1.41609	1.82961e-11	1.59202e-10	Up in Mutant
OXTR	5.61471	4.69583	5.69082	2.17748	2.98452	2.3872	-1.09884	1.27241e-10	1.02393e-09	Down in Mutant
P2RX3	2.65696	2.3232	3.61388	5.13262	6.15557	6.38117	1.01095	1.16759e-08	7.67937e-08	Up in Mutant
PAG1	6.56721	7.51333	5.77389	21.36	20.7517	20.2453	1.63675	2.96488e-51	1.12598e-49	Up in Mutant
PAK7	2.30604	2.71864	1.99386	6.89534	5.22291	6.28936	1.37494	3.25944e-14	3.48532e-13	Up in Mutant
PAPSS2	2.25591	1.92776	2.53387	10.8874	12.2179	10.2374	2.28168	1.37951e-51	5.25597e-50	Up in Mutant
PAX3	0.150394	0.197719	0.249233	10.4208	10.2593	11.6146	5.67676	1.75325e-121	2.0641e-119	Up in Mutant
PAX6	81.2629	85.4147	74.1883	32.6621	29.6587	36.1294	-1.31024	1.55028e-46	5.25977e-45	Down in Mutant
PAX7	0	0	0.0830776	5.65107	5.59597	5.60074	7.22981	2.11196e-81	1.33678e-79	Up in Mutant
PCDH7	4.3113	3.41066	3.69695	14.1536	16.9745	15.4709	2.01252	8.90004e-57	3.8381e-55	Up in Mutant
PCDHA11	0.559967	1.10327	0.222233	12.366	9.36999	10.7112	4.11649	7.02493e-68	3.59585e-66	Up in Mutant
PCDHA6	33.569	37.2192	27.7417	10.9911	14.758	11.8575	-1.40812	3.5837e-27	6.97371e-26	Down in Mutant
PCDHB16	16.3428	16.5096	15.2447	37.0689	39.1718	37.323	1.22191	1.90054e-47	6.5616e-46	Up in Mutant
PCDHB5	11.831	14.7795	13.7078	44.379	47.5192	46.0454	1.75413	2.04085e-82	1.32016e-80	Up in Mutant
PCDHB9	6.06589	4.59697	4.19542	12.339	10.0728	9.45699	1.08366	4.02558e-12	3.7142e-11	Up in Mutant
PCDHGA10	2.0599	1.53232	1.94277	27.8447	25.8525	24.539	3.79413	6.66591e-186	1.3768e-183	Up in Mutant
PCDHGB6	128.928	132.612	142.582	270.408	287.797	282.167	1.0365	4.8549e-64	2.3915e-62	Up in Mutant
PCDHGB7	62.5679	68.0381	70.4689	27.6119	28.996	25.1657	-1.31854	2.24086e-59	1.01468e-57	Down in Mutant
PCOLCE	1.70447	1.77947	1.95232	5.49553	5.68924	4.1776	1.4695	1.09858e-14	1.21101e-13	Up in Mutant
PCSK1	2.95775	2.57035	3.36464	11.9761	10.7256	11.7065	1.92233	4.54944e-45	1.47957e-43	Up in Mutant
PCSK6	7.61997	7.51333	6.64621	1.55534	1.44563	1.74449	-2.20887	1.18023e-36	3.07407e-35	Down in Mutant
PDE1A	17.2953	16.6578	15.6186	6.06583	5.87577	7.43705	-1.36943	3.50709e-32	7.87957e-31	Down in Mutant
PDE1C	0.150394	0.247149	0.207694	5.65107	5.96904	6.42708	4.83811	1.46367e-71	7.90448e-70	Up in Mutant
PDE2A	1.35355	1.13689	1.66155	3.88835	3.77728	4.13169	1.47183	1.80516e-13	1.83524e-12	Up in Mutant
PDE4D	14.9893	16.3613	13.8324	67.9683	64.7268	65.4185	2.11504	7.8766e-130	1.09096e-127	Up in Mutant
PDE5A	23.4615	22.5894	17.6124	8.60621	8.0209	9.08973	-1.32524	6.12639e-25	1.10623e-23	Down in Mutant
PDGFA	0.451182	0.444868	0.249233	3.57728	3.91718	3.12172	3.20058	5.83104e-29	1.20226e-27	Up in Mutant
PDGFB	7.72023	9.58938	10.6755	31.6771	33.2028	26.3051	1.67866	1.24618e-45	4.10961e-44	Up in Mutant
PDGFC	35.3426	36.1826	32.7741	88.2396	86.3645	82.7257	1.28373	2.36684e-65	1.18071e-63	Up in Mutant
PDGFRB	10.8785	10.5285	12.877	76.8338	81.2815	74.0032	2.73439	1.10029e-207	2.87861e-205	Up in Mutant
PDLIM3	2.05539	1.48289	1.82771	12.1835	11.3785	11.8901	2.70027	4.09681e-75	2.39959e-73	Up in Mutant
PDZD2	8.22154	9.09508	8.3493	1.9701	2.56482	2.3872	-1.90048	5.93882e-35	1.45359e-33	Down in Mutant
PGPEP1	28.7754	28.9164	33.0233	83.2625	85.7583	75.2886	1.40757	2.55972e-69	1.35137e-67	Up in Mutant
PI15	2.00525	1.8289	1.62001	43.5495	42.6693	42.786	4.54985	0	0	Up in Mutant
PIK3CD	1.05276	1.08746	1.45386	3.16252	3.07779	3.02991	1.329	1.16226e-09	8.46212e-09	Up in Mutant
PIK3IP1	2.05539	2.17491	2.74156	4.51049	5.36281	4.45305	1.00905	9.51395e-09	6.30674e-08	Up in Mutant
PIM1	16.4431	15.3232	17.654	39.2464	37.2599	36.4048	1.16958	1.29672e-43	4.04942e-42	Up in Mutant
PIP5K1B	108.033	107.362	102.476	46.0381	43.8351	40.766	-1.30371	9.84438e-72	5.34091e-70	Down in Mutant
PIPOX	16.4932	15.7187	16.7401	50.3412	53.1618	49.0294	1.61931	1.79495e-87	1.29644e-85	Up in Mutant
PKNOX2	47.9256	52.791	57.0743	23.7967	24.7622	25.0197	-1.12017	9.2342e-41	2.69095e-39	Down in Mutant
PLAT	13.3851	12.9012	13.6663	40.5944	40.804	40.1692	1.58491	8.53558e-83	5.61393e-81	Up in Mutant
PLAU	1.15302	1.48289	1.74463	6.16951	5.68924	7.1616	2.08378	9.21011e-28	1.82543e-26	Up in Mutant
PLAUR	1.25328	1.43346	1.45386	3.73282	4.52341	3.94806	1.5352	1.28797e-14	1.41185e-13	Up in Mutant
PLCL1	2.65696	1.8289	1.66155	10.6282	10.3526	8.86019	2.26794	3.66814e-41	1.07693e-39	Up in Mutant
PLSCR1	11.2796	10.232	10.5924	5.54738	5.03638	4.54486	-1.10714	1.06764e-19	1.54415e-18	Down in Mutant
PLXDC1	0.701839	0.889736	0.747698	22.8635	21.5911	18.5467	4.72326	3.25694e-170	6.08634e-168	Up in Mutant
PLXNA4	1.55407	2.02662	1.66155	11.8724	11.4251	10.1456	2.6517	1.57831e-63	7.64667e-62	Up in Mutant
PLXND1	58.1022	60.1561	63.8867	31.2105	29.5188	24.7443	-1.11332	2.73775e-37	7.19453e-36	Down in Mutant
PMEPA1	6.91813	6.9696	8.18314	37.2245	35.9541	35.2112	2.26969	1.24147e-128	1.69952e-126	Up in Mutant
PNPLA4	8.57246	9.63881	10.3016	2.54039	2.51819	3.07582	-1.82597	7.99819e-35	1.94954e-33	Down in Mutant
POSTN	1.35355	0.444868	0.830776	10.8874	13.2904	11.3851	3.73811	2.18768e-80	1.36998e-78	Up in Mutant
POU2F2	9.57509	8.45249	9.34623	30.2773	33.7624	30.0236	1.76071	2.36187e-76	1.41149e-74	Up in Mutant
POU3F1	34.3901	36.2815	33.8541	9.59126	9.18672	8.49293	-1.95905	2.00283e-97	1.63746e-95	Down in Mutant
PPARGC1A	2.90762	2.22434	2.40925	7.72485	8.06753	7.7584	1.62593	5.65338e-27	1.0911e-25	Up in Mutant
PPFIA2	3.15828	3.36123	3.82157	7.51748	7.881	9.27336	1.23116	1.71176e-16	2.08402e-15	Up in Mutant
PPIC	1.35355	1.28517	1.24616	3.88835	3.03115	3.35126	1.37867	1.13404e-10	9.1823e-10	Up in Mutant
PPM1H	11.6806	11.616	13.0847	6.22136	4.70995	6.05982	-1.12169	6.89841e-20	1.01519e-18	Down in Mutant
PPP1R16B	33.3875	33.2168	35.848	14.9313	17.161	12.2574	-1.22884	1.57065e-32	3.59054e-31	Down in Mutant
PPP1R17	5.01314	4.44868	4.2785	1.5035	1.86532	2.75446	-1.17044	1.02015e-08	6.73972e-08	Down in Mutant
PRKCA	45.1182	47.3043	47.8942	15.7089	16.3682	16.9399	-1.53574	1.20014e-78	7.35898e-77	Down in Mutant
PRKCQ	3.65959	3.36123	3.69695	0.466602	0.652864	0.872246	-2.42266	4.60226e-23	7.80727e-22	Down in Mutant
PRKCQ-AS1	3.60946	3.36123	4.02926	1.81456	0.74613	1.37723	-1.51143	4.09581e-10	3.12103e-09	Down in Mutant
PRRX1	1.00263	1.13689	0.955392	35.047	31.9437	34.1553	5.00944	3.59274e-289	2.01416e-286	Up in Mutant
PRSS35	4.76248	4.99241	4.90158	2.22932	1.63216	1.65268	-1.43577	5.12441e-16	6.08776e-15	Down in Mutant
PRTG	2898.34	3292.02	2700.94	433.577	442.129	459.077	-2.75715	4.47617e-274	2.02684e-271	Down in Mutant
PSD	14.9391	14.5324	18.4432	6.58427	8.81366	7.66659	-1.07275	1.03616e-17	1.36451e-16	Down in Mutant
PSTPIP2	10.8785	12.2586	10.9662	4.61417	6.20221	5.09576	-1.11389	9.51816e-18	1.25907e-16	Down in Mutant
PTCHD2	10.7281	10.0837	13.2509	4.45864	5.59597	5.78437	-1.12178	7.53089e-16	8.85726e-15	Down in Mutant
PTPN3	4.36143	4.39925	5.19235	2.33301	2.00522	1.69859	-1.23746	5.28304e-12	4.81775e-11	Down in Mutant
PTPRE	1.20315	0.692017	1.08001	5.70291	3.91718	3.81034	2.14031	2.23901e-17	2.87458e-16	Up in Mutant
PTPRG	77.9543	80.8177	77.4699	185.811	184.667	184.824	1.21325	1.5008e-84	1.03935e-82	Up in Mutant
PTPRO	5.51445	4.99241	4.8185	14.7239	14.363	14.7364	1.49989	7.13953e-43	2.18321e-41	Up in Mutant
PTRF	2.5567	2.61978	3.15695	18.5604	18.56	19.7403	2.74044	9.21234e-113	9.11402e-111	Up in Mutant
QPRT	15.6911	16.6578	21.3509	7.67301	8.25406	7.29933	-1.23081	5.84247e-23	9.85436e-22	Down in Mutant
RAB30	12.1819	11.5666	10.8832	30.692	29.5188	31.2631	1.3845	1.26406e-53	5.07912e-52	Up in Mutant
RAP1GAP2	1.45381	1.18632	1.95232	4.35495	3.59075	4.22351	1.36685	5.85615e-11	4.88968e-10	Up in Mutant
RAPH1	41.9599	48.1941	45.4019	90.6763	94.7585	91.2645	1.00945	3.6157e-44	1.13817e-42	Up in Mutant
RBM20	1.10289	1.23574	1.4954	7.41379	6.66854	6.33526	2.37399	5.54662e-39	1.52928e-37	Up in Mutant
RBM43	6.46694	6.87074	6.35544	3.31806	2.75135	3.5808	-1.0459	7.66685e-12	6.90603e-11	Down in Mutant
RBMS1	74.1443	74.5401	64.4682	28.6701	30.4048	27.9578	-1.31211	5.65808e-51	2.12142e-49	Down in Mutant
RBP1	15.9418	16.1635	15.4109	7.88039	7.13487	8.26339	-1.04718	5.19482e-24	9.15547e-23	Down in Mutant
RFTN1	8.02102	8.89736	9.01392	19.1307	17.8605	18.9599	1.0872	6.14906e-29	1.2634e-27	Up in Mutant
RGS5	26.7701	29.1141	24.5079	11.354	11.4717	11.6146	-1.24068	3.92916e-35	9.69768e-34	Down in Mutant
RHOJ	10.6278	11.0228	8.76469	22.034	21.2647	18.8222	1.01345	6.91828e-20	1.01684e-18	Up in Mutant
RND3	124.125	119.768	114.19	253.78	247.295	259.838	1.06766	7.10293e-61	3.31836e-59	Up in Mutant
RNF144B	4.91287	4.1521	4.40311	1.19243	1.49226	1.28542	-1.77158	2.53813e-19	3.60017e-18	Down in Mutant
RNF175	6.81786	5.43728	6.64621	1.55534	1.95859	2.43311	-1.67643	3.21559e-20	4.77391e-19	Down in Mutant
RNF180	4.06064	4.94298	3.24003	9.79864	8.53386	9.73243	1.1841	2.20753e-14	2.39091e-13	Up in Mutant
RNF182	19.6515	19.1293	18.3601	45.1049	44.3015	43.9337	1.20403	7.79445e-51	2.91315e-49	Up in Mutant
ROBO2	11.2796	11.0228	10.6339	39.0909	39.3117	40.6283	1.836	7.11718e-100	6.07178e-98	Up in Mutant
ROBO3	6.61734	6.57416	7.18621	62.1617	68.7839	55.8697	3.17332	2.23022e-196	5.25127e-194	Up in Mutant
ROR2	24.9153	24.1712	25.5464	3.73282	2.98452	2.3872	-3.06344	2.80794e-148	4.65604e-146	Down in Mutant
RUNDC3A	2.15565	2.37263	2.16002	9.59126	8.48723	8.67656	1.97859	6.4602e-39	1.77701e-37	Up in Mutant
RUNX1	1.40368	1.13689	1.16309	15.9163	14.5029	14.415	3.57666	5.24251e-121	6.1109e-119	Up in Mutant
RUNX1T1	2.30604	2.47149	2.32617	12.8056	10.166	13.9559	2.35749	4.79532e-46	1.60384e-44	Up in Mutant
RUNX2	6.16616	6.42587	5.27543	17.8864	17.7206	16.435	1.52778	1.49784e-43	4.66511e-42	Up in Mutant
RYR2	1.6042	1.38403	1.45386	5.13262	4.15035	4.22351	1.57948	8.74643e-16	1.02664e-14	Up in Mutant
RYR3	8.42207	10.1825	9.84469	66.1538	64.1205	66.5662	2.76868	8.81858e-209	2.35957e-206	Up in Mutant
S100A10	0.75197	0.840307	1.08001	6.79165	7.0416	6.65662	2.89543	7.86966e-53	3.09865e-51	Up in Mutant
S100A11	2.5567	2.96579	3.69695	22.6561	20.7517	21.9439	2.79026	8.77234e-116	8.90317e-114	Up in Mutant
S100A16	7.06852	5.28899	5.64928	2.85146	2.98452	2.70855	-1.09078	1.21413e-10	9.79709e-10	Down in Mutant
S100B	2.25591	2.71864	2.90772	11.1466	11.2386	11.3851	2.07062	3.65453e-53	1.44865e-51	Up in Mutant
S1PR1	47.2739	44.1408	44.8204	11.1466	9.88622	11.3851	-2.09052	3.25841e-116	3.33576e-114	Down in Mutant
SAMD4A	16.042	18.3385	18.5678	55.1627	48.685	49.3508	1.51067	7.18011e-64	3.50753e-62	Up in Mutant
SAMD5	1.70447	2.02662	1.70309	10.0579	9.09346	8.81428	2.34282	4.1496e-49	1.48943e-47	Up in Mutant
SCG2	10.9286	10.7263	12.2955	22.6561	22.4305	24.5147	1.0135	6.20792e-28	1.24085e-26	Up in Mutant
SCN1A	4.06064	4.79469	3.78003	24.367	22.0108	22.7702	2.43675	3.23782e-100	2.80286e-98	Up in Mutant
SCN2A	2.10552	2.17491	2.32617	8.03592	7.78773	7.66659	1.80402	3.97616e-33	9.28795e-32	Up in Mutant
SCN3A	13.9365	16.0647	13.5416	51.7928	54.9338	54.1711	1.86817	1.92783e-96	1.56527e-94	Up in Mutant
SCN9A	2.45644	1.77947	1.82771	19.027	20.0522	19.9699	3.27056	7.63232e-141	1.19807e-138	Up in Mutant
SCRT1	2.50657	2.42206	3.44772	21.3082	21.9642	19.7403	2.87387	6.1491e-117	6.46369e-115	Up in Mutant
SCUBE2	0.952496	1.23574	0.996931	4.35495	6.10894	5.3712	2.29585	2.30196e-26	4.32233e-25	Up in Mutant
SEMA3A	243.287	253.377	209.688	108.926	109.728	110.775	-1.12146	1.99441e-45	6.54045e-44	Down in Mutant
SEMA3C	58.9043	53.6808	45.6511	18.9233	19.8657	19.4649	-1.46092	7.61329e-45	2.44894e-43	Down in Mutant
SEMA3D	6.11602	6.03044	4.19542	2.28116	2.61145	2.24948	-1.20538	1.23454e-09	8.97726e-09	Down in Mutant
SEMA4D	27.1712	27.6807	26.7094	12.9612	11.565	12.5328	-1.15795	3.08804e-39	8.59468e-38	Down in Mutant
SEMA5A	46.4718	50.7644	47.8112	122.976	125.396	124.731	1.34341	4.00411e-87	2.87442e-85	Up in Mutant
SEMA6A	49.0285	50.4184	52.6297	174.717	177.346	169.354	1.75723	3.19823e-164	5.70497e-162	Up in Mutant
SEMA6B	11.3297	14.0381	16.9063	5.13262	4.98974	4.1776	-1.58728	7.3296e-26	1.36106e-24	Down in Mutant
SEMA6D	3.45906	4.1521	4.40311	8.76175	9.04683	8.12566	1.0835	1.437e-15	1.66514e-14	Up in Mutant
SEPT5-GP1BB	3.63302	2.99297	4.62285	7.94312	10.0229	6.47804	1.09191	4.33779e-09	2.98299e-08	Up in Mutant
SERPINE1	5.86537	4.99241	6.3139	17.005	15.5755	16.0218	1.47488	1.24988e-40	3.60657e-39	Up in Mutant
SEZ6	1.15302	1.3346	1.78617	18.4049	20.0989	15.6545	3.62063	2.07566e-112	2.0364e-110	Up in Mutant
SEZ6L	2.15565	1.63118	1.91078	15.4497	15.1091	15.3791	2.98925	1.07652e-108	9.97941e-107	Up in Mutant
SFRP1	375.333	380.362	398.523	116.806	120.966	126.2	-1.68421	5.61917e-169	1.03366e-166	Down in Mutant
SFRP2	562.624	585.743	561.937	82.3812	80.8152	82.8634	-2.81731	0	0	Down in Mutant
SFXN3	1.10289	0.593158	1.16309	5.75476	6.15557	5.87619	2.59722	1.42117e-39	3.99318e-38	Up in Mutant
SH2D3C	0.551445	0.247149	0.498466	4.14757	4.47678	3.35126	3.16008	9.80264e-30	2.05716e-28	Up in Mutant
SH3KBP1	12.7835	13.6921	11.1739	37.0171	36.1873	36.8639	1.53174	3.69586e-60	1.69305e-58	Up in Mutant
SHC2	2.25591	1.8289	3.15695	6.16951	5.87577	5.69256	1.25485	1.65054e-12	1.56079e-11	Up in Mutant
SHD	0.852233	0.988596	1.16309	4.66602	4.52341	4.26942	2.12491	2.82112e-25	5.13339e-24	Up in Mutant
SHISA7	1.50394	1.43346	2.49233	4.45864	3.77728	3.99397	1.12949	1.05688e-07	6.27149e-07	Up in Mutant
SIX4	12.3824	12.5057	9.637	4.04388	3.96382	4.40714	-1.48976	1.54097e-23	2.664e-22	Down in Mutant
SKIL	79.8091	78.0496	56.8666	213.393	194.88	194.557	1.46771	1.85031e-40	5.31311e-39	Up in Mutant
SLC12A8	16.794	14.7301	16.9894	6.94718	6.52864	8.03385	-1.19127	1.75676e-26	3.31979e-25	Down in Mutant
SLC15A2	1.10289	1.8289	1.91078	4.04388	4.15035	3.99397	1.29767	1.20144e-10	9.70801e-10	Up in Mutant
SLC16A10	4.41156	4.05324	5.06773	2.07379	1.44563	2.29539	-1.24049	1.34706e-10	1.08326e-09	Down in Mutant
SLC17A6	2.4063	1.97719	1.95232	9.43573	9.04683	9.77834	2.14168	1.45172e-45	4.77407e-44	Up in Mutant
SLC1A2	13.6357	17.3004	15.037	60.2435	60.9961	60.0932	1.96014	6.468e-106	5.81281e-104	Up in Mutant
SLC22A23	37.1473	41.1256	39.9603	93.5796	94.4787	85.9392	1.19199	5.38986e-59	2.43122e-57	Up in Mutant
SLC2A12	12.7334	10.4297	9.72008	4.82155	4.33688	5.09576	-1.2215	2.35675e-17	3.01916e-16	Down in Mutant
SLC2A3	124.576	115.171	119.341	341.708	351.147	311.254	1.46333	8.28924e-109	7.74518e-107	Up in Mutant
SLC35F2	8.62259	9.63881	8.39084	4.30311	4.61668	3.53489	-1.1164	4.33822e-15	4.85494e-14	Down in Mutant
SLC37A1	3.30867	2.3232	3.69695	6.79165	7.83436	6.42708	1.14609	1.01453e-11	9.02797e-11	Up in Mutant
SLC46A1	10.0263	9.73767	10.8832	4.30311	6.06231	4.95803	-1.01568	1.51304e-14	1.65242e-13	Down in Mutant
SLC4A3	2.60683	4.25096	3.5308	9.07282	9.09346	8.58474	1.34151	1.4519e-18	1.99688e-17	Up in Mutant
SLC7A2	25.1158	23.4297	21.7663	11.6132	11.565	11.2474	-1.04811	1.83371e-27	3.59804e-26	Down in Mutant
SLCO1C1	1.20315	0.642587	0.996931	9.90233	8.39396	10.926	3.33389	3.17353e-61	1.48852e-59	Up in Mutant
SLIT2	156.66	161.734	168.274	77.8188	74.1467	74.9214	-1.12103	1.89155e-71	1.01686e-69	Down in Mutant
SLITRK4	17.7966	18.3879	15.494	3.05883	2.65809	3.21354	-2.54845	4.8504e-79	3.00546e-77	Down in Mutant
SMAD9	4.46169	4.44868	4.86004	10.9392	12.2179	11.8901	1.32623	1.2072e-28	2.46742e-27	Up in Mutant
SMCO4	4.56195	4.94298	5.15081	1.86641	2.51819	1.65268	-1.29694	7.01577e-13	6.82053e-12	Down in Mutant
SMIM13	37.9996	34.9469	32.1926	72.5825	71.2554	74.1409	1.03345	3.59786e-37	9.43376e-36	Up in Mutant
SNAI2	5.9155	4.69583	3.98772	23.3301	23.13	23.2293	2.24534	5.38013e-82	3.44241e-80	Up in Mutant
SNAP91	2.35617	2.02662	2.36771	5.02893	5.26954	5.00394	1.15736	1.08948e-12	1.04365e-11	Up in Mutant
SNCAIP	11.9814	12.1103	12.7109	32.6621	33.296	37.5984	1.47287	2.97006e-56	1.27615e-54	Up in Mutant
SNTB1	6.26642	6.12929	5.27543	19.1307	18.1403	18.1795	1.63527	4.04797e-52	1.56251e-50	Up in Mutant
SNX10	11.2294	11.4677	10.6339	5.44369	5.45608	4.82031	-1.10274	1.99456e-20	2.99515e-19	Down in Mutant
SOCS2	22.4087	19.2776	22.3479	48.6303	43.4154	47.9276	1.10774	1.86652e-36	4.80844e-35	Up in Mutant
SORCS1	12.583	15.2738	13.7909	50.7041	50.97	50.8657	1.85312	2.07087e-98	1.74145e-96	Up in Mutant
SORCS2	3.30867	2.17491	2.90772	6.58427	7.3214	7.89613	1.3584	1.32475e-16	1.62123e-15	Up in Mutant
SORL1	50.8332	61.5401	60.979	17.9383	18.5133	17.8122	-1.69544	6.94903e-75	4.05005e-73	Down in Mutant
SOX8	17.7465	16.1141	18.3601	49.9783	53.5815	44.255	1.47965	3.15766e-57	1.36673e-55	Up in Mutant
SOX9	36.3452	38.5058	30.2818	75.4858	75.2659	71.3865	1.05988	1.43769e-30	3.07186e-29	Up in Mutant
SPACA6P	0.75197	0.741447	1.16309	4.71786	4.84984	4.03988	2.30705	1.56004e-25	2.86974e-24	Up in Mutant
SPHK1	6.7176	5.58557	9.01392	1.86641	1.44563	1.37723	-2.21014	7.36091e-25	1.32508e-23	Down in Mutant
SPOCK1	562.073	586.089	501.373	158.852	158.926	157.234	-1.81721	2.50626e-137	3.78285e-135	Down in Mutant
SPP1	5.56458	6.22815	5.98159	19.3899	18.3734	16.7104	1.59342	5.71869e-48	1.98602e-46	Up in Mutant
SPRY4	129.038	123.574	126.652	261.608	284.136	242.439	1.03506	2.66385e-52	1.04191e-50	Up in Mutant
SPRY4-IT1	1.35355	1.53232	1.32924	4.04388	4.29025	3.12172	1.42032	3.10213e-11	2.65804e-10	Up in Mutant
SRPX2	0.150394	0.346009	0.540004	8.91728	7.78773	8.40111	4.50836	3.03629e-85	2.1405e-83	Up in Mutant
SRRM3	1.6042	1.18632	2.2431	5.70291	6.7618	5.968	1.83264	9.48849e-22	1.52815e-20	Up in Mutant
ST18	17.8468	19.327	19.2325	59.1029	57.2655	59.7259	1.62206	6.41244e-93	4.99958e-91	Up in Mutant
ST6GALNAC5	78.0545	71.8215	68.9544	165.488	169.978	154.939	1.14428	1.25734e-57	5.48245e-56	Up in Mutant
STARD13	3.40893	3.50952	3.03233	8.65806	7.92763	8.49293	1.31782	5.99665e-21	9.30152e-20	Up in Mutant
STK32A	0.651708	0.444868	0.872315	4.4068	4.80321	3.67262	2.65688	4.80274e-27	9.29977e-26	Up in Mutant
STMN2	61.6616	66.2854	62.682	150.401	145.402	154.984	1.22204	1.41989e-72	7.77508e-71	Up in Mutant
STMN4	4.06064	3.95438	4.44465	16.2792	16.7413	19.9699	2.06649	1.38284e-58	6.14347e-57	Up in Mutant
STON2	124.576	135.586	116.516	59.8806	56.3328	57.4764	-1.1375	1.98387e-48	6.99285e-47	Down in Mutant
STX3	4.81261	4.49811	4.2785	1.60718	1.44563	1.28542	-1.66478	3.29379e-18	4.43682e-17	Down in Mutant
SULF1	149.592	162.476	143.6	30.5883	31.2442	27.6823	-2.36879	3.06918e-186	6.4524e-184	Down in Mutant
SULF2	275.071	285.655	293.555	55.3183	52.9752	51.4166	-2.43961	1.33788903620975e-310	1.05006e-307	Down in Mutant
SVOP	1.20315	0.988596	1.91078	4.14757	3.40422	3.90215	1.4359	2.69858e-10	2.10122e-09	Up in Mutant
SYNDIG1	1.80473	2.07605	2.86618	5.54738	4.89648	4.68259	1.12602	7.69302e-10	5.68549e-09	Up in Mutant
SYT10	6.21629	6.27758	5.52466	2.54039	2.98452	3.30535	-1.03787	1.00531e-10	8.15942e-10	Down in Mutant
SYT17	2.50657	2.42206	2.99079	5.59922	6.9017	6.15163	1.21024	7.50646e-14	7.86941e-13	Up in Mutant
TAC1	0.300788	0.444868	0.33231	4.14757	4.01045	3.99397	3.45948	4.74477e-39	1.31127e-37	Up in Mutant
TACC1	94.3973	91.9888	89.7653	259.171	255.829	238.215	1.42753	2.72125e-109	2.58365e-107	Up in Mutant
TAF4B	3.30867	4.20153	3.28156	2.07379	1.44563	1.60677	-1.09547	2.90864e-07	1.63844e-06	Down in Mutant
TAGLN	13.6357	11.616	15.6601	42.72	41.5035	39.4806	1.57208	6.38236e-60	2.91239e-58	Up in Mutant
TAGLN2	6.51708	6.92017	7.31083	19.0788	18.0004	19.1894	1.41631	6.88887e-45	2.22199e-43	Up in Mutant
TBX18	0.300788	0.197719	0.207694	11.0429	10.2593	10.5129	5.45098	2.00475e-124	2.56543e-122	Up in Mutant
TBX2	0.100263	0.296579	0.456927	16.3829	17.3475	16.435	5.77729	9.05261e-194	2.04955e-191	Up in Mutant
TEK	7.56983	8.35364	7.35237	1.19243	1.58553	0.918154	-2.66739	2.01259e-46	6.75049e-45	Down in Mutant
TENM1	6.7176	7.9582	5.81543	17.7827	17.3475	17.7204	1.35312	2.2528e-31	4.96671e-30	Up in Mutant
TEX15	14.0368	14.5324	13.0432	7.25825	6.01567	7.39114	-1.02795	8.47609e-19	1.17676e-17	Down in Mutant
TFAP2B	1.80473	2.12548	1.62001	7.25825	8.76703	8.90609	2.15553	6.35472e-36	1.60545e-34	Up in Mutant
TGFB1I1	7.97088	8.45249	8.64007	20.0639	23.5497	19.419	1.30961	1.10252e-34	2.67629e-33	Up in Mutant
TGFB2	0.701839	0.741447	1.15686	8.03592	5.61416	6.5671	2.90691	1.95424e-37	5.18183e-36	Up in Mutant
TGFBI	1.90499	1.92776	2.16002	27.2703	28.0731	26.1674	3.73693	7.38806e-210	2.02278e-207	Up in Mutant
TGFBR3	16.3428	15.8175	14.8709	5.13262	4.15035	4.72849	-1.76682	9.87194e-52	3.77345e-50	Down in Mutant
THRB	1.05276	1.73004	1.37078	5.18447	4.10371	4.49896	1.70424	2.65489e-16	3.19591e-15	Up in Mutant
THSD4	2.90762	2.66921	3.5308	6.89534	6.6219	6.33526	1.09315	4.42947e-13	4.37118e-12	Up in Mutant
TIMP3	29.377	27.137	27.9141	12.4946	12.5909	11.2474	-1.23644	1.53017e-43	4.74788e-42	Down in Mutant
TIMP4	2.80736	3.01522	3.28156	8.29515	8.76703	6.97797	1.37409	2.33254e-19	3.32055e-18	Up in Mutant
TLL1	2.95775	3.21294	2.82464	61.7988	60.6231	66.1989	4.37321	0	0	Up in Mutant
TLR4	32.9363	28.4716	26.8756	15.2423	14.8293	14.5987	-1.00153	1.27994e-23	2.21599e-22	Down in Mutant
TM4SF18	5.71497	5.1407	4.61081	1.71087	1.67879	1.60677	-1.64254	8.59335e-19	1.19163e-17	Down in Mutant
TMEM119	0.100263	0.346009	0.249233	4.35495	4.43015	3.67262	4.09953	6.86624e-42	2.04649e-40	Up in Mutant
TMEM132C	24.0129	25.6046	26.3771	3.99204	3.59075	3.30535	-2.82618	1.49406e-143	2.40953e-141	Down in Mutant
TMEM132D	17.0948	17.0533	17.9448	8.45068	7.7411	6.19754	-1.2427	3.79957e-29	7.86157e-28	Down in Mutant
TMEM163	1.25328	0.444868	1.4954	3.57728	3.82392	3.44308	1.72123	8.68355e-11	7.12277e-10	Up in Mutant
TMEM178A	36.1948	35.9355	33.688	16.1237	16.5081	15.1495	-1.16627	9.60979e-41	2.7866e-39	Down in Mutant
TMEM200A	6.66747	7.56276	7.47698	16.7458	16.0418	17.1695	1.18107	6.94528e-31	1.50861e-29	Up in Mutant
TMEM37	0.601576	0.692017	0.872315	4.25126	4.19698	3.21354	2.38284	5.45791e-22	8.85069e-21	Up in Mutant
TMEM51	7.6701	8.89736	7.97545	2.69592	3.21769	3.35126	-1.41727	1.80178e-21	2.8782e-20	Down in Mutant
TMEM86A	1.20315	0.988596	1.12155	4.56233	3.77728	3.5808	1.81809	4.69552e-17	5.89972e-16	Up in Mutant
TMEM88	4.963	7.01903	7.0616	1.9701	2.23839	2.15766	-1.59841	1.69879e-17	2.2002e-16	Down in Mutant
TMTC1	152.85	149.772	133.215	30.1736	31.2442	30.2532	-2.26935	1.68273e-171	3.19528e-169	Down in Mutant
TNC	1.90499	2.12548	2.32617	39.4019	41.9232	40.5365	4.2314	8.79234e-295	5.17561e-292	Up in Mutant
TNFAIP3	2.25591	1.92776	2.45079	12.1835	13.2438	12.441	2.48484	1.32308e-72	7.27878e-71	Up in Mutant
TNFAIP6	0.0501314	0.0988596	0.124616	5.23631	5.64261	5.60074	5.77573	7.10203e-73	3.92546e-71	Up in Mutant
TNFRSF12A	2.70709	2.8175	2.99079	7.10272	6.6219	6.47299	1.22034	1.31448e-16	1.61201e-15	Up in Mutant
TNFRSF19	8.92338	8.00763	8.84776	39.5575	36.9334	36.2212	2.10668	2.40898e-116	2.4878e-114	Up in Mutant
TNS2	1.95512	1.92776	1.57847	6.22136	7.13487	5.64665	1.78515	1.85063e-23	3.19464e-22	Up in Mutant
TP53INP2	18.4483	18.6845	19.6063	40.2833	43.089	39.9856	1.09992	9.78289e-43	2.97607e-41	Up in Mutant
TPPP	1.95512	2.91636	2.49233	6.2732	6.38874	6.38117	1.34838	9.37123e-17	1.16257e-15	Up in Mutant
TRAF3IP2	1.10289	2.22434	1.41232	5.70291	5.87577	5.64665	1.84367	5.69352e-21	8.86637e-20	Up in Mutant
TRIB2	303.846	282.936	302.818	743.452	726.917	701.929	1.26813	5.59189e-112	5.39617e-110	Up in Mutant
TRIM22	5.96563	5.88215	4.77696	17.9901	17.1144	17.4908	1.64902	4.63503e-49	1.65861e-47	Up in Mutant
TRIM36	9.77561	9.98482	8.93084	28.7219	26.814	29.5187	1.55127	1.46403e-59	6.65483e-58	Up in Mutant
TRIM4	9.07377	8.25478	8.51545	0	0	0.0459077	-8.63606	2.74556e-120	3.10803e-118	Down in Mutant
TRIM71	66.4742	66.5819	77.636	34.4249	36.6536	33.5126	-1.03024	4.88653e-38	1.31645e-36	Down in Mutant
TRNP1	12.7835	13.0495	13.2509	4.82155	3.73065	3.81034	-1.68573	5.63071e-43	1.73082e-41	Down in Mutant
TRPC4	6.51708	5.93158	5.94005	13.2722	14.363	14.3691	1.17586	9.39266e-28	1.85848e-26	Up in Mutant
TRPV3	8.42207	7.56276	8.72315	2.22932	2.42492	2.20357	-1.86674	1.27516e-34	3.08264e-33	Down in Mutant
TSHZ1	5.26379	5.1407	5.69082	17.1087	15.8553	17.399	1.62229	2.14003e-50	7.82442e-49	Up in Mutant
TSHZ3	1.00263	0.840307	1.20463	4.25126	4.70995	4.68259	2.12674	5.49449e-25	9.93651e-24	Up in Mutant
TSPAN18	207.243	215.464	238.848	75.5377	75.0327	78.2267	-1.55091	1.38981e-118	1.52918e-116	Down in Mutant
TTLL7	6.7176	6.17872	6.14774	14.3091	11.7515	13.451	1.03343	1.68986e-18	2.31334e-17	Up in Mutant
TUFT1	13.1344	15.7187	14.954	6.53243	6.80844	6.28936	-1.17789	1.98928e-25	3.63661e-24	Down in Mutant
TXLNB	6.36668	7.06846	5.5662	1.91825	1.49226	1.74449	-1.89846	1.75967e-24	3.12939e-23	Down in Mutant
TYW3	24.7148	23.3803	22.514	12.4946	9.79296	10.8801	-1.11154	1.59245e-27	3.13064e-26	Down in Mutant
UACA	35.4429	41.867	34.5187	75.8487	79.8825	78.089	1.04477	6.04283e-35	1.47598e-33	Up in Mutant
UG0898H09	8.3218	8.00763	7.89237	57.9105	60.0168	60.7818	2.86521	6.91128e-222	2.03416e-219	Up in Mutant
UNC5B	7.46957	8.30421	9.96931	28.2553	28.4462	26.4428	1.66389	1.75497e-61	8.29768e-60	Up in Mutant
UNC5C	69.2314	74.293	69.2867	25.5076	27.9799	25.9838	-1.44021	1.35409e-73	7.5553e-72	Down in Mutant
UNC79	2.65696	3.16351	3.19849	6.73981	6.94834	6.19754	1.11529	7.99433e-14	8.35113e-13	Up in Mutant
UNC93B1	4.66222	4.54754	4.69388	2.12563	2.19176	2.3872	-1.06708	9.085e-11	7.42247e-10	Down in Mutant
UPP1	5.21366	5.43728	6.39697	12.4427	11.7982	10.7883	1.01064	1.3622e-17	1.77598e-16	Up in Mutant
USP44	105.075	97.179	90.8038	23.2783	20.8916	22.0816	-2.16577	2.50016e-137	3.78285e-135	Down in Mutant
VCAM1	5.9155	5.33842	6.1062	2.07379	2.33166	3.02991	-1.23487	2.73236e-13	2.73305e-12	Down in Mutant
VGF	22.4087	20.4639	25.4633	90.0542	95.0383	75.8395	1.91095	8.30662e-85	5.78662e-83	Up in Mutant
VGLL3	20.6541	21.6997	16.9894	160.77	153.236	161.09	2.98438	2.55069e-243	9.38415e-241	Up in Mutant
WDR47	24.414	24.8138	25.1725	58.4289	54.9804	55.686	1.1641	6.50649e-53	2.5705e-51	Up in Mutant
WFIKKN1	3.80998	4.25096	5.06773	1.5035	1.63216	2.29539	-1.28755	1.88944e-10	1.48892e-09	Down in Mutant
WIPI1	3.00788	4.59697	4.52773	10.6282	9.74632	9.13563	1.25395	3.32505e-17	4.2183e-16	Up in Mutant
WISP1	0.150394	0	0.0830776	11.9243	10.7256	11.3392	7.06239	1.77275e-142	2.82035e-140	Up in Mutant
WNT7A	4.56195	4.59697	6.14774	1.71087	1.35236	1.69859	-1.70866	9.73525e-18	1.28634e-16	Down in Mutant
WNT7B	5.36405	5.28899	7.47698	26.7	28.6327	25.4329	2.12428	1.12514e-76	6.75831e-75	Up in Mutant
WSCD2	4.36143	4.59697	5.27543	12.1835	10.2593	8.12566	1.0748	9.55767e-12	8.54384e-11	Up in Mutant
XKR5	3.60946	4.44868	3.57234	1.45165	1.86532	1.83631	-1.18207	5.26587e-09	3.596e-08	Down in Mutant
ZBED9	11.1292	11.5666	10.0939	3.62913	2.51819	3.16763	-1.83683	7.90751e-36	1.99347e-34	Down in Mutant
ZBTB16	25.4667	26.8404	30.6141	11.1466	10.0261	11.936	-1.34484	9.46498e-41	2.75139e-39	Down in Mutant
ZBTB20	25.8678	37.1712	28.8279	60.6064	64.3071	69.1829	1.05915	2.2303e-20	3.33638e-19	Up in Mutant
ZCCHC12	2.4063	1.8289	1.95232	5.91029	6.15557	4.95803	1.4411	3.52455e-16	4.22552e-15	Up in Mutant
ZCCHC24	5.36405	6.27758	6.14774	15.6571	14.5495	14.2773	1.29867	1.32171e-32	3.04511e-31	Up in Mutant
ZDHHC22	22.4588	22.4411	24.3417	83.107	88.6496	79.6499	1.8391	3.02494e-124	3.82931e-122	Up in Mutant
ZFPM2	4.1609	4.69583	3.82157	9.79864	9.69969	8.63065	1.13319	3.00832e-17	3.82473e-16	Up in Mutant
ZIC1	48.5271	52.7416	47.5204	99.4899	105.811	98.7475	1.01146	4.82947e-44	1.5162e-42	Up in Mutant
ZIC3	1.65433	1.13689	0.955392	17.6272	21.358	19.6944	3.96479	7.49689e-139	1.16133e-136	Up in Mutant
ZNF154	2.10552	1.92776	1.66155	5.13262	5.45608	4.72849	1.41411	7.29591e-16	8.58948e-15	Up in Mutant
ZNF208	0.501314	0.642587	0.623082	5.59922	4.01045	5.41711	3.05075	4.8553e-33	1.13191e-31	Up in Mutant
ZNF215	6.96826	7.41447	6.48005	2.38485	2.51819	3.07582	-1.39675	2.21171e-18	3.01371e-17	Down in Mutant
ZNF229	9.07377	8.50192	9.22161	24.7817	25.5083	23.4129	1.43827	2.96731e-55	1.2388e-53	Up in Mutant
ZNF436	31.3822	31.2891	35.1418	88.9136	93.0331	87.7755	1.44221	9.82263e-88	7.13839e-86	Up in Mutant
ZNF536	7.41944	7.11789	9.38777	15.8645	16.9278	16.5268	1.01736	2.31153e-20	3.4535e-19	Up in Mutant
ZNF608	91.0887	100.342	95.1238	44.9493	43.2289	51.233	-1.05853	1.98195e-39	5.52928e-38	Down in Mutant
ZNF676	2.4063	2.66921	2.40925	5.23631	5.45608	5.46302	1.09269	4.43235e-12	4.07037e-11	Up in Mutant
ZNF804A	1.40368	1.28517	1.20463	3.05883	4.01045	3.39717	1.41216	5.52694e-11	4.61807e-10	Up in Mutant
ZNF827	48.3266	51.407	49.7219	100.942	100.028	102.053	1.00002	1.86187e-50	6.84993e-49	Up in Mutant
ZNF836	1.6042	1.68061	1.45386	3.16252	4.19698	3.39717	1.16864	1.69123e-08	1.0916e-07	Up in Mutant

## Sheet: DOWN
FeatureID	Ctrl1	Ctrl2	Ctrl3	APPKO1	APPKO2	APPKO3	log2FC	PValue	FDR	Status
AACSP1	3.10814	3.16351	3.03233	0.518447	0.279799	0.550892	-2.79268	2.37135e-24	4.21085e-23	Down in Mutant
ABCG2	4.3113	4.10267	4.44465	0	0.0466331	0.137723	-5.96042	9.33318e-59	4.17793e-57	Down in Mutant
ABLIM1	537.809	561.028	554.543	272.236	272.337	272.829	-1.0363	3.10838e-78	1.89611e-76	Down in Mutant
ABTB2	39.6539	39.3461	44.5711	128.73	136.355	114.632	1.5985	2.99163e-90	2.27229e-88	Up in Mutant
ACSBG1	1.30342	1.38403	1.86925	4.25126	3.77728	4.13169	1.37793	3.32585e-12	3.08795e-11	Up in Mutant
ACSS1	6.06589	6.4753	7.6016	19.3899	16.5081	18.7763	1.41397	5.30659e-35	1.30427e-33	Up in Mutant
ACSS3	7.92075	6.4753	5.5662	2.64408	2.89125	2.93809	-1.24728	2.34077e-12	2.19061e-11	Down in Mutant
ACVR2A	41.3082	42.0153	37.8003	88.6544	82.2608	88.8773	1.08185	1.33133e-44	4.24764e-43	Up in Mutant
ADAM12	10.5777	9.93539	11.3816	47.9045	53.6747	48.0195	2.20747	1.21036e-127	1.60108e-125	Up in Mutant
ADAM19	19.3507	19.1293	23.054	44.068	45.6072	40.3529	1.05658	3.84168e-32	8.61487e-31	Up in Mutant
ADAMTS10	5.26379	5.38785	5.52466	13.1685	12.1246	10.3292	1.1149	1.32211e-18	1.82476e-17	Up in Mutant
ADAMTS12	126.181	133.905	140.11	47.8526	49.4777	46.0454	-1.50085	1.13872e-106	1.03124e-104	Down in Mutant
ADAMTS14	0.350919	0.346009	0.373849	7.62116	8.25406	7.29933	4.39131	4.82998e-83	3.23087e-81	Up in Mutant
ADAMTS2	0.300788	0.444868	0.249233	5.08078	4.80321	4.49896	3.82912	5.77611e-49	2.05445e-47	Up in Mutant
ADAMTS6	5.16353	4.25096	4.44465	12.8575	12.2645	11.936	1.40078	1.29844e-31	2.88425e-30	Up in Mutant
ADARB2	1.65433	1.73004	1.62001	3.42175	4.43015	3.76443	1.19822	1.29962e-09	9.42141e-09	Up in Mutant
ADCK3	10.4775	9.14451	14.1232	5.39184	6.482	4.91212	-1.02871	1.91777e-10	1.51023e-09	Down in Mutant
ADCY5	2.5567	2.22434	2.65848	5.8066	5.08301	5.87619	1.14694	1.92294e-12	1.80965e-11	Up in Mutant
ADCY8	0.150394	0.148289	0.0415388	3.73282	4.47678	3.48899	5.06764	1.20587e-44	3.86833e-43	Up in Mutant
ADD2	61.6616	64.9508	65.7559	153.927	160.978	160.126	1.28427	9.74986e-90	7.31115e-88	Up in Mutant
ADGRA1	2.30604	1.73004	2.45079	13.013	13.1505	12.1196	2.5301	2.13722e-72	1.16488e-70	Up in Mutant
ADGRA2	0.651708	0.593158	0.456927	15.1905	12.1246	12.8542	4.54211	4.64128e-113	4.63066e-111	Up in Mutant
ADGRF5	0.200525	0.346009	0.124616	4.66602	4.70995	4.86622	4.38965	5.78826e-55	2.39106e-53	Up in Mutant
ADGRG6	8.27167	8.60078	10.1355	29.5515	29.7053	29.1973	1.68563	1.30876e-74	7.55294e-73	Up in Mutant
ADGRL4	103.672	95.3995	80.6683	34.4767	35.0215	33.9258	-1.45607	2.46229e-52	9.66283e-51	Down in Mutant
AFAP1	41.1578	44.0914	47.9358	101.045	103.246	96.5439	1.1545	1.17906e-58	5.25799e-57	Up in Mutant
AFAP1L2	4.21103	3.16351	3.03233	8.81359	9.14009	8.49293	1.33282	7.01038e-20	1.02781e-18	Up in Mutant
AGAP2	22.4087	23.6274	27.291	57.2883	58.4779	51.5084	1.16739	1.40419e-40	4.04195e-39	Up in Mutant
AHNAK	8.37194	11.4183	10.3847	81.8627	88.6029	81.3944	3.03935	6.6446e-217	1.86255e-214	Up in Mutant
AHNAK2	1.70447	1.97719	2.20156	5.59922	6.20221	5.968	1.56631	4.10684e-21	6.44665e-20	Up in Mutant
AHRR	0.701839	0.741447	0.955392	4.76971	4.57005	5.09576	2.54804	1.6023e-32	3.65579e-31	Up in Mutant
AK4	7.87062	8.74907	9.05546	55.0072	54.7939	51.6462	2.62934	1.92902e-185	3.91557e-183	Up in Mutant
AK5	18.6489	18.3879	18.734	7.15456	6.71517	6.42708	-1.4792	4.92998e-50	1.79693e-48	Down in Mutant
AKR1C1	1.05276	1.38403	1.62001	4.51049	3.73065	4.95803	1.66692	6.27104e-15	6.97816e-14	Up in Mutant
ALCAM	9.07377	10.6768	8.1416	35.0988	34.8349	35.8539	1.90827	9.49783e-80	5.91629e-78	Up in Mutant
ALDH1L2	8.4722	8.50192	8.76469	18.5604	19.7724	18.5467	1.12389	9.69187e-33	2.2417e-31	Up in Mutant
ALG10B	25.4667	23.4792	15.4524	60.399	57.9183	60.0932	1.45041	3.5597e-25	6.45737e-24	Up in Mutant
ALPK2	1.95512	2.3232	1.45386	7.36194	8.58049	8.99791	2.11536	1.76209e-32	4.00835e-31	Up in Mutant
AMER2	19.7016	18.6845	16.574	40.4907	36.9334	34.6144	1.00876	1.36622e-25	2.52109e-24	Up in Mutant
AMIGO2	1.55407	0.939166	1.20463	4.09573	5.12964	5.00394	1.92689	5.29569e-20	7.83244e-19	Up in Mutant
AMY2B	3.00788	1.97719	2.36771	4.72616	5.45608	5.37946	1.06662	1.2945e-09	9.39588e-09	Up in Mutant
ANK2	74.1944	86.0078	81.0837	177.827	180.703	182.85	1.14589	3.16469e-62	1.52073e-60	Up in Mutant
ANKRD1	1.05276	1.53232	1.08001	3.68097	3.21769	3.30535	1.45832	2.77068e-11	2.38096e-10	Up in Mutant
ANKRD18B	8.52233	10.3803	9.92777	4.25126	3.87055	4.03988	-1.26637	9.12804e-21	1.4011e-19	Down in Mutant
ANKRD20A2	0.902364	1.28517	1.20463	4.04388	4.05708	3.85625	1.78753	2.20553e-18	3.00878e-17	Up in Mutant
ANKRD33B	14.4378	17.2016	16.1586	5.44369	5.17628	6.05982	-1.53659	8.82754e-39	2.42253e-37	Down in Mutant
ANKS1B	9.87588	10.4791	11.3816	21.5674	22.3373	21.8521	1.02823	3.65949e-30	7.73486e-29	Up in Mutant
ANO1	0.451182	0.642587	0.581543	9.53942	8.95356	9.41108	4.02067	2.03182e-91	1.56344e-89	Up in Mutant
ANO4	0.902364	1.48289	1.16309	5.8066	3.82392	5.41711	2.05772	2.13369e-18	2.91415e-17	Up in Mutant
ANOS1	8.02102	8.00763	7.47698	3.3699	2.89125	3.12172	-1.3433	1.27079e-20	1.93294e-19	Down in Mutant
ANXA2	23.4113	22.886	24.8817	106.437	104.878	108.113	2.14516	4.47626e-194	1.03331e-191	Up in Mutant
APBA1	3.3588	4.34982	5.73235	10.2134	9.83959	10.0997	1.13403	7.60277e-14	7.95622e-13	Up in Mutant
APCDD1	9.77561	11.5171	11.9632	34.4249	35.4878	34.9358	1.63355	7.77884e-74	4.42417e-72	Up in Mutant
APOBEC3B	8.17141	7.11789	7.85083	4.09573	3.40422	3.48899	-1.09695	1.11284e-14	1.22558e-13	Down in Mutant
APOBEC3C	11.7307	12.2092	14.0401	5.34	6.29547	7.06979	-1.03827	3.48762e-17	4.41978e-16	Down in Mutant
APP	578.365	573.633	571.325	183.841	185.273	186.569	-1.65283	3.68415e-187	7.8861e-185	Down in Mutant
ARHGAP18	4.51182	4.30039	3.40618	11.0429	9.55979	10.1915	1.3205	2.98935e-21	4.72397e-20	Up in Mutant
ARHGAP26	17.1951	19.2776	15.9924	42.72	45.4207	38.3329	1.25059	2.2368e-37	5.90444e-36	Up in Mutant
ARHGAP31	7.06852	5.88215	7.56006	16.2792	17.2543	16.5268	1.26321	1.76364e-32	4.00835e-31	Up in Mutant
ARHGDIB	1.85486	2.3232	1.37078	6.94718	7.08823	6.01391	1.84444	2.17517e-23	3.73298e-22	Up in Mutant
ARHGEF39	25.567	23.4792	24.0925	10.7837	12.8241	10.3751	-1.12378	1.37359e-30	2.94558e-29	Down in Mutant
ARRB1	50.2817	47.7492	56.6174	14.5683	15.762	13.8182	-1.82835	1.22644e-89	9.1385e-88	Down in Mutant
ASCL1	3.91025	5.1407	4.77696	10.1616	8.72039	11.0178	1.09069	3.00379e-14	3.22366e-13	Up in Mutant
ATCAY	17.7465	17.5476	19.6063	56.1996	60.3433	57.201	1.64055	3.05929e-92	2.36954e-90	Up in Mutant
ATL3	10.4775	8.30421	8.18314	18.8196	18.7931	17.6745	1.01976	9.49096e-21	1.45302e-19	Up in Mutant
ATP10B	0.451182	0.840307	0.623082	7.98408	6.29547	6.19754	3.38491	1.31355e-49	4.75829e-48	Up in Mutant
ATP1A2	11.0289	9.19394	10.2601	34.6841	35.2546	34.1094	1.75162	3.46033e-85	2.42491e-83	Up in Mutant
ATP2B4	91.4396	92.236	91.3854	191.566	203.973	195.75	1.08435	1.51584e-69	8.03871e-68	Up in Mutant
ATP8A1	8.07115	9.93539	7.43544	18.4567	18.4667	18.4549	1.10667	6.54384e-23	1.09901e-21	Up in Mutant
ATXN1	4.91287	4.69583	3.44772	21.9303	21.9176	21.2094	2.30854	1.77386e-84	1.22127e-82	Up in Mutant
B3GALT2	2.70709	2.71864	2.57541	7.25825	6.52864	7.98794	1.42645	1.5094e-19	2.16974e-18	Up in Mutant
BACE2	29.778	29.6579	28.4956	6.58427	6.20221	6.01391	-2.24542	1.28922e-117	1.37982e-115	Down in Mutant
BCAR3	44.266	40.0381	44.9034	19.9083	20.7051	19.2353	-1.13011	8.95035e-43	2.72986e-41	Down in Mutant
BCL11A	0.401051	0.444868	0.415388	20.4786	20.6118	20.0617	5.56222	5.73543e-235	1.87565e-232	Up in Mutant
BCL6	2.80736	2.52092	2.74156	8.19146	9.18672	7.52886	1.60407	5.06504e-26	9.4652e-25	Up in Mutant
BGN	2.05539	2.07605	3.15695	54.3332	54.3276	48.1113	4.38403	1.41993e-279	6.96533e-277	Up in Mutant
BHLHE40	1.30342	1.43346	1.45386	8.50252	9.27999	8.03385	2.59621	2.4324e-53	9.70736e-52	Up in Mutant
BMP8A	0.651708	0.692017	0.581543	7.82854	8.20743	7.66659	3.59915	7.84525e-74	4.44049e-72	Up in Mutant
BMPR2	63.4663	66.4336	58.902	152.06	151.558	151.955	1.25127	1.19512e-70	6.36656e-69	Up in Mutant
BNC2	0.200525	0.346009	0.207694	9.22835	9.04683	9.04382	5.14086	3.57417e-108	3.2874e-106	Up in Mutant
C3orf70	12.0315	12.7529	13.2509	30.3291	29.7986	29.4727	1.21433	3.46848e-47	1.18705e-45	Up in Mutant
C8orf4	50.8833	46.0686	41.6634	6.84349	5.68924	7.89613	-2.78019	1.08765e-115	1.09444e-113	Down in Mutant
C9orf116	9.77561	9.44109	9.42931	5.08078	4.70995	4.08579	-1.06743	2.86525e-17	3.64677e-16	Down in Mutant
CA12	4.06064	4.54754	4.23696	25.1447	24.9021	25.6624	2.5397	3.93157e-131	5.57668e-129	Up in Mutant
CA14	46.8728	44.6351	48.6419	18.1975	19.8191	19.5567	-1.30191	2.4033e-58	1.0597e-56	Down in Mutant
CACNA1C	1.10289	1.03803	0.996931	3.42175	4.01045	4.26942	1.88205	3.59498e-18	4.83147e-17	Up in Mutant
CACNA1D	5.16353	5.09127	4.44465	1.91825	1.35236	2.15766	-1.45083	4.65448e-14	4.9278e-13	Down in Mutant
CACNA2D1	19.3507	20.0191	14.6217	41.061	40.4775	41.0874	1.16614	1.38062e-26	2.62585e-25	Up in Mutant
CADM3	11.4299	13.0495	14.2893	28.2035	29.0058	28.1873	1.11569	1.65863e-34	3.99326e-33	Up in Mutant
CADPS	4.66222	4.49811	5.44158	10.68	11.7982	12.5787	1.24003	3.92718e-23	6.68131e-22	Up in Mutant
CADPS2	21.8071	19.8708	20.9771	7.3101	7.13487	8.81428	-1.44555	4.71851e-43	1.45422e-41	Down in Mutant
CALB1	66.2235	63.6161	51.1343	426.682	416.76	429.467	2.79432	7.0516e-207	1.80475e-204	Up in Mutant
CAMK1D	25.0155	22.1445	25.4633	66.1019	67.5714	63.4444	1.41975	5.5583e-74	3.19209e-72	Up in Mutant
CAV1	1.35355	1.63118	1.45386	31.6771	30.8245	28.1873	4.32876	2.14699e-236	7.22186e-234	Up in Mutant
CAV2	1.00263	1.18632	0.664621	4.45864	5.45608	4.08579	2.28803	1.63703e-22	2.68424e-21	Up in Mutant
CCDC102B	11.9313	12.1597	10.0939	22.8116	22.0108	24.4688	1.0042	6.39651e-23	1.0758e-21	Up in Mutant
CCDC125	3.96038	3.41066	3.40618	1.65903	1.21246	1.37723	-1.36226	5.02651e-11	4.2089e-10	Down in Mutant
CCDC152	0.802102	1.08746	0.872315	4.61417	3.49748	4.59077	2.17691	8.34068e-21	1.28359e-19	Up in Mutant
CCDC3	0.75197	0.889736	0.955392	3.94019	5.59597	5.27939	2.48271	1.52023e-26	2.88671e-25	Up in Mutant
CCDC81	3.30867	3.26237	3.07387	1.03689	0.652864	0.780431	-1.98558	8.25301e-17	1.02601e-15	Down in Mutant
CD248	1.50394	2.07605	1.03847	6.58427	5.92241	5.87619	1.98686	1.88432e-23	3.24804e-22	Up in Mutant
CD44	0.802102	0.840307	0.955392	15.1386	16.6947	14.0478	4.1065	2.20021e-130	3.08369e-128	Up in Mutant
CD93	3.80998	3.70723	3.82157	0.985049	1.07256	1.56086	-1.65285	4.8214e-15	5.38542e-14	Down in Mutant
CDH11	10.9788	9.83653	9.38777	47.2823	45.5139	45.0814	2.17393	1.62422e-126	2.12467e-124	Up in Mutant
CDH13	1.85486	1.28517	1.08001	3.00699	3.49748	3.35126	1.2184	6.19521e-08	3.76348e-07	Up in Mutant
CDK5R1	25.7174	24.1217	25.1725	56.9773	57.6385	58.4864	1.18713	8.79736e-56	3.72559e-54	Up in Mutant
CDKL5	3.50919	3.36123	3.65541	7.15456	7.08823	7.34523	1.01434	2.28254e-13	2.29482e-12	Up in Mutant
CDKN1C	15.2399	13.7415	17.4878	36.706	36.6536	35.1194	1.19957	8.09617e-40	2.29678e-38	Up in Mutant
CDKN2B	2.80736	2.37263	2.45079	16.0718	19.1196	16.2513	2.73539	1.105e-90	8.44754e-89	Up in Mutant
CDON	63.8172	61.9355	62.3082	21.8266	23.7829	21.1635	-1.51315	1.28126e-82	8.33385e-81	Down in Mutant
CEACAM21	4.51182	4.1521	4.73542	1.45165	1.86532	0.964062	-1.66592	1.15165e-15	1.34507e-14	Down in Mutant
CELF3	15.0394	17.3004	16.6571	33.1806	35.3479	35.2571	1.06312	5.64282e-35	1.38402e-33	Up in Mutant
CELF4	1.7546	1.28517	1.53694	4.66602	5.22291	5.46302	1.72704	7.73215e-21	1.19463e-19	Up in Mutant
CEMIP	0.902364	0.494298	0.540004	6.63612	6.94834	5.968	3.31952	3.70658e-54	1.50995e-52	Up in Mutant
CFH	0.150394	0.148289	0.166155	5.34	5.22291	5.69256	5.05256	8.26786e-67	4.19558e-65	Up in Mutant
CGN	6.76773	7.06846	7.39391	2.79961	2.84462	2.34129	-1.43245	1.80163e-21	2.8782e-20	Down in Mutant
CHL1	1.70447	1.87833	1.66155	6.11767	5.92241	6.05982	1.76826	2.26895e-26	4.26715e-25	Up in Mutant
CHODL	2.10552	1.68061	1.70309	5.70291	5.92241	5.83028	1.65361	8.16996e-23	1.36433e-21	Up in Mutant
CHRNA3	1.25328	1.77947	1.45386	5.54738	5.31618	5.18757	1.81622	5.69936e-24	9.99978e-23	Up in Mutant
CHRNA4	1.65433	1.08746	1.70309	4.09573	4.98974	5.00394	1.63722	1.76096e-16	2.14171e-15	Up in Mutant
CHST2	10.678	9.14451	11.797	22.9672	24.2959	22.5866	1.11956	1.05763e-30	2.28468e-29	Up in Mutant
CHST7	1.95512	1.73004	2.57541	5.02893	4.66331	3.94806	1.08648	8.29139e-09	5.53998e-08	Up in Mutant
CLSTN2	23.5116	25.8024	26.7094	1.39981	1.21246	1.60677	-4.18501	3.14197e-203	7.70633e-201	Down in Mutant
CLVS2	12.8336	11.0723	9.38777	28.0998	29.0524	28.1873	1.34348	1.00883e-36	2.63347e-35	Up in Mutant
CMKLR1	1.30342	0.741447	0.996931	30.7439	30.5913	26.7642	4.83178	2.44074e-233	7.76618e-231	Up in Mutant
CNGA3	1.50394	1.18632	1.57847	4.71786	4.15035	4.63668	1.63112	2.48203e-17	3.17274e-16	Up in Mutant
CNPY1	43.1631	42.6579	36.0141	250.047	247.715	243.403	2.58612	5.75888e-233	1.78419e-230	Up in Mutant
CNR1	6.76773	6.92017	6.60467	17.1606	16.4149	16.1595	1.27421	2.20831e-36	5.67652e-35	Up in Mutant
CNTN2	14.0869	15.1255	16.3247	125.257	135.842	122.252	3.0509	9.69444e-307	7.13329e-304	Up in Mutant
COL12A1	3.05801	4.94298	4.32003	51.5854	54.3742	51.5544	3.65139	1.67814e-241	5.81081e-239	Up in Mutant
COL13A1	2.60683	2.12548	2.65848	6.32505	6.29547	5.27939	1.24902	3.90134e-14	4.15285e-13	Up in Mutant
COL14A1	16.8943	18.4373	15.2863	0.829515	1.39899	1.10178	-3.92621	5.92794e-121	6.84212e-119	Down in Mutant
COL16A1	0.0501314	0.148289	0.290772	6.53243	6.66854	5.968	5.15754	9.59643e-79	5.91512e-77	Up in Mutant
COL1A1	22.0578	26.4944	32.8987	555.567	563.048	490.157	4.28167	0	0	Up in Mutant
COL1A2	31.282	25.7529	32.3587	254.713	264.13	238.445	3.06151	2.49312101419067e-313	2.09653669286192e-310	Up in Mutant
COL24A1	1.25328	1.43346	1.91078	4.76971	5.96904	4.82031	1.72229	1.44383e-18	1.98809e-17	Up in Mutant
COL26A1	61.5613	61.7378	69.8683	15.9682	17.0211	15.1955	-2.02301	1.76059e-123	2.13685e-121	Down in Mutant
COL3A1	153.602	144.236	156.767	430	432.662	407.66	1.46258	1.94967e-132	2.79921e-130	Up in Mutant
COL4A6	25.7675	23.8746	28.911	3.88835	4.61668	4.22351	-2.64185	1.95059e-116	2.03224e-114	Down in Mutant
COL5A1	38.8017	43.7948	47.2296	227.287	235.591	210.074	2.35267	3.73563e-205	9.35737e-203	Up in Mutant
COL5A3	3.86011	3.75666	3.44772	60.088	66.4522	57.2928	4.03761	5.3461e-288	2.73651e-285	Up in Mutant
COL6A1	77.3025	81.9546	87.5222	206.134	215.818	197.862	1.30826	4.50758e-88	3.29613e-86	Up in Mutant
COL6A2	15.5407	15.2738	19.814	163.051	169.465	149.613	3.22677	1.74653e-277	8.22475e-275	Up in Mutant
COL6A3	8.42207	10.4297	10.8832	396.715	417.087	360.972	5.27911	0	0	Up in Mutant
COLEC12	1.55407	1.73004	1.70309	6.99903	6.482	6.10572	1.94694	1.32018e-30	2.83623e-29	Up in Mutant
CORO2A	3.55933	3.80609	3.82157	0.77767	0.979296	1.1936	-1.92615	6.15662e-19	8.59809e-18	Down in Mutant
CP	17.8969	17.251	16.4078	1.86641	0.886029	0.642708	-3.9677	7.71187e-124	9.55703e-122	Down in Mutant
CPEB2	12.3323	11.1711	10.1355	25.4557	25.6016	23.5966	1.13387	2.07925e-31	4.59269e-30	Up in Mutant
CPEB4	19.5512	19.7719	15.2447	41.7868	38.892	40.4906	1.13353	7.86386e-28	1.56387e-26	Up in Mutant
CPLX2	13.6357	13.6426	16.9063	37.8466	41.2237	38.792	1.39184	1.04976e-50	3.8987e-49	Up in Mutant
CPNE5	1.05276	1.73004	1.4954	4.97709	5.17628	5.46302	1.84208	9.90627e-23	1.64494e-21	Up in Mutant
CPT1A	0.902364	0.840307	1.20463	12.8575	12.2179	9.04382	3.4893	1.21167e-64	6.01898e-63	Up in Mutant
CRABP2	32.1342	32.8708	33.688	5.18447	7.22813	7.29933	-2.33535	3.29087e-109	3.09947e-107	Down in Mutant
CRB1	2.95775	3.16351	3.36464	6.58427	6.38874	6.88616	1.04226	7.94566e-13	7.70546e-12	Up in Mutant
CRYBG3	29.9785	33.3157	29.9079	62.9394	62.7215	64.5921	1.01044	5.29861e-38	1.42421e-36	Up in Mutant
CSPG4	2.75722	3.80609	4.0708	9.64311	10.679	8.44702	1.40703	1.3651e-19	1.96471e-18	Up in Mutant
CSRNP1	2.25591	1.73004	2.0354	5.44369	4.84984	6.01391	1.41669	1.88643e-15	2.16673e-14	Up in Mutant
CSRP1	27.7728	30.1027	32.1095	6.58427	8.3007	8.07976	-1.98551	2.82625e-83	1.90134e-81	Down in Mutant
CTSK	2.80736	3.01522	3.19849	9.02097	8.62713	8.3552	1.50127	2.3298e-27	4.54871e-26	Up in Mutant
CTSV	13.4853	14.4829	14.5386	5.70291	6.99497	7.52886	-1.08543	2.05407e-21	3.27234e-20	Down in Mutant
CUX2	6.06589	6.9696	7.56006	17.8346	19.7724	18.0417	1.40956	8.61011e-40	2.4367e-38	Up in Mutant
CXCR4	28.5247	26.7415	30.4479	145.995	149.319	148.236	2.35049	6.53144e-245	2.48047e-242	Up in Mutant
CYGB	0.300788	0.642587	0.415388	4.56233	5.03638	4.03988	3.29572	1.85559e-37	4.93134e-36	Up in Mutant
CYP1B1	1.45381	1.53232	1.24616	17.8346	19.7258	20.6126	3.76747	7.36025e-147	1.2035e-144	Up in Mutant
DAPK2	3.15828	3.21294	3.61388	1.14058	1.49226	0.872246	-1.52894	1.08259e-11	9.61908e-11	Down in Mutant
DBNDD1	2.90762	3.3118	3.73849	10.5763	11.5184	9.96197	1.65818	3.25364e-34	7.78559e-33	Up in Mutant
DCC	102.87	109.685	100.939	292.093	303.488	293.58	1.48399	1.86159e-118	2.0293e-116	Up in Mutant
DCLK2	49.1789	56.35	54.7481	123.287	123.671	120.921	1.17835	6.8856e-64	3.37767e-62	Up in Mutant
DCN	0.75197	1.18632	1.08001	35.8765	35.6743	37.1393	5.13696	2.41104035170528e-321	2.1834737152308e-318	Up in Mutant
DCX	131.946	142.308	147.67	336.109	345.924	352.893	1.27471	1.50395e-94	1.20449e-92	Up in Mutant
DDB2	7.06852	6.12929	6.18928	2.07379	2.84462	2.15766	-1.46533	2.3613e-18	3.21012e-17	Down in Mutant
DDR2	2.80736	2.57035	2.65848	6.2732	6.71517	6.5648	1.26442	3.77284e-17	4.76584e-16	Up in Mutant
DENND1B	6.81786	6.82131	5.44158	18.1975	16.7879	17.5827	1.44875	2.48865e-37	6.55456e-36	Up in Mutant
DEPDC1	86.1758	84.1295	66.9605	34.5285	33.809	32.6863	-1.25279	8.95929e-36	2.2538e-34	Down in Mutant
DIO3	9.2743	8.65021	9.96931	2.64408	2.00522	2.75446	-1.93424	1.07945e-37	2.88171e-36	Down in Mutant
DIRAS2	1.40368	1.48289	1.74463	9.90233	10.4458	8.90609	2.62593	5.5904e-58	2.45581e-56	Up in Mutant
DKK1	1.10289	0.642587	0.872315	7.36194	7.50793	6.33526	2.99121	1.58817e-50	5.87971e-49	Up in Mutant
DKK3	22.8599	24.1712	25.8371	49.3043	53.1151	50.4985	1.0485	1.96508e-40	5.62892e-39	Up in Mutant
DLC1	1.35355	1.53232	1.53694	13.8944	16.648	14.6905	3.32858	4.63992e-104	4.1072e-102	Up in Mutant
DLG2	1.25328	1.53232	1.70309	4.92524	4.33688	4.63668	1.59636	1.1404e-17	1.49843e-16	Up in Mutant
DLK1	1.30342	1.13689	2.86618	8.2433	7.36803	6.79434	2.03108	4.72852e-18	6.31882e-17	Up in Mutant
DLL3	3.40893	3.3118	3.65541	9.59126	8.20743	7.52886	1.26055	1.23358e-17	1.61545e-16	Up in Mutant
DNAJC6	4.01051	4.05324	3.40618	8.76175	7.881	9.68653	1.1849	6.7161e-16	7.92271e-15	Up in Mutant
DNER	2.60683	1.63118	2.53387	41.8905	42.0164	41.776	4.18437	1.31836e-288	7.05503e-286	Up in Mutant
DNM3OS	0.451182	0.346009	0.0415388	6.11767	6.10894	5.968	4.4662	1.44883e-68	7.51413e-67	Up in Mutant
DOK5	12.0817	12.3574	11.0493	29.9144	29.9851	28.5546	1.30052	3.84969e-48	1.34488e-46	Up in Mutant
DPF3	1.15302	0.939166	1.08001	4.82155	4.05708	4.36123	2.03332	1.2713e-22	2.09917e-21	Up in Mutant
DRAM1	23.4615	21.5514	21.3094	11.354	9.69969	11.4769	-1.04659	1.0124e-25	1.877e-24	Down in Mutant
DRP2	8.3218	7.61219	8.22468	25.8186	25.6016	25.2951	1.64634	4.81932e-73	2.67631e-71	Up in Mutant
DSC2	14.1872	14.1864	13.5832	5.18447	6.01567	5.64665	-1.33066	6.79414e-34	1.61265e-32	Down in Mutant
DSP	1.40368	2.07605	1.53694	30.9513	29.0524	28.0496	4.11447	6.18189e-222	1.86614e-219	Up in Mutant
DUSP5	4.1609	3.6578	4.69388	8.08777	9.60642	7.85022	1.00459	2.66933e-12	2.4882e-11	Up in Mutant
DUSP8	1.6042	1.8289	1.86925	5.02893	3.63738	4.72849	1.30914	3.76373e-11	3.19469e-10	Up in Mutant
EBF1	22.0578	23.3309	22.1817	51.1188	54.0478	55.1811	1.22811	1.07842e-53	4.34802e-52	Up in Mutant
EBF2	12.6331	13.2966	13.4586	26.5445	25.8347	29.2891	1.03242	1.62118e-29	3.36616e-28	Up in Mutant
EBF3	14.5381	14.3346	12.7939	42.9792	40.0112	42.5105	1.57371	2.26876e-68	1.1715e-66	Up in Mutant
ECM1	1.50394	2.3232	2.28463	5.65107	7.50793	5.73846	1.60102	9.47013e-17	1.1736e-15	Up in Mutant
EDIL3	6.51708	6.37644	4.8185	14.2054	15.8086	15.7463	1.35891	1.96089e-27	3.83481e-26	Up in Mutant
EDNRA	2.35617	2.07605	2.61694	42.4089	42.3429	40.766	4.12409	4.18495e-296	2.59313e-293	Up in Mutant
EDNRB	4.76248	5.04184	4.32003	17.2643	15.7154	17.1695	1.81237	4.79175e-56	2.04396e-54	Up in Mutant
EEF1A2	4.11077	4.54754	4.69388	12.8056	12.4977	12.2114	1.46607	1.51242e-36	3.91334e-35	Up in Mutant
EGFLAM	0.250657	0.543728	0.540004	7.20641	6.15557	6.38117	3.82975	5.21649e-62	2.48639e-60	Up in Mutant
EGR1	13.2848	13.5932	12.0047	76.419	80.0691	67.5302	2.5083	2.35287e-154	4.01454e-152	Up in Mutant
EHD2	0.551445	0.889736	1.16309	12.7538	11.9381	13.0378	3.80193	2.24041e-104	1.99821e-102	Up in Mutant
ELAVL2	50.1314	46.0686	37.6757	93.9944	91.9139	98.3802	1.06704	2.5848e-28	5.23768e-27	Up in Mutant
ELAVL3	70.0335	71.4755	72.6098	175.753	189.33	179.315	1.32638	1.68335e-97	1.38588e-95	Up in Mutant
ELL2	15.5909	14.1369	12.2124	6.63612	5.40944	5.23348	-1.30012	4.44783e-22	7.24265e-21	Down in Mutant
ELMOD1	0.75197	0.444868	0.373849	8.50252	8.3007	8.86019	4.0227	1.89759e-83	1.28392e-81	Up in Mutant
EMILIN1	1.7546	1.53232	1.66155	7.82854	7.55457	6.33526	2.10865	1.22585e-33	2.88062e-32	Up in Mutant
EMP1	20.3533	18.0419	20.354	84.8179	87.9967	80.9353	2.09005	4.73524e-152	7.964e-150	Up in Mutant
EN1	12.1819	12.4563	14.9124	33.388	32.2701	31.2631	1.2682	2.31816e-44	7.35625e-43	Up in Mutant
EN2	208.346	194.16	184.681	409.521	412.377	392.235	1.02763	1.00324e-55	4.23337e-54	Up in Mutant
ENG	0.300788	0.346009	0.166155	4.04388	5.78251	3.99397	4.07045	8.01567e-38	2.14474e-36	Up in Mutant
ENTPD1	0.802102	0.790877	0.955392	6.58427	7.69447	6.93206	3.02218	5.00087e-54	2.03018e-52	Up in Mutant
EPAS1	1.00263	1.23574	1.20463	6.42874	7.13487	7.29933	2.57273	4.3611e-45	1.42225e-43	Up in Mutant
EPHA7	9.97614	10.0837	7.68468	2.07379	2.23839	2.11175	-2.12297	2.01429e-33	4.71456e-32	Down in Mutant
EPHB3	16.1423	14.4335	18.4017	34.9951	39.0319	34.339	1.12322	3.27296e-32	7.38173e-31	Up in Mutant
ESRRG	6.46694	5.58557	4.56927	2.59223	2.37829	3.35126	-1.00841	1.64775e-07	9.55611e-07	Down in Mutant
EYA1	10.9788	11.27	8.30776	2.54039	1.44563	2.24948	-2.31371	2.20673e-32	4.99612e-31	Down in Mutant
EYA2	1.30342	1.68061	1.20463	7.88039	7.64783	7.39114	2.43701	9.09029e-46	3.01465e-44	Up in Mutant
F11R	32.7859	34.3043	36.2634	12.2872	13.6635	11.3851	-1.48909	1.79313e-60	8.27864e-59	Down in Mutant
F2RL1	5.26379	5.23956	5.19235	2.28116	2.51819	1.92812	-1.24019	6.63419e-14	6.9736e-13	Down in Mutant
F2RL2	1.90499	1.58175	1.41232	15.9682	16.4149	15.8841	3.28889	2.89437e-128	3.91672e-126	Up in Mutant
FABP7	180.172	181.951	174.795	415.535	429.631	441.862	1.24137	1.16129e-93	9.17572e-92	Up in Mutant
FAM114A1	6.41681	6.27758	7.43544	13.9462	13.4303	14.1855	1.02067	1.04933e-21	1.68537e-20	Up in Mutant
FAM129B	14.9391	13.7909	16.1171	31.2623	34.5551	28.7841	1.05483	7.16782e-29	1.47015e-27	Up in Mutant
FAM135B	3.75985	4.05324	4.32003	1.29612	1.72543	1.37723	-1.47803	4.55355e-14	4.82528e-13	Down in Mutant
FAM196A	0.651708	1.3346	1.12155	9.59126	7.64783	7.29933	2.94488	3.11133e-45	1.01749e-43	Up in Mutant
FAM196B	1.70447	1.87833	1.86925	6.06583	6.6219	5.92209	1.74758	7.26179e-26	1.35274e-24	Up in Mutant
FAM198B	4.86274	3.75666	4.0708	16.4866	14.2231	14.1855	1.8033	1.93572e-46	6.52987e-45	Up in Mutant
FAM19A2	4.56195	4.6464	4.98466	24.7299	23.3166	23.9638	2.31892	4.5735e-112	4.4499e-110	Up in Mutant
FAM19A5	9.92601	11.7643	10.717	5.28816	3.12442	3.07582	-1.52482	1.30994e-18	1.81008e-17	Down in Mutant
FAM43A	0.902364	1.28517	1.66155	9.85049	8.34733	8.58474	2.7516	4.0287e-51	1.52019e-49	Up in Mutant
FAM46B	9.32443	7.85934	10.6339	1.03689	1.53889	1.23951	-2.87522	3.22962e-52	1.25902e-50	Down in Mutant
FAM65B	40.5061	39.9887	40.8742	126.138	124.837	116.743	1.57902	5.10966e-119	5.72915e-117	Up in Mutant
FAM78A	8.02102	7.36504	7.85083	3.73282	4.43015	3.5808	-1.00171	3.60705e-13	3.57456e-12	Down in Mutant
FAM83H	3.70972	3.80609	4.32003	1.29612	1.30573	0.964062	-1.75412	2.10105e-17	2.70334e-16	Down in Mutant
FAP	0.0501314	0.0988596	0.124616	4.56233	5.17628	4.7744	5.59272	1.50748e-63	7.33373e-62	Up in Mutant
FBLIM1	11.6806	12.654	14.2478	31.2623	32.037	29.1973	1.23733	9.26441e-42	2.74735e-40	Up in Mutant
FBLN2	13.736	16.1635	18.8171	6.99903	6.85507	6.28936	-1.29718	4.74686e-25	8.59766e-24	Down in Mutant
FBXL16	4.41156	4.59697	5.69082	13.5833	11.5184	10.926	1.26308	4.54117e-21	7.10946e-20	Up in Mutant
FBXW4	8.17141	7.85934	9.51238	3.62913	4.10371	3.5808	-1.19583	1.19935e-17	1.57413e-16	Down in Mutant
FGF13	61.5112	55.3119	53.3358	27.3221	26.3011	25.9379	-1.11653	1.74969e-39	4.89289e-38	Down in Mutant
FGF14	7.72023	7.71105	7.93391	18.8196	15.9019	18.4549	1.16519	4.60688e-27	8.93522e-26	Up in Mutant
FGF19	5.81524	5.38785	6.97852	48.5784	49.4311	43.291	2.9299	2.85233e-172	5.50499e-170	Up in Mutant
FIGNL2	49.981	49.4298	55.7035	20.5305	25.3218	23.4588	-1.18011	1.12534e-40	3.2552e-39	Down in Mutant
FMN2	37.5985	39.1484	38.6726	86.8916	88.5097	86.5819	1.16283	1.96504e-65	9.84446e-64	Up in Mutant
FN1	258.277	284.221	287.573	1295.91	1325.31	1181.16	2.17543	1.29878e-250	5.09686e-248	Up in Mutant
FOS	1.95512	1.97719	1.62001	12.4946	12.078	11.7065	2.694	1.13808e-77	6.87109e-76	Up in Mutant
FOSL1	6.76773	6.82131	6.97852	3.31806	3.03115	3.12172	-1.13907	1.56266e-15	1.80897e-14	Down in Mutant
FOSL2	1.30342	1.87833	2.20156	4.76971	5.45608	4.13169	1.37965	5.55928e-12	5.05401e-11	Up in Mutant
FRAS1	22.0578	30.3499	30.1572	13.3759	13.1972	12.4869	-1.10083	1.67506e-20	2.53477e-19	Down in Mutant
FRZB	1.70447	1.87833	1.70309	7.67301	9.65306	10.6047	2.38439	1.5827e-39	4.43646e-38	Up in Mutant
FSD1L	34.34	28.6199	20.8109	54.6443	55.54	60.0014	1.00265	3.54432e-13	3.51535e-12	Up in Mutant
FSIP2	9.37456	9.49052	8.30776	17.368	20.1921	20.8421	1.08948	2.28153e-23	3.90982e-22	Up in Mutant
FST	18.1475	18.1407	19.7309	211.941	205.466	197.77	3.43519	0	0	Up in Mutant
FUT8-AS1	2.5567	2.57035	2.36771	7.82854	8.48723	7.48296	1.64949	7.13895e-28	1.42452e-26	Up in Mutant
FZD5	4.51182	4.89355	5.81543	24.7817	30.0784	28.6923	2.43032	3.50788e-95	2.82865e-93	Up in Mutant
GAD1	1.30342	1.58175	1.24616	6.94718	6.71517	6.79434	2.29063	5.36347e-40	1.52522e-38	Up in Mutant
GALNT12	7.36931	7.4639	8.39084	2.4367	2.51819	3.12172	-1.53918	7.64865e-24	1.33206e-22	Down in Mutant
GAP43	14.7887	15.4221	16.8648	68.1757	67.1051	74.2787	2.13277	1.30401e-135	1.94331e-133	Up in Mutant
GAS2	1.80473	1.43346	1.4954	5.18447	4.47678	4.40714	1.55026	9.79253e-17	1.211e-15	Up in Mutant
GDF15	4.11077	3.6578	5.23389	2.02194	2.19176	1.83631	-1.12843	5.86161e-09	3.97515e-08	Down in Mutant
GHR	1.40368	0.741447	1.08001	3.73282	3.35758	3.94806	1.75264	1.18454e-14	1.3009e-13	Up in Mutant
GJA1	175.761	157.978	143.018	73.9305	75.2192	76.7118	-1.09816	3.49186e-41	1.02774e-39	Down in Mutant
GLI1	4.21103	3.85552	4.56927	13.0649	13.8967	13.451	1.65286	6.90714e-47	2.35022e-45	Up in Mutant
GLIPR1	5.01314	3.95438	4.36157	16.8495	14.7361	14.6905	1.77525	3.51824e-48	1.23274e-46	Up in Mutant
GLP1R	1.6042	1.92776	2.07694	5.8066	6.15557	6.28936	1.67408	9.19772e-24	1.59712e-22	Up in Mutant
GNAO1	13.3851	14.3346	15.4109	35.6691	36.6536	34.6144	1.28748	3.45584e-52	1.34276e-50	Up in Mutant
GNG3	4.01051	5.04184	3.82157	9.7468	10.0728	8.53883	1.1228	2.46602e-15	2.79966e-14	Up in Mutant
GNPDA1	79.2075	73.4527	82.5791	31.9882	32.7831	36.9557	-1.22767	6.0874e-54	2.46278e-52	Down in Mutant
GPC4	262.588	270.084	277.064	587.659	584.733	576.463	1.09098	1.7613e-89	1.30414e-87	Up in Mutant
GPM6A	61.6114	58.4754	48.3512	166.214	160.558	175.597	1.55689	9.17012e-67	4.63347e-65	Up in Mutant
GPNMB	0.0501314	0.0988596	0.124616	4.45864	3.45085	3.67262	5.26329	1.27379e-44	4.07509e-43	Up in Mutant
GPR155	2.20578	2.42206	2.49233	7.56932	6.3421	7.02388	1.52951	5.96392e-22	9.65794e-21	Up in Mutant
GPR158	2.20578	2.37263	2.82464	6.2732	6.43537	6.28936	1.32966	1.13973e-17	1.49843e-16	Up in Mutant
GPR85	2.85749	1.48289	1.82771	5.34	3.63738	4.59077	1.11909	1.19754e-06	6.26052e-06	Up in Mutant
GPRIN3	2.10552	2.22434	1.37078	8.08777	7.55457	7.62068	2.0235	3.46673e-32	7.8038e-31	Up in Mutant
GREB1L	187.742	204.194	203.872	48.1637	49.1513	52.9316	-2.00652	2.87045e-179	5.6323e-177	Down in Mutant
GREM1	0.350919	0.395438	0.415388	10.0579	9.65306	11.7983	4.71756	8.1299e-98	6.74037e-96	Up in Mutant
GREM2	7.87062	6.72245	7.18621	19.5973	20.6118	20.9339	1.4717	5.37147e-49	1.91631e-47	Up in Mutant
GRIA2	1.80473	1.58175	1.66155	13.013	11.5184	11.7065	2.82046	7.90369e-78	4.7964e-76	Up in Mutant
GRIA3	0.350919	0.741447	0.623082	3.52544	3.73065	3.48899	2.60781	2.07487e-25	3.78721e-24	Up in Mutant
GRID1	1.70447	1.77947	2.2431	7.20641	7.08823	6.65662	1.83625	1.12864e-29	2.35593e-28	Up in Mutant
GRIK5	2.15565	2.3232	2.36771	6.06583	5.92241	4.7744	1.26538	1.51862e-13	1.55603e-12	Up in Mutant
GRIN2D	1.6042	1.87833	2.16002	7.20641	6.80844	7.20751	1.87841	5.27923e-31	1.15097e-29	Up in Mutant
GRK5	16.4431	18.8328	17.9032	39.7649	38.9387	35.7162	1.08443	2.31344e-35	5.74601e-34	Up in Mutant
GSN	21.3058	21.6503	26.7094	54.0221	57.0323	52.6102	1.2097	1.96344e-42	5.89682e-41	Up in Mutant
GUCY1A3	0.601576	0.988596	0.623082	31.3142	28.3529	30.6663	5.33254	5.34161e-271	2.32914e-268	Up in Mutant
H19	1.00263	1.23574	1.70309	4.09573	3.73065	4.13169	1.55851	9.41963e-14	9.79659e-13	Up in Mutant
HAP1	6.46694	6.72245	7.10313	16.5903	16.6014	12.9919	1.16239	1.55016e-21	2.48638e-20	Up in Mutant
HAS2	0.902364	1.3346	0.913854	10.0579	10.2593	10.0538	3.25245	1.96665e-80	1.23815e-78	Up in Mutant
HCN1	3.10814	2.37263	3.48926	46.5047	44.2082	43.75	3.87347	7.64124e-267	3.21287e-264	Up in Mutant
HERC5	9.82574	11.1711	12.0463	3.00699	3.49748	4.22351	-1.63673	4.71631e-30	9.93294e-29	Down in Mutant
HEY1	1.50394	0.790877	1.32924	6.94718	6.06231	5.78437	2.34256	1.56382e-32	3.58188e-31	Up in Mutant
HEY2	0.150394	0.148289	0.249233	6.99903	8.0209	8.72246	5.34763	1.54331e-86	1.10118e-84	Up in Mutant
HEYL	0.350919	0.692017	1.08001	3.16252	3.87055	3.35126	2.22981	1.66609e-16	2.03053e-15	Up in Mutant
HIVEP3	2.80736	2.86693	2.99079	6.32505	6.38874	5.69256	1.06312	1.71527e-12	1.62069e-11	Up in Mutant
HMGA1	576.109	638.089	645.762	304.691	324.613	296.426	-1.02653	1.0463e-60	4.84963e-59	Down in Mutant
HMHA1	11.7809	9.24337	12.9186	2.59223	3.59075	3.21354	-1.86678	3.12626e-31	6.8539e-30	Down in Mutant
HMP19	0.802102	1.03803	1.16309	8.50252	9.46652	9.45699	3.15399	1.12346e-68	5.87844e-67	Up in Mutant
HOXB2	0.100263	0.0988596	0.207694	4.8734	4.75658	5.09576	5.05716	5.19055e-62	2.48408e-60	Up in Mutant
ID3	6.31655	6.32701	6.3139	47.1786	52.4623	38.3788	2.84278	1.23237e-117	1.33107e-115	Up in Mutant
IFI16	5.46432	7.41447	5.10927	19.8565	19.2595	19.2812	1.68406	2.18292e-42	6.53931e-41	Up in Mutant
IFI44L	0.350919	0.889736	0.373849	8.65806	10.166	10.0997	4.15326	4.07983e-82	2.62469e-80	Up in Mutant
IFITM1	21.005	19.6731	21.3094	5.02893	4.52341	4.82031	-2.1291	1.85299e-89	1.36345e-87	Down in Mutant
IFITM2	36.4455	37.4678	38.8803	4.4068	4.75658	5.3712	-2.97042	3.03046e-192	6.73163e-190	Down in Mutant
IFITM3	25.5169	26.1978	27.9141	5.13262	5.26954	4.95803	-2.3937	9.70271e-126	1.25527e-123	Down in Mutant
IGDCC3	517.857	528.405	569.871	194.106	202.248	202.728	-1.45097	1.85735e-135	2.73333e-133	Down in Mutant
IGFBP5	613.909	644.565	637.994	101.512	109.821	109.49	-2.58295	0	0	Down in Mutant
IGFBP7	0.651708	0.494298	0.872315	12.9612	12.2645	12.5328	4.17157	9.91674e-121	1.13349e-118	Up in Mutant
IGLON5	0.601576	1.48289	1.66155	4.92524	5.22291	4.03988	1.87784	1.13539e-14	1.24808e-13	Up in Mutant
IL27RA	12.8838	10.4791	11.2986	4.35495	3.73065	3.62671	-1.58641	2.76002e-31	6.06227e-30	Down in Mutant
INHBA	0.200525	0.346009	0.207694	6.94718	7.3214	6.84025	4.76957	4.92016e-84	3.36774e-82	Up in Mutant
INPP4B	5.36405	6.12929	5.44158	30.1217	27.7933	28.5087	2.33258	9.60009e-119	1.06624e-116	Up in Mutant
INSM1	14.0869	14.3841	19.1909	46.401	46.8663	45.9995	1.52264	4.0307e-52	1.56097e-50	Up in Mutant
IRF2BPL	89.5847	84.7721	97.6992	227.183	239.041	213.333	1.30055	8.35463e-82	5.3167e-80	Up in Mutant
IRF9	3.3588	3.6578	3.82157	6.73981	8.11416	7.29933	1.01026	2.52037e-12	2.35308e-11	Up in Mutant
ITGA1	4.3113	4.1521	5.31697	62.1617	61.9288	59.5423	3.70583	1.23472e-297	8.07578e-295	Up in Mutant
ITGA11	0.902364	0.692017	0.789237	21.6192	21.4512	20.9798	4.72062	2.57042e-219	7.38087e-217	Up in Mutant
ITGA4	2.80736	3.01522	2.61694	26.8555	22.7103	24.8361	3.12221	1.82014e-134	2.64549e-132	Up in Mutant
ITGA6	120.014	132.274	123.661	55.0072	58.9909	61.1032	-1.1216	1.55207e-53	6.21516e-52	Down in Mutant
ITGA9	6.66747	7.4639	7.14467	2.64408	3.21769	2.84628	-1.30344	3.32034e-18	4.46747e-17	Down in Mutant
ITPR3	4.91287	5.38785	5.69082	13.1167	13.0106	11.9819	1.22776	7.67896e-28	1.52968e-26	Up in Mutant
JAG2	7.87062	7.26618	9.55392	38.5724	37.12	30.4827	2.0779	6.12666e-71	3.2786e-69	Up in Mutant
JAZF1	3.86011	4.05324	3.78003	20.0639	20.845	19.3731	2.34754	3.68117e-100	3.16339e-98	Up in Mutant
JPH4	10.2769	9.63881	11.8386	26.2852	26.1612	26.6724	1.29265	5.33853e-45	1.73142e-43	Up in Mutant
JUN	21.005	22.2928	22.3894	52.8297	55.0271	54.9056	1.28918	1.32327e-62	6.38479e-61	Up in Mutant
JUNB	3.50919	4.05324	4.15388	9.28019	7.881	7.39114	1.04017	8.40258e-13	8.13516e-12	Up in Mutant
KCND2	0.952496	1.43346	1.08001	3.21437	3.87055	3.90215	1.64773	7.55845e-14	7.91687e-13	Up in Mutant
KCND3	0.701839	1.08746	0.789237	7.3101	7.83436	7.66659	3.12426	7.23897e-61	3.36855e-59	Up in Mutant
KCNH8	6.31655	6.57416	5.06773	13.9981	13.7568	13.7723	1.19714	1.56772e-24	2.79226e-23	Up in Mutant
KCNIP2	1.40368	1.3346	1.86925	3.05883	4.01045	3.76443	1.20334	1.11488e-08	7.34911e-08	Up in Mutant
KCNJ10	0.451182	0.593158	0.540004	4.76971	4.43015	3.71852	2.98922	1.12278e-32	2.59186e-31	Up in Mutant
KCNJ16	2.80736	3.06465	1.82771	5.18447	5.82914	5.04985	1.05343	2.80106e-08	1.76064e-07	Up in Mutant
KCNJ2	22.6092	20.0685	18.2355	67.6573	71.815	62.9395	1.71452	5.47728e-76	3.2404e-74	Up in Mutant
KCNJ2-AS1	2.70709	1.87833	2.82464	5.13262	6.85507	5.78437	1.23762	1.20839e-11	1.06965e-10	Up in Mutant
KCNJ6	4.51182	5.43728	6.27236	16.2792	15.1091	15.6086	1.5052	3.45636e-38	9.37596e-37	Up in Mutant
KCNMA1	0.802102	1.18632	1.03847	4.76971	4.66331	4.68259	2.19278	2.90648e-27	5.66522e-26	Up in Mutant
KCNQ3	0.802102	0.939166	1.32924	3.47359	3.77728	3.25945	1.73051	2.2756e-14	2.46237e-13	Up in Mutant
KCNS3	4.41156	4.34982	4.73542	2.22932	1.95859	1.7904	-1.19941	3.39265e-12	3.14749e-11	Down in Mutant
KCTD12	16.1423	15.6198	11.5062	31.7289	31.4774	29.6564	1.08496	9.47872e-21	1.45302e-19	Up in Mutant
KHDRBS2	8.62259	9.39166	8.68161	18.9233	17.5341	19.7862	1.05675	1.4191e-25	2.61456e-24	Up in Mutant
KIAA1161	6.36668	6.87074	7.10313	12.8056	14.2697	15.0577	1.03101	1.90114e-20	2.86217e-19	Up in Mutant
KIAA1462	3.80998	3.75666	4.0708	10.4726	8.62713	9.82425	1.2889	2.98609e-21	4.72397e-20	Up in Mutant
KIAA2022	3.86011	4.30039	4.36157	10.9392	10.1194	10.9719	1.33167	1.2296e-26	2.35002e-25	Up in Mutant
KIF1A	64.2684	65.5439	76.0991	224.798	230.881	208.146	1.66823	1.72563e-117	1.83026e-115	Up in Mutant
KIF26A	16.5433	16.0153	20.4371	36.8616	41.6434	33.3749	1.05527	1.14528e-23	1.98577e-22	Up in Mutant
KIF26B	14.2874	16.2624	17.3217	5.8066	6.15557	4.86622	-1.53082	2.02835e-37	5.36624e-36	Down in Mutant
KIF5A	19.6014	18.981	19.9802	51.6891	50.1772	45.4486	1.30979	1.9998e-55	8.37854e-54	Up in Mutant
KIFC2	3.80998	4.00381	4.40311	8.76175	8.67376	8.63065	1.06824	1.35211e-16	1.653e-15	Up in Mutant
KLF10	13.4352	14.1369	11.797	28.2553	28.0265	27.5905	1.07487	1.0624e-30	2.29077e-29	Up in Mutant
KLF7	54.0917	61.9355	56.7005	125.101	127.681	124.731	1.10809	3.09112e-55	1.28593e-53	Up in Mutant
KLF9	0.300788	0.296579	0.290772	4.30311	3.59075	3.5808	3.64516	2.29428e-36	5.87186e-35	Up in Mutant
KLHL14	31.0814	29.9545	26.8341	10.8874	7.6012	9.91606	-1.65067	2.16691e-43	6.69582e-42	Down in Mutant
KLHL35	0.852233	0.988596	1.24616	5.39184	4.61668	4.26942	2.16596	3.34024e-24	5.91334e-23	Up in Mutant
KLHL4	13.4352	11.2206	9.92777	25.4557	26.5809	24.3311	1.12734	1.9644e-25	3.59672e-24	Up in Mutant
KREMEN1	13.4853	13.5932	16.6571	46.4528	47.0995	44.255	1.63132	1.26108e-73	7.06987e-72	Up in Mutant
LAMA2	1.35355	1.23574	1.20463	9.59126	11.0054	7.94203	2.88908	4.22923e-51	1.59076e-49	Up in Mutant
LAMA4	10.0764	11.0228	12.9601	69.1608	75.6856	66.1071	2.60566	1.23812e-162	2.17557e-160	Up in Mutant
LAMC3	0.300788	0.494298	0.830776	4.4068	4.84984	4.31532	2.98883	3.40685e-34	8.13567e-33	Up in Mutant
LAMP5	0.0501314	0	0.207694	6.63612	6.01567	7.02388	6.03174	5.66754e-83	3.74854e-81	Up in Mutant
LCP1	3.30867	3.85552	4.19542	0.466602	0.279799	0.504985	-3.19083	5.43957e-31	1.18373e-29	Down in Mutant
LDLRAD4	3.40893	2.91636	3.11541	18.353	19.9123	17.6286	2.54612	2.14383e-98	1.79002e-96	Up in Mutant
LDLRAP1	12.9339	12.8517	14.7463	4.97709	5.40944	5.14166	-1.40415	4.57597e-35	1.12705e-33	Down in Mutant
LGALS1	1.00263	0.840307	1.24616	16.4348	17.3942	14.5987	3.92805	9.4342e-128	1.26215e-125	Up in Mutant
LGI1	42.1605	38.5058	36.7203	10.7837	9.18672	8.03385	-2.0908	1.02637e-83	6.98463e-82	Down in Mutant
LGR4	77.2524	74.0458	67.9159	34.8396	30.0317	36.1294	-1.13773	1.36698e-36	3.54482e-35	Down in Mutant
LHFPL4	1.35355	1.48289	1.74463	4.14757	3.87055	4.36123	1.40267	3.02571e-13	3.01878e-12	Up in Mutant
LHX1	0.401051	0.494298	0.664621	7.7767	9.93285	9.73243	4.08416	9.74614e-76	5.73707e-74	Up in Mutant
LIN28A	481.311	472.252	485.173	29.8625	29.4721	29.5646	-4.03625	0	0	Down in Mutant
LIN28B	301.239	297.617	257.167	76.108	71.2088	79.3285	-1.93794	3.95705e-123	4.7537e-121	Down in Mutant
LINC00461	15.6911	17.251	13.9155	40.2315	40.3843	49.0294	1.45115	1.35288e-39	3.81039e-38	Up in Mutant
LINC00488	7.72023	8.74907	6.93698	1.29612	1.25909	1.28542	-2.61905	1.53248e-43	4.74788e-42	Down in Mutant
LINC00599	11.831	11.7643	13.0432	31.0031	34.1821	29.4268	1.34647	6.80027e-48	2.3547e-46	Up in Mutant
LINC00925	0.651708	0.790877	0.913854	38.0021	40.7573	37.5066	5.58199	0	0	Up in Mutant
LINC01102	1.85486	1.38403	1.53694	8.13961	8.58049	7.66659	2.33257	5.52694e-45	1.7876e-43	Up in Mutant
LINC01139	0.451182	0.296579	0.581543	3.42175	4.10371	3.16763	2.95117	2.98853e-26	5.59364e-25	Up in Mutant
LINC01614	0.300788	0.296579	0.249233	8.65806	9.65306	7.80431	4.90936	3.88267e-90	2.93017e-88	Up in Mutant
LMO7	4.46169	4.74526	3.65541	9.48757	10.9122	10.1915	1.23898	8.67201e-20	1.25889e-18	Up in Mutant
LOC101927914	3.75985	4.10267	4.11234	0.622136	0.233166	0.275446	-3.43613	4.44638e-36	1.13306e-34	Down in Mutant
LOC401286	0.952496	1.08746	0.872315	6.2732	6.482	5.60074	2.63651	8.96006e-42	2.66381e-40	Up in Mutant
LOC728730	4.26116	4.05324	4.61081	1.34796	1.02593	1.97403	-1.58407	1.10229e-13	1.14337e-12	Down in Mutant
LOX	2.90762	2.22434	2.36771	9.85049	9.23336	10.2374	1.95037	5.10091e-40	1.45407e-38	Up in Mutant
LPCAT2	8.42207	6.32701	6.14774	20.5305	17.3942	16.2513	1.35662	5.65519e-24	9.9371e-23	Up in Mutant
LPPR1	3.40893	3.21294	2.65848	7.51748	7.6012	7.34523	1.26355	1.40498e-17	1.82974e-16	Up in Mutant
LPPR5	2.05539	2.57035	1.78617	7.88039	6.85507	6.88616	1.7393	6.6795e-25	1.20425e-23	Up in Mutant
LRRC55	62.5138	59.5629	62.1836	188.922	181.03	172.567	1.53779	4.4297e-122	5.26777e-120	Up in Mutant
LRRC7	0.350919	0.494298	0.498466	3.68097	3.73065	3.85625	3.02404	1.52314e-32	3.50234e-31	Up in Mutant
LRRN2	7.92075	9.19394	8.80622	19.3381	24.0161	21.3012	1.29933	1.56153e-32	3.58188e-31	Up in Mutant
LRRTM2	11.6806	12.9012	10.2185	38.4687	37.2599	39.4347	1.71086	1.15979e-68	6.04166e-67	Up in Mutant
LTBP2	1.90499	2.37263	1.86925	20.012	19.4926	17.4908	3.1951	5.17672e-124	6.48357e-122	Up in Mutant
LUM	1.7546	1.87833	2.2431	55.5256	57.5919	57.1092	4.82299	0	0	Up in Mutant
LY6E	4.26116	4.1521	6.93698	2.02194	2.05186	1.88222	-1.38939	4.32917e-10	3.29034e-09	Down in Mutant
LYPD1	54.1419	55.8557	64.3021	166.888	164.755	162.33	1.48216	1.2345e-99	1.04559e-97	Up in Mutant
LYST	6.16616	6.52473	6.35544	13.2722	12.964	13.3132	1.03454	2.81802e-23	4.81518e-22	Up in Mutant
MAATS1	10.5276	11.5171	9.22161	5.18447	4.75658	5.73846	-1.01068	1.94881e-13	1.97617e-12	Down in Mutant
MAB21L1	0.100263	0	0.0830776	3.62913	3.54412	4.36123	5.80535	1.92168e-47	6.61517e-46	Up in Mutant
MAGEH1	0	0	0.0830776	13.3241	12.8707	12.1655	8.41476	2.45031e-167	4.43808e-165	Up in Mutant
MAN1A1	12.2822	11.7149	9.42931	28.1516	27.1405	29.2432	1.32409	2.23784e-36	5.73988e-35	Up in Mutant
MAP3K13	16.7439	17.3499	16.574	36.032	35.0681	35.6703	1.05644	1.2355e-38	3.37484e-37	Up in Mutant
MAPK11	13.1845	9.73767	15.3694	31.366	32.7831	27.6823	1.23883	5.58264e-23	9.44316e-22	Up in Mutant
MAPT	3.3588	3.6578	4.44465	9.48757	11.0054	9.45699	1.35745	1.2684e-22	2.09731e-21	Up in Mutant
MASP1	2.20578	2.61978	2.53387	11.0429	12.4977	13.0837	2.29363	2.66756e-57	1.15886e-55	Up in Mutant
MAST1	7.11865	7.71105	8.93084	18.4049	15.4822	14.92	1.01144	1.00316e-17	1.32253e-16	Up in Mutant
MATN3	4.963	3.50952	3.07387	8.76175	7.64783	7.52886	1.03815	8.95711e-10	6.58664e-09	Up in Mutant
MDGA2	15.3903	16.6578	13.5832	5.08078	5.40944	5.83028	-1.49727	9.07183e-33	2.10241e-31	Down in Mutant
MEGF11	1.80473	2.76807	2.90772	5.39184	4.98974	5.00394	1.00856	1.14591e-08	7.54521e-08	Up in Mutant
MEIS2	3.60946	3.60838	4.44465	21.5155	22.6637	21.7143	2.46882	3.86421e-110	3.69865e-108	Up in Mutant
MGLL	0.200525	0.296579	0.249233	4.76971	5.54934	4.7744	4.28747	1.73908e-54	7.13386e-53	Up in Mutant
MGST1	94.1467	87.0459	89.1423	29.4478	30.2183	29.6564	-1.61692	6.40423e-108	5.84473e-106	Down in Mutant
MICAL2	1.10289	1.63118	1.78617	33.5953	32.1769	30.0695	4.3662	5.14224e-243	1.83453e-240	Up in Mutant
MIR100HG	8.87325	7.61219	6.06466	61.2285	57.0789	62.1131	2.98831	7.07985e-160	1.22575e-157	Up in Mutant
MIR22HG	2.60683	2.66921	2.86618	6.37689	7.7411	6.10572	1.28947	1.18002e-15	1.37685e-14	Up in Mutant
MLC1	9.62522	10.3308	12.5032	22.708	23.8762	20.7044	1.02614	7.45015e-23	1.24766e-21	Up in Mutant
MLLT4-AS1	3.15828	3.41066	3.5308	12.6501	12.6376	11.8442	1.85369	1.88147e-50	6.90047e-49	Up in Mutant
MMP14	3.55933	2.91636	3.48926	55.3183	58.2914	56.6042	4.07079	0	0	Up in Mutant
MMP24	1.6042	2.17491	1.70309	5.02893	5.78251	4.63668	1.47633	1.43279e-15	1.6619e-14	Up in Mutant
MMP28	0.200525	0.0494298	0.124616	5.96214	5.54934	4.68259	5.35195	6.11772e-62	2.90419e-60	Up in Mutant
MMP9	0.250657	0.543728	0.373849	15.3979	15.762	15.7463	5.28967	9.75665e-180	1.94686e-177	Up in Mutant
MMRN1	179.069	178.837	153.943	69.2126	70.8357	77.7217	-1.25303	4.87662e-52	1.87622e-50	Down in Mutant
MOXD1	2.5567	2.52092	2.36771	13.687	12.9174	11.936	2.35207	9.42315e-66	4.74097e-64	Up in Mutant
MPP1	5.41419	4.84412	4.36157	1.03689	1.39899	1.74449	-1.80601	1.21241e-18	1.67728e-17	Down in Mutant
MPPED2	1.30342	1.03803	0.955392	11.8206	11.1919	11.8901	3.38971	2.44622e-93	1.91996e-91	Up in Mutant
MRC2	43.4138	41.7187	56.7835	154.549	162.703	141.901	1.67363	4.84774e-68	2.49225e-66	Up in Mutant
MSC-AS1	0.551445	0.939166	0.540004	3.26621	3.68402	3.71852	2.38013	3.10102e-21	4.89387e-20	Up in Mutant
MTTP	106.278	104.989	104.927	48.2155	45.8404	48.0195	-1.17398	9.39049e-69	4.93546e-67	Down in Mutant
MXRA5	5.31392	5.04184	4.23696	24.2633	25.5083	22.5866	2.29697	1.07983e-93	8.58979e-92	Up in Mutant
MYLK	142.173	149.525	148.834	53.0889	56.7991	55.9615	-1.42866	3.99125e-103	3.50664e-101	Down in Mutant
MYT1	2.4063	2.22434	2.90772	9.02097	9.14009	10.8801	1.91777	1.25365e-34	3.03689e-33	Up in Mutant
MYT1L	1.35355	1.18632	0.913854	3.3699	3.63738	3.81034	1.64059	3.05231e-14	3.27276e-13	Up in Mutant
NACAD	5.06327	5.635	5.48312	17.5235	20.7517	17.2613	1.75854	8.38379e-51	3.12349e-49	Up in Mutant
NACC2	19.9523	20.1179	22.8463	43.5495	44.3947	41.6842	1.02067	1.04404e-35	2.62079e-34	Up in Mutant
NAV1	225.04	248.434	251.393	105.504	111.22	108.204	-1.17723	9.01058e-74	5.07567e-72	Down in Mutant
NAV3	2.95775	3.46009	3.11541	6.37689	7.08823	6.15163	1.02208	9.62499e-12	8.5975e-11	Up in Mutant
NCAM1	108.986	121.993	119.59	264.771	263.197	267.183	1.16153	7.11276e-74	4.06498e-72	Up in Mutant
NCAM2	3.40893	3.36123	3.3231	7.10272	6.71517	7.62068	1.06828	1.30534e-13	1.34687e-12	Up in Mutant
NDP	0.852233	0.741447	0.70616	3.88835	3.91718	3.67262	2.29798	1.18401e-24	2.11523e-23	Up in Mutant
NDRG1	2.05539	1.92776	2.2431	9.28019	10.2593	9.5488	2.19789	8.65042e-50	3.14325e-48	Up in Mutant
NDST3	1.15302	1.53232	0.955392	5.96214	5.92241	5.60074	2.25374	8.94978e-33	2.07822e-31	Up in Mutant
NEBL	124.326	123.327	110.036	33.025	32.7365	32.9158	-1.878	8.891e-124	1.09035e-121	Down in Mutant
NEGR1	17.0447	14.9278	12.6693	31.8845	30.2183	30.1614	1.03078	8.64337e-23	1.4393e-21	Up in Mutant
NEUROG2	3.45906	3.6578	4.15388	8.91728	8.62713	11.8901	1.3628	2.85368e-17	3.63598e-16	Up in Mutant
NFASC	15.4405	14.2358	18.4848	39.9722	40.9439	34.6144	1.23871	1.61445e-34	3.89486e-33	Up in Mutant
NFE2L3	6.31655	6.82131	6.3139	2.07379	2.00522	1.7904	-1.7466	1.90749e-26	3.59887e-25	Down in Mutant
NFIA	0	0.148289	0.166155	4.35495	4.29025	4.72849	5.26514	5.86171e-56	2.49133e-54	Up in Mutant
NFIB	5.06327	5.83272	5.19235	53.8148	56.2395	53.1152	3.32375	1.96205e-254	7.96524e-252	Up in Mutant
NFIX	0.0501314	0.0988596	0.0415388	4.56233	5.40944	4.22351	6.10104	7.5645e-59	3.39912e-57	Up in Mutant
NHLH1	6.51708	6.4753	6.52159	16.1755	16.7413	15.7463	1.29869	6.96479e-38	1.8678e-36	Up in Mutant
NIPSNAP3A	2.90762	1.77947	2.45079	6.32505	7.08823	7.25342	1.51444	5.51493e-19	7.72024e-18	Up in Mutant
NKAIN3	1.7546	2.12548	2.11848	13.3759	12.6842	13.0837	2.67868	5.40577e-83	3.5956e-81	Up in Mutant
NKD2	1.80473	2.17491	2.40925	4.56233	5.45608	3.35126	1.03624	9.47772e-07	5.01489e-06	Up in Mutant
NKX3-2	3.10814	3.6578	4.2785	1.45165	1.81869	1.7904	-1.14348	2.46005e-08	1.55377e-07	Down in Mutant
NKX6-1	1.6042	1.77947	1.37078	3.21437	3.35758	3.21354	1.02925	2.64904e-07	1.50227e-06	Up in Mutant
NKX6-2	4.91287	5.04184	5.48312	11.665	13.0573	10.5129	1.16693	1.51077e-20	2.2891e-19	Up in Mutant
NMNAT2	27.2213	27.5818	32.3172	132.826	133.091	134.555	2.17865	1.18111e-188	2.57505e-186	Up in Mutant
NOTCH1	88.9831	95.5972	99.1116	220.081	239.648	194.281	1.18448	3.5511e-53	1.4124e-51	Up in Mutant
NPAS3	54.7434	59.118	55.2466	121.576	120.78	119.957	1.07955	2.23954e-58	9.91205e-57	Up in Mutant
NPHP3-ACAD11	8.03104	9.06246	14.4979	4.38658	7.07891	3.5528	-1.0914	4.30771e-06	2.07422e-05	Down in Mutant
NPTX2	34.9416	29.6084	38.1742	109.185	115.464	102.833	1.65164	2.292e-85	1.62553e-83	Up in Mutant
NR2F1	276.976	280.218	274.696	21.8266	21.9176	24.5606	-3.62466	0	0	Down in Mutant
NR2F1-AS1	18.6489	19.2282	18.9002	4.09573	2.89125	4.54486	-2.31838	5.07571e-76	3.018e-74	Down in Mutant
NR2F2	139.967	146.708	120.712	62.9394	62.3951	63.0313	-1.13362	5.21239e-42	1.5575e-40	Down in Mutant
NR3C1	8.57246	9.04565	8.10007	24.7299	23.4098	22.5407	1.44049	1.76185e-50	6.50228e-49	Up in Mutant
NR4A3	10.5777	10.1825	9.96931	5.08078	4.29025	3.53489	-1.27587	5.89585e-21	9.16934e-20	Down in Mutant
NR5A2	1.95512	1.8289	1.66155	5.23631	5.54934	4.72849	1.49398	1.67272e-17	2.17121e-16	Up in Mutant
NR6A1	109.086	111.464	117.347	20.3231	23.7829	23.7343	-2.33354	3.92047e-198	9.41952e-196	Down in Mutant
NRIP1	245.744	244.974	216.334	80.5666	78.6701	81.8993	-1.57253	1.2537e-100	1.09332e-98	Down in Mutant
NRIP3	4.26116	4.25096	4.19542	9.64311	10.4458	9.22745	1.18688	5.32778e-21	8.32988e-20	Up in Mutant
NRXN2	15.3903	14.8289	18.6509	39.8167	42.3895	38.8379	1.28502	2.16568e-44	6.89095e-43	Up in Mutant
NRXN3	2.00525	1.48289	2.49233	8.03592	8.62713	6.88616	1.94082	8.3621e-28	1.66015e-26	Up in Mutant
NSG1	9.32443	8.40307	9.05546	19.7528	20.8916	18.8681	1.13189	4.50694e-32	1.00875e-30	Up in Mutant
NT5E	3.80998	3.41066	3.03233	16.4866	14.6428	15.3791	2.16722	3.4993e-67	1.78343e-65	Up in Mutant
NTM	10.0764	8.20535	8.1416	23.4338	25.2752	25.8001	1.48076	1.65138e-46	5.58668e-45	Up in Mutant
NTN1	22.509	23.6274	27.0418	64.8577	67.4315	61.8836	1.38558	1.49287e-64	7.3847e-63	Up in Mutant
NTRK3	1.05276	0.939166	1.2877	10.5763	13.1972	12.3951	3.42736	1.26625e-82	8.28196e-81	Up in Mutant
[truncated: 287 more rows]
