# Supplementary material for: The temporal balance between self-renewal and differentiation of human neural stem cells requires the amyloid precursor protein
Source: Sci Adv. 2023 Jun 16;9(24):eadd5002. doi: 10.1126/sciadv.add5002 (PMC10275593; doi:10.1126/sciadv.add5002)
Supplement: Supplementary file 3 — Movies S1 to S4 [file sciadv.add5002_movies_s1_to_s4.zip]

Archive with 4 entries (4 files):
- add5002_Movie_S1.mp4
- add5002_Movie_S2.mp4
- add5002_Movie_S3.mov
- add5002_Movie_S4.mov
