# Supplementary material for: The temporal balance between self-renewal and differentiation of human neural stem cells requires the amyloid precursor protein
Source: Sci Adv. 2023 Jun 16;9(24):eadd5002. doi: 10.1126/sciadv.add5002 (PMC10275593; doi:10.1126/sciadv.add5002)
Supplement: Supplementary file 4 — Lentiviral vector sequence fasta file [file sciadv.add5002_lentiviral_vector_sequence_fasta_file.zip]

Archive with 1 entries (1 files):
- add5002_Lentiviral_vector_sequence_fasta_file.fa
